# Supplementary material for: Model-based analysis uncovers mutations altering autophagy selectivity in human cancer
Source: Nat Commun. 2021 May 31;12:3258. doi: 10.1038/s41467-021-23539-5 (PMC8166871; doi:10.1038/s41467-021-23539-5)
Supplement: Supplementary file 4 — Supplementary Data 1 [file 41467_2021_23539_MOESM4_ESM.xlsx]

## Sheet: Known LIR motifs
Supplementary Data 1. From the literature and public data resources, we constructed a high-quality benchmark data set, containing 127 experimentally identified LIR motifs in 105 LIRCPs.
Gene name	UniProt	Position	LMP(7,7)	Species	PMIDs
A0A247D712_GINBI	A0A247D712	14-17	RCCYLDE YGCI RCC****	Ginkgo biloba	31262066
AMBRA1	Q9C0C7	1049-1052	NSGVEYY WDQL NETVFTV	Homo sapiens	26611876
ATG1	P53104	429-432	DRSFERE YVVV EKKSVEV	Saccharomyces cerevisiae	23908376;24589857
Atg1	Q8MQJ7	391-394	SHEDSDD FVLV PKNLPED	Drosophila melanogaster	23908376;24589857
ATG13	O75143	444-447	SGNTHDD FVMI DFKPAFS	Homo sapiens	23908376;24589857
ATG14	Q6ZNE5	435-438	ETDLGTD WENL PSPRFCD	Homo sapiens	31362979
ATG14	Q6ZNE5	64-67	KCVQSGD FVYF DGRDRER	Homo sapiens	31362979
ATG19	P35193	412-415	DNEKALT WEEL *******	Saccharomyces cerevisiae	23908376;24589857
ATG2A	Q2TAZ0	1362-1365	DTLDSDE FCIL DAPGLGI	Homo sapiens	31310766
ATG2B	Q96BY7	1491-1494	VPTENDD FCIL FAPKAAM	Homo sapiens	31310766
ATG3	P40344	270-273	ELDGVGD WEDL QDDIDDS	Saccharomyces cerevisiae	23908376;24589857
ATG30	I6LAD1	73-76	ILTDNSE WILF SPENAEG	Komagataella pastoris	24462201;31585693
ATG32	P40458	86-89	NDSISGS WQAI QPLDLGA	Saccharomyces cerevisiae	23908376;24589857
ATG34	Q12292	409-412	TLSRPFT WEEI *******	Saccharomyces cerevisiae	23908376;24589857
ATG36	P46983	33-36	IHDEESL FEVL ELSEEEF	Saccharomyces cerevisiae	24462201
ATG39	Q06159	8-11	MSEEDDH WNLV RLRRLRK	Saccharomyces cerevisiae	31585693
ATG4	P53867	424-427	LGVLEGD YVDI GAIFPHT	Saccharomyces cerevisiae	28330855
ATG4	P53867	102-105	NFTYRTR FVPI ARAPDGP	Saccharomyces cerevisiae	28330855
ATG40	Q99325	242-245	STEFPND YDFM EDILDET	Saccharomyces cerevisiae	31585693
ATG4B	Q9Y4P1	388-391	FDSEDED FEIL SL*****	Homo sapiens	24462201;31310766
ATG4B	Q9Y4P1	8-11	MDAATLT YDTL RFAEFED	Homo sapiens	23908376;24589857
ATI1	O82775	14-17	HPPRGNE WEVV SLTSSAY	Arabidopsis thaliana	30642888
ATI2	Q8VY98	14-17	AATRGND WEVV SLTASAY	Arabidopsis thaliana	30642888
ATL3	Q6DD88	390-393	LEEKHCE FKQL ALDHFKK	Homo sapiens	31585693
ATL3	Q6DD88	192-195	QLQLFTE YGRL AMDEIFQ	Homo sapiens	31585693
ATXN3	P54252	74-77	GNMDDSG FFSI QVISNAL	Homo sapiens	31625269
ATXN3	P54252	130-133	VRKLGKQ WFNL NSLLTGP	Homo sapiens	31625269
BCL2L13	Q9BXK5	276-279	VSLGPES WQQI AMDPEEV	Homo sapiens	26611876
BECN1	Q14457	97-100	STESANS FTLI GEASDGG	Homo sapiens	31362979
BIRC5	O15392	25-28	RISTFKN WPFL EGCACTP	Homo sapiens	31362979
BN1205_061200	B9Q737	239-242	DVPDLIN FADI DCLVQED	Toxoplasma gondii	30026233
Bnip3	O55003	13-16	EENLQGS WVEL HFSNGNG	Mus musculus	28442745
BNIP3	Q12983	83-86	EESLQGS WVEL HFSNNGN	Homo sapiens	23908376;31362979
BNIP3L	O60238	36-39	PAGLNSS WVEL PMNSSNG	Homo sapiens	23043107;31362979;28442745
C1	Q9DXE5	333-336	WAVKNAI FVSL NGPLYSG	Tomato yellow leaf curl China virus	31621924
C18E9.2	Q18093	337-340	QASTDDN YEKI EDEEISA	Caenorhabditis elegans	27749824
CALCOCO2	Q13137	55-58	FIPRRKD WIGI FRVGWKT	Homo sapiens	22421968
CALCOCO2	Q13137	133-136	RPENEED ILVV TTQGEVE	Homo sapiens	23908376;;24589857;31362979
CALR	P27797	200-203	SGSLEDD WDFL PPKKIKD	Homo sapiens	23908376;24589857;31362979
CBL	P22681	802-805	NASSSFG WLSL DGDPTTN	Homo sapiens	23908376;24589857;31362979
CCPG1	Q9ULG6	14-17	DSDSSCG WTVI SHEGSDI	Homo sapiens	30030024;31585693
CLTC	Q00610	514-517	KVGYTPD WIFL LRNVMRI	Homo sapiens	23908376;24589857;31362979
Cry1	P97784	494-497	IYQQLSR YRGL GLLASVP	Mus musculus	29937374
Cry1	P97784	273-276	YFKLTDL YKKV KKNSSPP	Mus musculus	29937374
CTNNB1	P35222	504-507	LLHPPSH WPLI KATVGLI	Homo sapiens	23908376;24589857;31362979
Dmoj\GI17586	B4KH45	425-428	SESSSKD YEII SSSEVQN	Drosophila mojavensis	27749824
DVL2	O14641	444-447	LEVRDRM WLKI TIPNAFL	Homo sapiens	23908376;24589857;31362979
E2F3	A0A3Q9JIX6	160-163	WPPQPTS YSRL RTKFLPT	Homo sapiens	30740539
FKBP8	Q14318	24-27	GVPPLED FEVL DGVEDAE	Homo sapiens	28381481
FUNDC1	Q8IVP5	18-21	YESDDDS YEVL DLTEYAR	Homo sapiens	23908376;24589857;27653272;;31362979
FYCO1	Q9BQS8	1280-1283	RPPDDAV FDII TDEELCQ	Homo sapiens	23908376;24589857;31362979
GOSR1	O95249	9-12	AAGTSSY WEDL RKQARQL	Homo sapiens	31625181
GYP1	Q08484	160-163	FKDLDED WSAV IDDYNMP	Saccharomyces cerevisiae	30686108
HOT5	F4K7D6	164-167	GTSTFSQ YTVV HDVSVAK	Arabidopsis thaliana	30008318
JMY	Q8N9B5	13-16	EETLESD WVAV RPHVFDE	Homo sapiens	26223951
LOC100178586	A0A1W3JW59	333-336	VQYEDSD YEII DGKVPAK	Ciona intestinalis	27749824
LOTGIDRAFT_182505	V4BQN4	328-331	DKSEQDE FEIV EKTDLDD	Lottia gigantea	27749824
lpg1683	Q5ZUV9	16-19	DKLIVDE FEEL GEQESDI	Legionella pneumophila subsp. pneumophila	28395732
lpg1683	Q5ZUV9	435-438	FDDTIDD FVTI EKDELFD	Legionella pneumophila subsp. pneumophila	28395732
lpg1683	Q5ZUV9	29-32	QESDIDE FDLL EGDEKLP	Legionella pneumophila subsp. pneumophila	28395732
M	P06821	91-94	VDADDGH FVSI ELE****	Influenza A virus	24528869
MAPK15	Q8TD08	340-343	PEYRSRV YQMI LECGGSS	Homo sapiens	23908376;24589857;31362979
MAPK8IP1	Q9UQF2	336-339	ISEEEEG FDCL SSPERAE	Homo sapiens	31362979
MET	P08581	1234-1237	RDMYDKE YYSV HNKTGAK	Homo sapiens	30786811
MUL1	Q969V5	327-330	VCSCTEC YRAL PEPKKCP	Homo sapiens	25224329
NBR1	Q9SB64	661-664	ALCGVSE WDPI LEELQEM	Arabidopsis thaliana	23908376;24589857
NBR1	Q14596	732-735	SSASSED YIII LPECFDT	Homo sapiens	23908376;24589857;31362979
NBR1	Q14596	563-566	TAQDLLS FELL DINIVQE	Homo sapiens	31585693
NLRX1	Q86UT6	463-466	GIRTEEE FQLL HIFRRDA	Homo sapiens	31362979
NUFIP1	Q9UHK0	40-43	PRDSWMF WAML PPPPPPL	Homo sapiens	31585693
OPTN	Q96CV9	178-181	SGSSEDS FVEI RMAEGEA	Homo sapiens	23908376;24589857;31362979
PEBP1	P30086	55-58	NRPTSIS WDGL DSGKLYT	Homo sapiens	27540684;31362979
PexRD54	D0NBE6	378-381	AKPLDFD WEIV *******	Phytophthora infestans	27458016
PF3D7_0905700.2	C0H519	105-108	LKIVDND WLLP SYEEDNN	Plasmodium falciparum	23908376;24589857
PHB2	Q99623	121-124	AQELPSM YQRL GLDYEER	Homo sapiens	28017329
PIK3C3	Q8NEB9	198-201	DWLDRLT FREI EMINESE	Homo sapiens	31362979
PIK3C3	Q8NEB9	250-253	SSPILTS FELV KVPDPQM	Homo sapiens	31362979
PJVK	Q0ZLH3	215-218	AFSVFEL FIYL DGAFDLC	Homo sapiens	30936319
PLEKHM1	Q9Y4G2	635-638	RPQQEDE WVNV QYPDQPE	Homo sapiens	25498145;31362979
PML	P29590	612-615	AEDRPLV FFDL KIDNETQ	Homo sapiens	25419843
PML	P29590	119-122	LQRRLSV YRQI VDAQAVC	Homo sapiens	25419843
PNPLA2	Q96AD5	147-150	QANVCSG FIPV YCGLIPP	Homo sapiens	31585693
Pnpla2	Q8BJ56	147-150	QANVCST FIPV YCGLIPP	Mus musculus	26698918
RB1CC1	Q8TDY2	702-705	IDAHTFD FETI PHPNIEQ	Homo sapiens	23908376;24589857;31362979
ref(2)P	Q24629	454-457	SDSLDPE WQLI DNAYSAN	Drosophila simulans	25931115
RETREG1	Q9H6L5	455-458	DTEEGDD FELL DQSELDQ	Homo sapiens	31362979
RTN3	O95197	205-208	ALDADDR FTLL TAQKPPT	Homo sapiens	31585693
RTN3	O95197	217-220	AQKPPTE YSKV EGIYTYS	Homo sapiens	31585693
RTN3	O95197	555-558	EEKTSKN FEEL VSDSELH	Homo sapiens	31585693
RTN3	O95197	790-793	ESWPQRS YDIL ERNVKNG	Homo sapiens	31585693
RTN3	O95197	342-345	FTNEILT WDLV PQVKQQT	Homo sapiens	31362979
RTN3	O95197	248-251	KDSPESP FEVI IDKAAFD	Homo sapiens	31585693
SCN5A	Q14524	93-96	FYSTQKT FIVL NKGKTIF	Homo sapiens	31362979
sec62	F1QJ73	365-368	QHSNGND FEMI TREELEQ	Danio rerio	27749824
SEC62	Q99442	363-366	SSGNGND FEMI TKEELEQ	Homo sapiens	27749824
SHC1	P29353	10-13	LLPPKPK YNPL RNESLSS	Homo sapiens	31362979
SPRED2	Q7Z698	378-381	DEKFCLR WMAL IALSFLA	Homo sapiens	27028858
SPRED2	Q7Z698	394-397	LAPCMCC YLPL RACYHCG	Homo sapiens	27028858
SQSTM1	Q13501	338-341	CSGGDDD WTHL SSKEVDP	Homo sapiens	23908376;24589857;31362979
STBD1	O95210	203-206	DRVDHEE WEMV PRHSSWG	Homo sapiens	23908376;24589857;31362979
STX17	P56962	172-175	DQNAAES WETL EADLIEL	Homo sapiens	29420192;31625181
STX17	P56962	189-192	LSQLVTD FSLL VNSQQEK	Homo sapiens	29420192
STX19	Q8N4C7	233-236	IKDLRDL FIQI SLLVEEQ	Homo sapiens	31625181
STX3	Q13277	36-39	TAFMDEF FSEI EETRLNI	Homo sapiens	31625181
STX4	Q12846	224-227	IRELHDI FTFL ATEVEMQ	Homo sapiens	31625181
STX6	O43752	28-31	AQGLFQR WTEL LQDPSTA	Homo sapiens	31625181
TAX1BP1	Q86VP1	140-143	EDEGNSD MLVV TTKAGLL	Homo sapiens	23908376;24589857;31362979
TAX1BP1	Q86VP1	49-52	IHPHPKD WVGI FKVGWST	Homo sapiens	23209807
TBC1D15	Q8TC07	297-300	NQQEEPG FEVI TRIDLGE	Homo sapiens	31362979
TBC1D17	Q9HA65	261-264	DDEPEPG FEVI SCVELGP	Homo sapiens	31362979
TBC1D25	Q3MII6	136-139	DSPLLED WDII SPKDVIG	Homo sapiens	23908376;24589857;31362979
TBCD5	Q92609	787-790	DSSKDSG FTIV SPLDI**	Homo sapiens	23908376;24589857
TBCD5	Q92609	59-62	FNSYRKE WEEL FVNNNYL	Homo sapiens	23908376;24589857;31362979
TcasGA2_TC006360	D6WWC1	348-351	RSSTGKD FEIV DQDELES	Tribolium castaneum	27749824
TEX264	Q9Y6I9	273-276	SGASGSS FEEL DLEGEGP	Homo sapiens	31006537;31006538;31362563
TOLLIP	Q9H0E2	151-154	QGKVEDK WYSL SGRQGDD	Homo sapiens	31585693
TOLLIP	Q9H0E2	133-136	SMDDRIA WTHI TIPESLR	Homo sapiens	31585693
TP53INP1	Q96A56	31-34	NEKEDDE WILV DFIDTCT	Homo sapiens	23908376;24589857;31362979
TP53INP2	Q8IXH6	35-38	EEDEVDG WLII DLPDSYA	Homo sapiens	23908376;24589857;31362979
TRAF6	Q9Y4K3	406-409	TAQRCAN YISL FVHTMQG	Homo sapiens	30806153
TRIM5	Q9C035	185-188	KTNVLAD FEQL RDILDWE	Homo sapiens	31362979
ULK1	O75385	357-360	SSCDTDD FVMV PAQFPGD	Homo sapiens	23908376;24589857;31362979
ULK2	Q8IYT8	353-356	SSCDTDD FVLV PHNISSD	Homo sapiens	23908376;24589857;31362979
VAMP7	P51809	25-28	HAWCGGN FLEV TEQILAK	Homo sapiens	31625181
VTI1A	Q96AJ9	12-15	FEGYEQD FAVL TAEITSK	Homo sapiens	31625181
WDFY3	Q8IZQ1	3346-3349	SLDEKDG FIFV NYSEGQT	Homo sapiens	23908376;24589857;31362979
yhjJ	P50335	467-470	MKALKAT WDEI MVPTTAA	Salmonella typhimurium	30909843

## Sheet: Training data set
Gene name	UniProt	Position	LMP(7,7)	Species	Data type
A0A247D712_GINBI	A0A247D712	7-20	RCCYLDE YGCI RCC****	Ginkgo biloba	Positive
AMBRA1	Q9C0C7	1042-1059	NSGVEYY WDQL NETVFTV	Homo sapiens	Positive
Atg1	Q8MQJ7	384-401	SHEDSDD FVLV PKNLPED	Drosophila melanogaster	Positive
ATG1	P53104	422-439	DRSFERE YVVV EKKSVEV	Saccharomyces cerevisiae	Positive
ATG13	O75143	437-454	SGNTHDD FVMI DFKPAFS	Homo sapiens	Positive
ATG14	Q6ZNE5	428-445	ETDLGTD WENL PSPRFCD	Homo sapiens	Positive
ATG14	Q6ZNE5	57-74	KCVQSGD FVYF DGRDRER	Homo sapiens	Positive
ATG19	P35193	405-415	DNEKALT WEEL *******	Saccharomyces cerevisiae	Positive
ATG2A	Q2TAZ0	1355-1372	DTLDSDE FCIL DAPGLGI	Homo sapiens	Positive
ATG2B	Q96BY7	1484-1501	VPTENDD FCIL FAPKAAM	Homo sapiens	Positive
ATG3	P40344	263-280	ELDGVGD WEDL QDDIDDS	Saccharomyces cerevisiae	Positive
ATG30	I6LAD1	66-83	ILTDNSE WILF SPENAEG	Komagataella pastoris	Positive
ATG32	P40458	79-96	NDSISGS WQAI QPLDLGA	Saccharomyces cerevisiae	Positive
ATG34	Q12292	402-412	TLSRPFT WEEI *******	Saccharomyces cerevisiae	Positive
ATG36	P46983	26-43	IHDEESL FEVL ELSEEEF	Saccharomyces cerevisiae	Positive
ATG39	Q06159	1-18	MSEEDDH WNLV RLRRLRK	Saccharomyces cerevisiae	Positive
ATG4	P53867	95-112	NFTYRTR FVPI ARAPDGP	Saccharomyces cerevisiae	Positive
ATG4	P53867	417-434	LGVLEGD YVDI GAIFPHT	Saccharomyces cerevisiae	Positive
ATG40	Q99325	235-252	STEFPND YDFM EDILDET	Saccharomyces cerevisiae	Positive
ATG4B	Q9Y4P1	1-18	MDAATLT YDTL RFAEFED	Homo sapiens	Positive
ATG4B	Q9Y4P1	381-393	FDSEDED FEIL SL*****	Homo sapiens	Positive
ATI1	O82775	7-24	HPPRGNE WEVV SLTSSAY	Arabidopsis thaliana	Positive
ATI2	Q8VY98	7-24	AATRGND WEVV SLTASAY	Arabidopsis thaliana	Positive
ATL3	Q6DD88	185-202	QLQLFTE YGRL AMDEIFQ	Homo sapiens	Positive
ATL3	Q6DD88	383-400	LEEKHCE FKQL ALDHFKK	Homo sapiens	Positive
ATXN3	P54252	67-84	GNMDDSG FFSI QVISNAL	Homo sapiens	Positive
ATXN3	P54252	123-140	VRKLGKQ WFNL NSLLTGP	Homo sapiens	Positive
BCL2L13	Q9BXK5	269-286	VSLGPES WQQI AMDPEEV	Homo sapiens	Positive
BECN1	Q14457	90-107	STESANS FTLI GEASDGG	Homo sapiens	Positive
BIRC5	O15392	18-35	RISTFKN WPFL EGCACTP	Homo sapiens	Positive
BN1205_061200	B9Q737	232-249	DVPDLIN FADI DCLVQED	Toxoplasma gondii	Positive
Bnip3	O55003	6-23	EENLQGS WVEL HFSNGNG	Mus musculus	Positive
BNIP3	Q12983	76-93	EESLQGS WVEL HFSNNGN	Homo sapiens	Positive
BNIP3L	O60238	29-46	PAGLNSS WVEL PMNSSNG	Homo sapiens	Positive
C1	Q9DXE5	326-343	WAVKNAI FVSL NGPLYSG	Tomato yellow leaf curl China virus	Positive
C18E9.2	Q18093	330-347	QASTDDN YEKI EDEEISA	Caenorhabditis elegans	Positive
CALCOCO2	Q13137	48-65	FIPRRKD WIGI FRVGWKT	Homo sapiens	Positive
CALCOCO2	Q13137	126-143	RPENEED ILVV TTQGEVE	Homo sapiens	Positive
CALR	P27797	193-210	SGSLEDD WDFL PPKKIKD	Homo sapiens	Positive
CBL	P22681	795-812	NASSSFG WLSL DGDPTTN	Homo sapiens	Positive
CCPG1	Q9ULG6	7-24	DSDSSCG WTVI SHEGSDI	Homo sapiens	Positive
CLTC	Q00610	507-524	KVGYTPD WIFL LRNVMRI	Homo sapiens	Positive
Cry1	P97784	266-283	YFKLTDL YKKV KKNSSPP	Mus musculus	Positive
Cry1	P97784	487-504	IYQQLSR YRGL GLLASVP	Mus musculus	Positive
CTNNB1	P35222	497-514	LLHPPSH WPLI KATVGLI	Homo sapiens	Positive
Dmoj\GI17586	B4KH45	418-435	SESSSKD YEII SSSEVQN	Drosophila mojavensis	Positive
DVL2	O14641	437-454	LEVRDRM WLKI TIPNAFL	Homo sapiens	Positive
E2F3	A0A3Q9JIX6	153-170	WPPQPTS YSRL RTKFLPT	Homo sapiens	Positive
FKBP8	Q14318	17-34	GVPPLED FEVL DGVEDAE	Homo sapiens	Positive
FUNDC1	Q8IVP5	11-28	YESDDDS YEVL DLTEYAR	Homo sapiens	Positive
FYCO1	Q9BQS8	1273-1290	RPPDDAV FDII TDEELCQ	Homo sapiens	Positive
GOSR1	O95249	2-19	AAGTSSY WEDL RKQARQL	Homo sapiens	Positive
GYP1	Q08484	153-170	FKDLDED WSAV IDDYNMP	Saccharomyces cerevisiae	Positive
HOT5	F4K7D6	157-174	GTSTFSQ YTVV HDVSVAK	Arabidopsis thaliana	Positive
JMY	Q8N9B5	6-23	EETLESD WVAV RPHVFDE	Homo sapiens	Positive
LOC100178586	A0A1W3JW59	326-343	VQYEDSD YEII DGKVPAK	Ciona intestinalis	Positive
LOTGIDRAFT_182505	V4BQN4	321-338	DKSEQDE FEIV EKTDLDD	Lottia gigantea	Positive
lpg1683	Q5ZUV9	9-26	DKLIVDE FEEL GEQESDI	Legionella pneumophila subsp. pneumophila	Positive
lpg1683	Q5ZUV9	22-39	QESDIDE FDLL EGDEKLP	Legionella pneumophila subsp. pneumophila	Positive
lpg1683	Q5ZUV9	428-445	FDDTIDD FVTI EKDELFD	Legionella pneumophila subsp. pneumophila	Positive
M	P06821	84-97	VDADDGH FVSI ELE****	Influenza A virus	Positive
MAPK15	Q8TD08	333-350	PEYRSRV YQMI LECGGSS	Homo sapiens	Positive
MAPK8IP1	Q9UQF2	329-346	ISEEEEG FDCL SSPERAE	Homo sapiens	Positive
MET	P08581	1227-1244	RDMYDKE YYSV HNKTGAK	Homo sapiens	Positive
MUL1	Q969V5	320-337	VCSCTEC YRAL PEPKKCP	Homo sapiens	Positive
NBR1	Q14596	725-742	SSASSED YIII LPECFDT	Homo sapiens	Positive
NBR1	Q14596	556-573	TAQDLLS FELL DINIVQE	Homo sapiens	Positive
NBR1	Q9SB64	654-671	ALCGVSE WDPI LEELQEM	Arabidopsis thaliana	Positive
NLRX1	Q86UT6	456-473	GIRTEEE FQLL HIFRRDA	Homo sapiens	Positive
NUFIP1	Q9UHK0	33-50	PRDSWMF WAML PPPPPPL	Homo sapiens	Positive
OPTN	Q96CV9	171-188	SGSSEDS FVEI RMAEGEA	Homo sapiens	Positive
PEBP1	P30086	48-65	NRPTSIS WDGL DSGKLYT	Homo sapiens	Positive
PexRD54	D0NBE6	371-381	AKPLDFD WEIV *******	Phytophthora infestans	Positive
PF3D7_0905700.2	C0H519	98-115	LKIVDND WLLP SYEEDNN	Plasmodium falciparum	Positive
PHB2	Q99623	114-131	AQELPSM YQRL GLDYEER	Homo sapiens	Positive
PIK3C3	Q8NEB9	243-260	SSPILTS FELV KVPDPQM	Homo sapiens	Positive
PIK3C3	Q8NEB9	191-208	DWLDRLT FREI EMINESE	Homo sapiens	Positive
PJVK	Q0ZLH3	208-225	AFSVFEL FIYL DGAFDLC	Homo sapiens	Positive
PLEKHM1	Q9Y4G2	628-645	RPQQEDE WVNV QYPDQPE	Homo sapiens	Positive
PML	P29590	605-622	AEDRPLV FFDL KIDNETQ	Homo sapiens	Positive
PML	P29590	112-129	LQRRLSV YRQI VDAQAVC	Homo sapiens	Positive
Pnpla2	Q8BJ56	140-157	QANVCST FIPV YCGLIPP	Mus musculus	Positive
PNPLA2	Q96AD5	140-157	QANVCSG FIPV YCGLIPP	Homo sapiens	Positive
RB1CC1	Q8TDY2	695-712	IDAHTFD FETI PHPNIEQ	Homo sapiens	Positive
ref(2)P	Q24629	447-464	SDSLDPE WQLI DNAYSAN	Drosophila simulans	Positive
RETREG1	Q9H6L5	448-465	DTEEGDD FELL DQSELDQ	Homo sapiens	Positive
RTN3	O95197	241-258	KDSPESP FEVI IDKAAFD	Homo sapiens	Positive
RTN3	O95197	210-227	AQKPPTE YSKV EGIYTYS	Homo sapiens	Positive
RTN3	O95197	335-352	FTNEILT WDLV PQVKQQT	Homo sapiens	Positive
RTN3	O95197	548-565	EEKTSKN FEEL VSDSELH	Homo sapiens	Positive
RTN3	O95197	198-215	ALDADDR FTLL TAQKPPT	Homo sapiens	Positive
RTN3	O95197	783-800	ESWPQRS YDIL ERNVKNG	Homo sapiens	Positive
SCN5A	Q14524	86-103	FYSTQKT FIVL NKGKTIF	Homo sapiens	Positive
sec62	F1QJ73	358-375	QHSNGND FEMI TREELEQ	Danio rerio	Positive
SEC62	Q99442	356-373	SSGNGND FEMI TKEELEQ	Homo sapiens	Positive
SHC1	P29353	3-20	LLPPKPK YNPL RNESLSS	Homo sapiens	Positive
SPRED2	Q7Z698	371-388	DEKFCLR WMAL IALSFLA	Homo sapiens	Positive
SPRED2	Q7Z698	387-404	LAPCMCC YLPL RACYHCG	Homo sapiens	Positive
SQSTM1	Q13501	331-348	CSGGDDD WTHL SSKEVDP	Homo sapiens	Positive
STBD1	O95210	196-213	DRVDHEE WEMV PRHSSWG	Homo sapiens	Positive
STX17	P56962	165-182	DQNAAES WETL EADLIEL	Homo sapiens	Positive
STX17	P56962	182-199	LSQLVTD FSLL VNSQQEK	Homo sapiens	Positive
STX19	Q8N4C7	226-243	IKDLRDL FIQI SLLVEEQ	Homo sapiens	Positive
STX3	Q13277	29-46	TAFMDEF FSEI EETRLNI	Homo sapiens	Positive
STX4	Q12846	217-234	IRELHDI FTFL ATEVEMQ	Homo sapiens	Positive
STX6	O43752	21-38	AQGLFQR WTEL LQDPSTA	Homo sapiens	Positive
TAX1BP1	Q86VP1	133-150	EDEGNSD MLVV TTKAGLL	Homo sapiens	Positive
TAX1BP1	Q86VP1	42-59	IHPHPKD WVGI FKVGWST	Homo sapiens	Positive
TBC1D15	Q8TC07	290-307	NQQEEPG FEVI TRIDLGE	Homo sapiens	Positive
TBC1D17	Q9HA65	254-271	DDEPEPG FEVI SCVELGP	Homo sapiens	Positive
TBC1D25	Q3MII6	129-146	DSPLLED WDII SPKDVIG	Homo sapiens	Positive
TBCD5	Q92609	52-69	FNSYRKE WEEL FVNNNYL	Homo sapiens	Positive
TBCD5	Q92609	780-795	DSSKDSG FTIV SPLDI**	Homo sapiens	Positive
TcasGA2_TC006360	D6WWC1	341-358	RSSTGKD FEIV DQDELES	Tribolium castaneum	Positive
TEX264	Q9Y6I9	266-283	SGASGSS FEEL DLEGEGP	Homo sapiens	Positive
TOLLIP	Q9H0E2	126-143	SMDDRIA WTHI TIPESLR	Homo sapiens	Positive
TOLLIP	Q9H0E2	144-161	QGKVEDK WYSL SGRQGDD	Homo sapiens	Positive
TP53INP1	Q96A56	24-41	NEKEDDE WILV DFIDTCT	Homo sapiens	Positive
TP53INP2	Q8IXH6	28-45	EEDEVDG WLII DLPDSYA	Homo sapiens	Positive
TRAF6	Q9Y4K3	399-416	TAQRCAN YISL FVHTMQG	Homo sapiens	Positive
TRIM5	Q9C035	178-195	KTNVLAD FEQL RDILDWE	Homo sapiens	Positive
ULK1	O75385	350-367	SSCDTDD FVMV PAQFPGD	Homo sapiens	Positive
ULK2	Q8IYT8	346-363	SSCDTDD FVLV PHNISSD	Homo sapiens	Positive
VAMP7	P51809	18-35	HAWCGGN FLEV TEQILAK	Homo sapiens	Positive
VTI1A	Q96AJ9	5-22	FEGYEQD FAVL TAEITSK	Homo sapiens	Positive
WDFY3	Q8IZQ1	3339-3356	SLDEKDG FIFV NYSEGQT	Homo sapiens	Positive
yhjJ	P50335	460-477	MKALKAT WDEI MVPTTAA	Salmonella typhimurium	Positive
AMBRA1	Q9C0C7	281-298	ERPRTSA YIRL RQRVSYP	Homo sapiens	Negative
AMBRA1	Q9C0C7	989-1006	ETSMRRV FNVL YPMPADQ	Homo sapiens	Negative
AMBRA1	Q9C0C7	365-382	LLNRPSA FSTV QSSTAGN	Homo sapiens	Negative
AMBRA1	Q9C0C7	165-182	DWSRREP FAVV KTASEME	Homo sapiens	Negative
AMBRA1	Q9C0C7	335-352	ARATTPS FSFV QTEPFHP	Homo sapiens	Negative
AMBRA1	Q9C0C7	811-828	LLPEYLP YAGI FHERGQP	Homo sapiens	Negative
AMBRA1	Q9C0C7	949-966	SLSPMGR YVMV GLASRRI	Homo sapiens	Negative
AMBRA1	Q9C0C7	600-617	SWQVPSS FESV PSSGSQL	Homo sapiens	Negative
AMBRA1	Q9C0C7	182-199	ERVRLVR FDPL GHYLLTA	Homo sapiens	Negative
AMBRA1	Q9C0C7	651-668	FNQETGH WERI YTQSSRS	Homo sapiens	Negative
AMBRA1	Q9C0C7	504-521	LRRFFLE YDRL QELDQSL	Homo sapiens	Negative
ATG1	P53104	285-302	DVITFPS YCNI EPELKEL	Saccharomyces cerevisiae	Negative
ATG1	P53104	98-115	DFYLIME YCAL GDLTFLL	Saccharomyces cerevisiae	Negative
ATG1	P53104	603-620	KAFVVYS YAEV KFSQIVP	Saccharomyces cerevisiae	Negative
Atg1	Q8MQJ7	14-31	DMLGHGA FAVV YKGRHRK	Drosophila melanogaster	Negative
Atg1	Q8MQJ7	92-109	NGGDLAD YLSV KGTLSED	Drosophila melanogaster	Negative
ATG1	P53104	680-697	TSQLSAT FNKL PRSEMIL	Saccharomyces cerevisiae	Negative
Atg1	Q8MQJ7	202-219	WSLGTIV YQCL TGKAPFY	Drosophila melanogaster	Negative
ATG1	P53104	749-766	ECLEKAD FLRL KINDLRF	Saccharomyces cerevisiae	Negative
ATG1	P53104	192-209	KSFHELG FVGI YNLPILK	Saccharomyces cerevisiae	Negative
ATG1	P53104	187-204	GYHDSKS FHEL GFVGIYN	Saccharomyces cerevisiae	Negative
ATG1	P53104	270-287	ASNHLEL FKKI KRANDVI	Saccharomyces cerevisiae	Negative
ATG1	P53104	857-874	DVEDKEK YHSV LDENDRI	Saccharomyces cerevisiae	Negative
ATG1	P53104	92-109	CERTSTD FYLI MEYCALG	Saccharomyces cerevisiae	Negative
ATG1	P53104	29-46	KEIGKGS FATV YRGHLTS	Saccharomyces cerevisiae	Negative
ATG1	P53104	559-576	TLLNSQL FHEL TENIILR	Saccharomyces cerevisiae	Negative
ATG1	P53104	608-625	YSYAEVK FSQI VPLSTTL	Saccharomyces cerevisiae	Negative
ATG13	O75143	44-61	SSPTGSD WFNL AIKDIPE	Homo sapiens	Negative
ATG13	O75143	142-159	SRKQGHE YVIL YRIYFGE	Homo sapiens	Negative
ATG13	O75143	162-179	LSGLGEG FQTV RVGTVGT	Homo sapiens	Negative
ATG13	O75143	236-253	GEDTGVI YPSV EDSQEVC	Homo sapiens	Negative
ATG13	O75143	150-167	VILYRIY FGEV QLSGLGE	Homo sapiens	Negative
ATG13	O75143	13-30	DLDKFIK FFAL KTVQVIV	Homo sapiens	Negative
ATG13	O75143	112-129	IKVSYTV YNRL SLLLKSL	Homo sapiens	Negative
ATG13	O75143	279-296	VGSADLA YPVV FAAGLNA	Homo sapiens	Negative
ATG14	Q6ZNE5	261-278	SISITGP WISL PNNGDYS	Homo sapiens	Negative
ATG14	Q6ZNE5	274-291	NGDYSAY YSWV EEKKTTQ	Homo sapiens	Negative
ATG14	Q6ZNE5	437-454	ENLPSPR FCDI PSQSVEV	Homo sapiens	Negative
ATG14	Q6ZNE5	181-198	TIDLRSH YERL ANLRRSH	Homo sapiens	Negative
ATG14	Q6ZNE5	31-48	VDDAEGL YVAV ERCPLCN	Homo sapiens	Negative
ATG19	P35193	107-124	ISTSFDN FLDL TPSEEKE	Saccharomyces cerevisiae	Negative
ATG19	P35193	75-92	NYDYGHL FKYL QCQRKCS	Saccharomyces cerevisiae	Negative
ATG19	P35193	21-38	VYDECNK FQLI VPTLDAN	Saccharomyces cerevisiae	Negative
ATG19	P35193	335-352	TIEIENQ YGEV IFLGKYG	Saccharomyces cerevisiae	Negative
ATG19	P35193	203-220	RSELVNF FTEL KTVKQLE	Saccharomyces cerevisiae	Negative
ATG19	P35193	71-88	ILLNNYD YGHL FKYLQCQ	Saccharomyces cerevisiae	Negative
ATG19	P35193	268-285	NQRDNSL YFQL FNNTNSV	Saccharomyces cerevisiae	Negative
ATG19	P35193	222-239	VFQRYHD YERL SQECDSK	Saccharomyces cerevisiae	Negative
ATG2A	Q2TAZ0	230-247	LAGVRLH YEEL PAQEEPP	Homo sapiens	Negative
ATG2A	Q2TAZ0	511-528	TTSMEVH FGQL EVLECLW	Homo sapiens	Negative
ATG2A	Q2TAZ0	1121-1138	SVDYRPL YLPV RVLITAE	Homo sapiens	Negative
ATG2A	Q2TAZ0	530-547	RGTSEPE YTEI LTFPGTL	Homo sapiens	Negative
ATG2A	Q2TAZ0	1086-1103	WHSQLLE FLDV LDDPVLG	Homo sapiens	Negative
ATG2A	Q2TAZ0	1071-1088	HKATLRH YMAL PEQSWHS	Homo sapiens	Negative
ATG2A	Q2TAZ0	1174-1191	TLDLRRD YVCV LDVDLLE	Homo sapiens	Negative
ATG2A	Q2TAZ0	895-912	SDDEDAH FFSV GASGGPQ	Homo sapiens	Negative
ATG2A	Q2TAZ0	1849-1866	REGVAKA YDTV REGILDT	Homo sapiens	Negative
ATG2A	Q2TAZ0	1534-1551	ASSQINK FLYL HTSERMP	Homo sapiens	Negative
ATG2A	Q2TAZ0	252-269	QIGSCSG YMEL MVKLKQN	Homo sapiens	Negative
ATG2A	Q2TAZ0	828-845	KEVYESI YNRI NNDLLMW	Homo sapiens	Negative
ATG2A	Q2TAZ0	975-992	CGQPGLG YFCL EAEKATL	Homo sapiens	Negative
ATG2A	Q2TAZ0	1595-1612	LFFLKDF FTSL VAGINPV	Homo sapiens	Negative
ATG2A	Q2TAZ0	1760-1777	QGFRDLL WLPI EQYRKDG	Homo sapiens	Negative
ATG2A	Q2TAZ0	1686-1703	TMDQVGT FAGL LIGLAQL	Homo sapiens	Negative
ATG2A	Q2TAZ0	920-937	SLHLQST FSTL VTVLKGR	Homo sapiens	Negative
ATG2A	Q2TAZ0	80-97	SIEVAVP WAAL LTDHCTV	Homo sapiens	Negative
ATG2A	Q2TAZ0	1810-1827	QATAETV YDIL SPAAPVS	Homo sapiens	Negative
ATG2A	Q2TAZ0	466-483	GPFGSRD FHHL RPRFQRA	Homo sapiens	Negative
ATG2A	Q2TAZ0	1117-1134	LFSCSVD YRPL YLPVRVL	Homo sapiens	Negative
ATG2A	Q2TAZ0	824-841	FLPSKEV YESI YNRINND	Homo sapiens	Negative
ATG2A	Q2TAZ0	1755-1772	VVQLFQG FRDL LWLPIEQ	Homo sapiens	Negative
ATG2B	Q96BY7	1953-1970	QAAAETA YDMV SPGTLSI	Homo sapiens	Negative
ATG2B	Q96BY7	1559-1576	HLYGGKD FGIV PPTSPAK	Homo sapiens	Negative
ATG2B	Q96BY7	820-837	KGDPSIK FFHV SSGVDGD	Homo sapiens	Negative
ATG2B	Q96BY7	1717-1734	LFFLKDF FTSL SAEVELQ	Homo sapiens	Negative
ATG2B	Q96BY7	1656-1673	ATSQMNK FLYL YCSKEMP	Homo sapiens	Negative
ATG2B	Q96BY7	973-990	APSPVET FENI SYGIGLS	Homo sapiens	Negative
ATG2B	Q96BY7	1518-1535	AIVIRDN YFSL PVNKTDT	Homo sapiens	Negative
ATG2B	Q96BY7	939-956	ELTLPNI YVTL PNKSFYE	Homo sapiens	Negative
ATG2B	Q96BY7	719-736	HISLHKA FTEV FLDDSHS	Homo sapiens	Negative
ATG2B	Q96BY7	538-555	TPMAVAF FTCI EKIDPAR	Homo sapiens	Negative
ATG2B	Q96BY7	77-94	SISLSVP WGSL LQDNCAL	Homo sapiens	Negative
ATG2B	Q96BY7	141-158	QGEGSQP FEGL EKFAETI	Homo sapiens	Negative
ATG2B	Q96BY7	1060-1077	NHGLIAV FTDV KQDNGDL	Homo sapiens	Negative
ATG2B	Q96BY7	1212-1229	WHEQILY FLNI ADEPVLG	Homo sapiens	Negative
ATG2B	Q96BY7	802-819	QIKLELT FREL IGSFQEE	Homo sapiens	Negative
ATG2B	Q96BY7	1020-1037	EEETLQY FSTV DPNYRSR	Homo sapiens	Negative
ATG2B	Q96BY7	1247-1264	ALDYRPL YLPI RSLLTVE	Homo sapiens	Negative
ATG2B	Q96BY7	778-795	KEILYLA FTDL EFKTEFI	Homo sapiens	Negative
ATG2B	Q96BY7	1243-1260	LWSCALD YRPL YLPIRSL	Homo sapiens	Negative
ATG2B	Q96BY7	619-636	FHSVPPH YTEL LTFHSKE	Homo sapiens	Negative
ATG2B	Q96BY7	839-856	TSSDDFD WPRI VLKINPP	Homo sapiens	Negative
ATG2B	Q96BY7	1101-1118	EGFDDKH YICL HSSSFSL	Homo sapiens	Negative
ATG2B	Q96BY7	956-973	EKLYNRI FNDL LLWEPTA	Homo sapiens	Negative
ATG2B	Q96BY7	1991-2008	REGVAKA YSVV KEGITDT	Homo sapiens	Negative
ATG2B	Q96BY7	1360-1377	LIQYIAS YGDL QTPNKAD	Homo sapiens	Negative
ATG2B	Q96BY7	557-574	STEDFKS FRAV FAEACSH	Homo sapiens	Negative
ATG2B	Q96BY7	1300-1317	TINLSRD YVRV MDMGLLE	Homo sapiens	Negative
ATG2B	Q96BY7	952-969	KSFYEKL YNRI FNDLLLW	Homo sapiens	Negative
ATG2B	Q96BY7	1045-1062	QNKNSQS FLSV LLNINHG	Homo sapiens	Negative
ATG2B	Q96BY7	948-965	TLPNKSF YEKL YNRIFND	Homo sapiens	Negative
ATG2B	Q96BY7	612-629	ECLFPTD FHSV PPHYTEL	Homo sapiens	Negative
ATG2B	Q96BY7	1903-1920	QGLKDLV WLPI EQYRKDG	Homo sapiens	Negative
ATG3	P40344	162-179	KDMAQER YYDL YIAYSTS	Saccharomyces cerevisiae	Negative
ATG3	P40344	280-297	DSLRVDQ YLIV FLKFITS	Saccharomyces cerevisiae	Negative
ATG3	P40344	196-213	PLSPEQM FEDI SADYRTK	Saccharomyces cerevisiae	Negative
ATG3	P40344	62-79	FLPKNKQ FLII RKVPCDK	Saccharomyces cerevisiae	Negative
ATG30	I6LAD1	324-341	NNPNLEK YLPL FLKNLLY	Komagataella pastoris	Negative
ATG32	P40458	256-273	YTGIVII FQEL REMVSLL	Saccharomyces cerevisiae	Negative
ATG32	P40458	211-228	LTQKNPV FRLL ILGRTGS	Saccharomyces cerevisiae	Negative
ATG32	P40458	307-324	NKLVKLL FPPV VVTNKRD	Saccharomyces cerevisiae	Negative
ATG32	P40458	231-248	YQSIPKE YQSL FELPKYH	Saccharomyces cerevisiae	Negative
ATG32	P40458	147-164	VVSPSHP FKQL QKIISLP	Saccharomyces cerevisiae	Negative
ATG32	P40458	520-529	NRILALG YILL *******	Saccharomyces cerevisiae	Negative
ATG32	P40458	224-241	GRTGSSF YQSI PKEYQSL	Saccharomyces cerevisiae	Negative
ATG32	P40458	322-339	KRDLKKM FQRL QDLSLEY	Saccharomyces cerevisiae	Negative
ATG32	P40458	249-266	DSATFPQ YTGI VIIFQEL	Saccharomyces cerevisiae	Negative
ATG34	Q12292	355-372	GSFQTGS FHTL QDPTNVF	Saccharomyces cerevisiae	Negative
ATG34	Q12292	6-23	VETTLFD FFVI DQFKKST	Saccharomyces cerevisiae	Negative
ATG34	Q12292	190-207	VYEGYKV YEKL LQKFGGQ	Saccharomyces cerevisiae	Negative
ATG34	Q12292	65-82	LLSNAND FGQL GNFLHKK	Saccharomyces cerevisiae	Negative
ATG34	Q12292	303-320	GQKELWF FPSL PTPLSNY	Saccharomyces cerevisiae	Negative
ATG36	P46983	47-64	DFHRLKS FNDV RVINNPD	Saccharomyces cerevisiae	Negative
ATG36	P46983	41-58	EEEFELD FHRL KSFNDVR	Saccharomyces cerevisiae	Negative
ATG36	P46983	185-202	QKLSRDL YPIL RTCYREK	Saccharomyces cerevisiae	Negative
ATG36	P46983	276-293	ENTSWFG WTLL SRFLDRE	Saccharomyces cerevisiae	Negative
ATG36	P46983	232-249	YYSMPLE FDRL SDVDIDS	Saccharomyces cerevisiae	Negative
ATG36	P46983	209-226	TYHHERI FDDI PSFFPQR	Saccharomyces cerevisiae	Negative
ATG36	P46983	132-149	WCLGSHL FNEL HQNVPQS	Saccharomyces cerevisiae	Negative
ATG39	Q06159	90-107	VPTISES FDTL SGSNVGG	Saccharomyces cerevisiae	Negative
ATG39	Q06159	298-315	KRRWKRL FVLL HNKYRQF	Saccharomyces cerevisiae	Negative
ATG39	Q06159	140-157	KSAKLKM WHVI MLSSLLS	Saccharomyces cerevisiae	Negative
ATG39	Q06159	294-311	HKEQKRR WKRL FVLLHNK	Saccharomyces cerevisiae	Negative
ATG39	Q06159	185-202	NNERKLL YGNI DFVDKKS	Saccharomyces cerevisiae	Negative
ATG39	Q06159	153-170	SSLLSMT FSYL ALEYSLT	Saccharomyces cerevisiae	Negative
ATG39	Q06159	155-172	LLSMTFS YLAL EYSLTGD	Saccharomyces cerevisiae	Negative
ATG4	P53867	30-47	AALMNHD YIVL GEVYPER	Saccharomyces cerevisiae	Negative
ATG4	P53867	337-354	ESCHTSK FGKL QLSEMDP	Saccharomyces cerevisiae	Negative
ATG4	P53867	1-15	****MQR WLQL WKMDLVQ	Saccharomyces cerevisiae	Negative
ATG4	P53867	440-457	DVDEYDC FQDI HCKKQKI	Saccharomyces cerevisiae	Negative
ATG40	Q99325	1-13	******M FNLI LWPLFLL	Saccharomyces cerevisiae	Negative
ATG40	Q99325	147-164	DTNDKFL FGKL TQILISV	Saccharomyces cerevisiae	Negative
ATG40	Q99325	99-116	CLTRELV YDFI AFMESQN	Saccharomyces cerevisiae	Negative
ATG40	Q99325	50-67	SPVVITI YKSL LKYWSLY	Saccharomyces cerevisiae	Negative
ATG40	Q99325	56-73	IYKSLLK YWSL YEFIHFI	Saccharomyces cerevisiae	Negative
ATG40	Q99325	81-98	AFLNFLP FTSL LMSFGSI	Saccharomyces cerevisiae	Negative
ATG40	Q99325	129-146	NFNSYLL FSSI YNIWFAD	Saccharomyces cerevisiae	Negative
ATG40	Q99325	60-77	LLKYWSL YEFI HFIYLYT	Saccharomyces cerevisiae	Negative
ATG40	Q99325	69-86	FIHFIYL YTPI DAFLNFL	Saccharomyces cerevisiae	Negative
ATG40	Q99325	65-82	SLYEFIH FIYL YTPIDAF	Saccharomyces cerevisiae	Negative
ATG40	Q99325	88-105	FTSLLMS FGSI CLTRELV	Saccharomyces cerevisiae	Negative
ATG4B	Q9Y4P1	343-360	LGGALPM FELV ELQPSHL	Homo sapiens	Negative
ATG4B	Q9Y4P1	52-69	WFTYRKN FPAI GGTGPTS	Homo sapiens	Negative
ATG4B	Q9Y4P1	103-120	KRQPDSY FSVL NAFIDRK	Homo sapiens	Negative
ATG4B	Q9Y4P1	102-119	RKRQPDS YFSV LNAFIDR	Homo sapiens	Negative
ATG4B	Q9Y4P1	116-133	FIDRKDS YYSI HQIAQMG	Homo sapiens	Negative
ATG4B	Q9Y4P1	213-230	VTNRPSP WRPL VLLIPLR	Homo sapiens	Negative
ATG4B	Q9Y4P1	155-172	KLAVFDT WSSL AVHIAMD	Homo sapiens	Negative
ATI1	O82775	202-219	QRWQQER WQVL QLKWQSS	Arabidopsis thaliana	Negative
ATI2	Q8VY98	97-114	GLDLSDD FGGL EFSEDKG	Arabidopsis thaliana	Negative
ATI2	Q8VY98	133-150	AIGGSHV YEPV EEPTEPV	Arabidopsis thaliana	Negative
ATI2	Q8VY98	212-229	QHWQQER WQIL QQKWESS	Arabidopsis thaliana	Negative
ATL3	Q6DD88	490-507	YIRYSGQ YREL GGAIDFG	Homo sapiens	Negative
ATL3	Q6DD88	199-216	DEIFQKP FQTL MFLVRDW	Homo sapiens	Negative
ATL3	Q6DD88	481-498	LLIALLT WGYI RYSGQYR	Homo sapiens	Negative
ATL3	Q6DD88	442-459	FRTPAVL FTGI VALYIAS	Homo sapiens	Negative
ATL3	Q6DD88	251-268	RNHIHSC FSDV TCFLLPH	Homo sapiens	Negative
ATL3	Q6DD88	116-133	ETTGIQI WSEV FTVEKPG	Homo sapiens	Negative
ATL3	Q6DD88	457-474	IASGLTG FIGL EVVAQLF	Homo sapiens	Negative
ATL3	Q6DD88	322-339	LLEYFKA YIKI YQGEDLP	Homo sapiens	Negative
ATXN3	P54252	141-158	PELISDT YLAL FLAQLQQ	Homo sapiens	Negative
ATXN3	P54252	93-110	ILFNSPE YQRL RIDPINE	Homo sapiens	Negative
ATXN3	P54252	22-39	NLLQGEY FSPV ELSSIAH	Homo sapiens	Negative
ATXN3	P54252	114-131	ICNYKEH WFTV RKLGKQW	Homo sapiens	Negative
BCL2L13	Q9BXK5	16-33	TKYVVLS YLGL LSQEKLQ	Homo sapiens	Negative
BCL2L13	Q9BXK5	194-211	YIIQQGG WGTV FSLESEE	Homo sapiens	Negative
BCL2L13	Q9BXK5	11-28	GFHYETK YVVL SYLGLLS	Homo sapiens	Negative
BCL2L13	Q9BXK5	371-388	SSPATSL FVEL DEEEVKA	Homo sapiens	Negative
BCL2L13	Q9BXK5	144-161	TTVHASG WNKI LVPLVLL	Homo sapiens	Negative
BCL2L13	Q9BXK5	207-224	LESEEEE YPGI TAEDSND	Homo sapiens	Negative
BECN1	Q14457	276-293	HIWHSGQ FGTI NNFRLGR	Homo sapiens	Negative
BECN1	Q14457	294-311	LPSVPVE WNEI NAAWGQT	Homo sapiens	Negative
BECN1	Q14457	322-339	MGLKFQR YRLV PYGNHSY	Homo sapiens	Negative
BECN1	Q14457	25-42	PLKLDTS FKIL DRVTIQE	Homo sapiens	Negative
BIRC5	O15392	87-104	FLSVKKQ FEEL TLGEFLK	Homo sapiens	Negative
BIRC5	O15392	55-72	LAQCFFC FKEL EGWEPDD	Homo sapiens	Negative
BIRC5	O15392	80-97	KHSSGCA FLSV KKQFEEL	Homo sapiens	Negative
BIRC5	O15392	95-112	EELTLGE FLKL DRERAKN	Homo sapiens	Negative
BN1205_061200	B9Q737	140-157	ITKNVPC YRRV RDMDDAL	Toxoplasma gondii	Negative
BN1205_061200	B9Q737	52-69	AMSKLGS FGSL SGSNVTH	Toxoplasma gondii	Negative
BN1205_061200	B9Q737	302-319	PLLPEEI FEDI LTDYAAK	Toxoplasma gondii	Negative
BN1205_061200	B9Q737	111-128	HKFPTWQ WKGV GPTGKRA	Toxoplasma gondii	Negative
Bnip3	O55003	148-165	GGIFSAD FLKV FLPSLLL	Mus musculus	Negative
BNIP3	Q12983	220-237	GGIFSAE FLKV FLPSLLL	Homo sapiens	Negative
BNIP3L	O60238	179-196	GGIFSAE FLKV FIPSLFL	Homo sapiens	Negative
C1	Q9DXE5	156-173	PKDFVLQ FHNL NSNLDRI	Tomato yellow leaf curl China virus	Negative
C1	Q9DXE5	251-268	VYSNDAW FNVI DDVDPHY	Tomato yellow leaf curl China virus	Negative
C1	Q9DXE5	250-267	KVYSNDA WFNV IDDVDPH	Tomato yellow leaf curl China virus	Negative
C1	Q9DXE5	37-54	ETPVNKL FIRI CRELHED	Tomato yellow leaf curl China virus	Negative
C1	Q9DXE5	69-86	FQCKNQR FFDL TSPHRSA	Tomato yellow leaf curl China virus	Negative
C1	Q9DXE5	183-200	SPFSSSS FDQV PEELDEW	Tomato yellow leaf curl China virus	Negative
C18E9.2	Q18093	212-229	WLRQGVY YVSI TGIGCFA	Caenorhabditis elegans	Negative
C18E9.2	Q18093	72-89	FKTRDDC FHYI CELNSKQ	Caenorhabditis elegans	Negative
C18E9.2	Q18093	221-238	SITGIGC FAAI IVTAILR	Caenorhabditis elegans	Negative
C18E9.2	Q18093	171-188	FVDDKDV YVWV FDPTPLM	Caenorhabditis elegans	Negative
C18E9.2	Q18093	270-287	SFQPWYT YEYV GDEKKEA	Caenorhabditis elegans	Negative
C18E9.2	Q18093	235-252	AILRTIL FGII YAVTFGK	Caenorhabditis elegans	Negative
CALCOCO2	Q13137	263-280	KKENDHL FLSL TEQRKDQ	Homo sapiens	Negative
CALCOCO2	Q13137	19-36	CHFSQVI FNSV EKFYIPG	Homo sapiens	Negative
CALCOCO2	Q13137	342-359	ENSRLLS YMGL DFNSLPY	Homo sapiens	Negative
CALCOCO2	Q13137	374-391	GLAYGNP YSGI QESSSPS	Homo sapiens	Negative
CALCOCO2	Q13137	347-364	LSYMGLD FNSL PYQVPTS	Homo sapiens	Negative
CALCOCO2	Q13137	14-31	VLLDHCH FSQV IFNSVEK	Homo sapiens	Negative
CALCOCO2	Q13137	68-85	REYYTFM WVTL PIDLNNK	Homo sapiens	Negative
CALCOCO2	Q13137	101-118	KDDEYYQ FCYV DEDGVVR	Homo sapiens	Negative
CALCOCO2	Q13137	66-83	TTREYYT FMWV TLPIDLN	Homo sapiens	Negative
CALR	P27797	166-183	DDEFTHL YTLI VRPDNTY	Homo sapiens	Negative
CALR	P27797	162-179	IRCKDDE FTHL YTLIVRP	Homo sapiens	Negative
CALR	P27797	305-322	SIYAYDN FGVL GLDLWQV	Homo sapiens	Negative
CALR	P27797	68-85	QTSQDAR FYAL SASFEPF	Homo sapiens	Negative
CALR	P27797	103-120	NIDCGGG YVKL FPNSLDQ	Homo sapiens	Negative
CBL	P22681	889-906	AKNILRE FVSI SSPAHVA	Homo sapiens	Negative
CBL	P22681	229-246	IDLTCND YISV FEFDIFT	Homo sapiens	Negative
CBL	P22681	252-269	WSSLLRN WNSL AVTHPGY	Homo sapiens	Negative
CBL	P22681	86-103	LDLLPDT YQHL RTILSRY	Homo sapiens	Negative
CBL	P22681	238-255	SVFEFDI FTRL FQPWSSL	Homo sapiens	Negative
CBL	P22681	245-262	FTRLFQP WSSL LRNWNSL	Homo sapiens	Negative
CBL	P22681	319-336	IPHNKPL FQAL IDGFREG	Homo sapiens	Negative
CBL	P22681	794-811	ISNASSS FGWL SLDGDPT	Homo sapiens	Negative
CBL	P22681	268-285	GYMAFLT YDEV KARLQKF	Homo sapiens	Negative
CBL	P22681	108-125	ETLGENE YFRV FMENLMK	Homo sapiens	Negative
CBL	P22681	865-882	LMSQGYS YQDI QKALVIA	Homo sapiens	Negative
CCPG1	Q9ULG6	229-246	SMGFGHF YGTI QIQKRQQ	Homo sapiens	Negative
CCPG1	Q9ULG6	269-286	EQESFID YKSL KENLARC	Homo sapiens	Negative
CCPG1	Q9ULG6	303-320	NLATENQ YLRV SLEKEEK	Homo sapiens	Negative
CCPG1	Q9ULG6	650-667	NPIRMDE FRQI IQRYMLK	Homo sapiens	Negative
CCPG1	Q9ULG6	67-84	VLMEETA YPAL EETSSTI	Homo sapiens	Negative
CCPG1	Q9ULG6	638-655	QQESMSL FNTV VNPIRMD	Homo sapiens	Negative
CCPG1	Q9ULG6	716-733	EVDNDGV FEKL DEYIYRH	Homo sapiens	Negative
CCPG1	Q9ULG6	748-757	VYIKPCH YSSL *******	Homo sapiens	Negative
CCPG1	Q9ULG6	668-685	ELDTFCH WNEL DQFINKF	Homo sapiens	Negative
CCPG1	Q9ULG6	442-459	EQQRSDL WERL YVEAKDQ	Homo sapiens	Negative
CLTC	Q00610	649-666	PEWLVNY FGSL SVEDSLE	Homo sapiens	Negative
CLTC	Q00610	1131-1148	KADDPSS YMEV VQAANTS	Homo sapiens	Negative
CLTC	Q00610	362-379	EELFARK FNAL FAQGNYS	Homo sapiens	Negative
CLTC	Q00610	1102-1119	RCNEPAV WSQL AKAQLQK	Homo sapiens	Negative
CLTC	Q00610	1218-1235	LYNNVSN FGRL ASTLVHL	Homo sapiens	Negative
CLTC	Q00610	1247-1264	KANSTRT WKEV CFACVDG	Homo sapiens	Negative
CLTC	Q00610	1501-1518	EKHELIE FRRI AAYLFKG	Homo sapiens	Negative
CLTC	Q00610	21-38	INPANIG FSTL TMESDKF	Homo sapiens	Negative
CLTC	Q00610	624-641	LQRALEH FTDL YDIKRAV	Homo sapiens	Negative
CLTC	Q00610	1408-1425	AIQFYLE FKPL LLNDLLM	Homo sapiens	Negative
CLTC	Q00610	158-175	RTDAKQK WLLL TGISAQQ	Homo sapiens	Negative
CLTC	Q00610	395-412	TPDTIRR FQSV PAQPGQT	Homo sapiens	Negative
CLTC	Q00610	1311-1328	ERAHMGM FTEL AILYSKF	Homo sapiens	Negative
CLTC	Q00610	702-719	LFESFKS FEGL FYFLGSI	Homo sapiens	Negative
CLTC	Q00610	1471-1488	LFITEED YQAL RTSIDAY	Homo sapiens	Negative
CLTC	Q00610	950-967	RRKDPEL WGSV LLESNPY	Homo sapiens	Negative
CLTC	Q00610	31-48	LTMESDK FICI REKVGEQ	Homo sapiens	Negative
CLTC	Q00610	1352-1369	AAEQAHL WAEL VFLYDKY	Homo sapiens	Negative
CLTC	Q00610	275-292	FLITKYG YIHL YDLETGT	Homo sapiens	Negative
CLTC	Q00610	1290-1307	YYQDRGY FEEL ITMLEAA	Homo sapiens	Negative
CLTC	Q00610	775-792	LIIVCDR FDFV HDLVLYL	Homo sapiens	Negative
CLTC	Q00610	424-441	DQGQLNK YESL ELCRPVL	Homo sapiens	Negative
CLTC	Q00610	1484-1501	SIDAYDN FDNI SLAQRLE	Homo sapiens	Negative
CLTC	Q00610	273-290	VVFLITK YGYI HLYDLET	Homo sapiens	Negative
CLTC	Q00610	1334-1351	REHLELF WSRV NIPKVLR	Homo sapiens	Negative
CLTC	Q00610	706-723	FKSFEGL FYFL GSIVNFS	Homo sapiens	Negative
CLTC	Q00610	1593-1610	MDFAMPY FIQV MKEYLTK	Homo sapiens	Negative
CLTC	Q00610	411-428	QTSPLLQ YFGI LLDQGQL	Homo sapiens	Negative
CLTC	Q00610	723-740	SQDPDVH FKYI QAACKTG	Homo sapiens	Negative
CLTC	Q00610	1144-1161	AANTSGN WEEL VKYLQMA	Homo sapiens	Negative
CLTC	Q00610	1212-1229	YDAAKLL YNNV SNFGRLA	Homo sapiens	Negative
CLTC	Q00610	412-429	TSPLLQY FGIL LDQGQLN	Homo sapiens	Negative
CLTC	Q00610	105-122	MTDDVTF WKWI SLNTVAL	Homo sapiens	Negative
CLTC	Q00610	793-810	YRNNLQK YIEI YVQKVNP	Homo sapiens	Negative
CLTC	Q00610	550-567	IVDVFME YNLI QQCTAFL	Homo sapiens	Negative
CLTC	Q00610	1385-1402	DAWKEGQ FKDI ITKVANV	Homo sapiens	Negative
CLTC	Q00610	934-951	VCNENSL FKSL SRYLVRR	Homo sapiens	Negative
CLTC	Q00610	1433-1450	HTRAVNY FSKV KQLPLVK	Homo sapiens	Negative
CLTC	Q00610	107-124	DDVTFWK WISL NTVALVT	Homo sapiens	Negative
CLTC	Q00610	1252-1269	RTWKEVC FACV DGKEFRL	Homo sapiens	Negative
CLTC	Q00610	1399-1416	VANVELY YRAI QFYLEFK	Homo sapiens	Negative
CLTC	Q00610	1568-1585	GACLFTC YDLL RPDVVLE	Homo sapiens	Negative
Cry1	P97784	46-63	SNVGINR WRFL LQCLEDL	Mus musculus	Negative
Cry1	P97784	426-443	NGDYIRR YLPV LRGFPAK	Mus musculus	Negative
Cry1	P97784	251-268	GLSPYLR FGCL SCRLFYF	Mus musculus	Negative
Cry1	P97784	407-424	FQQFFHC YCPV GFGRRTD	Mus musculus	Negative
Cry1	P97784	391-408	WSINAGS WMWL SCSSFFQ	Mus musculus	Negative
Cry1	P97784	78-95	RGQPADV FPRL FKEWNIT	Mus musculus	Negative
Cry1	P97784	260-277	CLSCRLF YFKL TDLYKKV	Mus musculus	Negative
Cry1	P97784	331-348	WAEGRTG FPWI DAIMTQL	Mus musculus	Negative
Cry1	P97784	147-164	PPLTYKR FQTL VSKMEPL	Mus musculus	Negative
Cry1	P97784	482-499	IERMKQI YQQL SRYRGLG	Mus musculus	Negative
Cry1	P97784	375-392	WEEGMKV FEEL LLDADWS	Mus musculus	Negative
Cry1	P97784	281-298	SSPPLSL YGQL LWREFFY	Mus musculus	Negative
CTNNB1	P35222	247-264	SPVDSVL FYAI TTLHNLL	Homo sapiens	Negative
CTNNB1	P35222	327-344	NIMRTYT YEKL LWTTSRV	Homo sapiens	Negative
CTNNB1	P35222	598-615	PLFVQLL YSPI ENIQRVA	Homo sapiens	Negative
CTNNB1	P35222	593-610	GLNTIPL FVQL LYSPIEN	Homo sapiens	Negative
CTNNB1	P35222	287-304	LNKTNVK FLAI TTDCLQI	Homo sapiens	Negative
Dmoj\GI17586	B4KH45	184-201	FVDGSEA YVWI YDPIPLH	Drosophila mojavensis	Negative
Dmoj\GI17586	B4KH45	200-217	LHYWIFG FILL LGAVGIC	Drosophila mojavensis	Negative
Dmoj\GI17586	B4KH45	248-265	TVVRLIV FTIV WALTGGK	Drosophila mojavensis	Negative
Dmoj\GI17586	B4KH45	225-242	MLRKGVY YLSI AAAGFLV	Drosophila mojavensis	Negative
Dmoj\GI17586	B4KH45	264-281	GKLHFWI FPNL TEDVGFF	Drosophila mojavensis	Negative
Dmoj\GI17586	B4KH45	188-205	SEAYVWI YDPI PLHYWIF	Drosophila mojavensis	Negative
Dmoj\GI17586	B4KH45	198-215	IPLHYWI FGFI LLLGAVG	Drosophila mojavensis	Negative
Dmoj\GI17586	B4KH45	277-294	DVGFFAS FWPL YESNYVN	Drosophila mojavensis	Negative
Dmoj\GI17586	B4KH45	80-97	TREQAVE FLDV MLEHKFF	Drosophila mojavensis	Negative
DVL2	O14641	562-579	YSPQPPP YHEL SSYTYGG	Homo sapiens	Negative
DVL2	O14641	356-373	WDPSPQA YFTL PRNEPIQ	Homo sapiens	Negative
DVL2	O14641	726-736	MGNPSEF FVDV M******	Homo sapiens	Negative
DVL2	O14641	539-556	PLPGATP WPLL PTFSYQY	Homo sapiens	Negative
DVL2	O14641	37-54	ERITLGD FKSV LQRPAGA	Homo sapiens	Negative
DVL2	O14641	247-264	RLERTSS FSSV TDSTMSL	Homo sapiens	Negative
DVL2	O14641	271-288	LNMEKYN FLGI SIVGQSN	Homo sapiens	Negative
DVL2	O14641	499-516	SEQCYYV FGDL SGGCESY	Homo sapiens	Negative
DVL2	O14641	58-75	FKSMDQD FGVV KEEISDD	Homo sapiens	Negative
DVL2	O14641	269-286	VTLNMEK YNFL GISIVGQ	Homo sapiens	Negative
DVL2	O14641	457-474	SDVVDWL YHHV EGFPERR	Homo sapiens	Negative
E2F3	A0A3Q9JIX6	51-68	AAAAPGA YIQI LTTNTST	Homo sapiens	Negative
FKBP8	Q14318	382-399	KGAWSIP WKWL FGATAVA	Homo sapiens	Negative
FKBP8	Q14318	87-104	PAPAPEE WLDI LGNGLLR	Homo sapiens	Negative
FUNDC1	Q8IVP5	77-94	ATAVGGG FLLL QIASHSG	Homo sapiens	Negative
FUNDC1	Q8IVP5	88-105	QIASHSG YVQI DWKRVEK	Homo sapiens	Negative
FUNDC1	Q8IVP5	93-110	SGYVQID WKRV EKDVNKA	Homo sapiens	Negative
FUNDC1	Q8IVP5	27-44	YARRHQW WNRV FGHSSGP	Homo sapiens	Negative
FUNDC1	Q8IVP5	62-79	GWCAGFL FQKV GKLAATA	Homo sapiens	Negative
FYCO1	Q9BQS8	1395-1412	SDPKSIS FSVV FQEAEDT	Homo sapiens	Negative
FYCO1	Q9BQS8	1221-1238	ERCCRAC FQKL SEGPGSP	Homo sapiens	Negative
FYCO1	Q9BQS8	640-657	LQALQAD YQAL QQRESAI	Homo sapiens	Negative
FYCO1	Q9BQS8	1438-1455	KVRTPGI YMLI FDNTFSR	Homo sapiens	Negative
FYCO1	Q9BQS8	1455-1472	RFVSKKV FYHL TVDRPVI	Homo sapiens	Negative
FYCO1	Q9BQS8	1100-1117	TTKIQEY YNKL CQEVTNR	Homo sapiens	Negative
FYCO1	Q9BQS8	104-121	KGRAFIR YSLV HQRLADT	Homo sapiens	Negative
FYCO1	Q9BQS8	464-481	GQEADQL WRRL QELLAHT	Homo sapiens	Negative
FYCO1	Q9BQS8	1368-1385	LFVRSST YSLI PITVAEA	Homo sapiens	Negative
GOSR1	O95249	123-140	FHKTKAN FMAI RERENLM	Homo sapiens	Negative
GOSR1	O95249	24-41	LDLKLVS FSKL CTSYSHS	Homo sapiens	Negative
GOSR1	O95249	206-223	MNTLANR FPAV NSLIQRI	Homo sapiens	Negative
GYP1	Q08484	347-364	PHIPLYQ FKSV QNSLQRI	Saccharomyces cerevisiae	Negative
GYP1	Q08484	147-164	NKKGDRY FKDL DEDWSAV	Saccharomyces cerevisiae	Negative
GYP1	Q08484	84-101	TRRTSNS YSPL RYVNPTL	Saccharomyces cerevisiae	Negative
GYP1	Q08484	252-269	IIQRISK FDNI LKDKTII	Saccharomyces cerevisiae	Negative
GYP1	Q08484	284-301	KIHRPVV WKLL IGYLPVN	Saccharomyces cerevisiae	Negative
GYP1	Q08484	619-636	LLSEAFI WQSL YKDATSH	Saccharomyces cerevisiae	Negative
GYP1	Q08484	212-229	NSSSSFT YPQL PQLQKEK	Saccharomyces cerevisiae	Negative
GYP1	Q08484	328-345	HSRDIPT WHQI EIDIPRT	Saccharomyces cerevisiae	Negative
GYP1	Q08484	420-437	TDLEADT FWCL TKLLEQI	Saccharomyces cerevisiae	Negative
GYP1	Q08484	290-307	VWKLLIG YLPV NTKRQEG	Saccharomyces cerevisiae	Negative
GYP1	Q08484	272-289	QDLRQIS WNGI PKIHRPV	Saccharomyces cerevisiae	Negative
HOT5	F4K7D6	69-86	GKDPEGL FPCI LGHEAAG	Arabidopsis thaliana	Negative
HOT5	F4K7D6	315-332	QEISTRP FQLV TGRVWKG	Arabidopsis thaliana	Negative
HOT5	F4K7D6	368-385	LGEINKA FDLL HEGTCLR	Arabidopsis thaliana	Negative
HOT5	F4K7D6	275-292	DGGVDYS FECI GNVSVMR	Arabidopsis thaliana	Negative
HOT5	F4K7D6	49-66	EVRIKIL YTAL CHTDAYT	Arabidopsis thaliana	Negative
JMY	Q8N9B5	296-313	HGLDTCG WKIL SQVLFTE	Homo sapiens	Negative
JMY	Q8N9B5	261-278	PEEPSGM WTVL FGGAPEM	Homo sapiens	Negative
JMY	Q8N9B5	363-380	YQMEDEA YSSL AEATTEL	Homo sapiens	Negative
JMY	Q8N9B5	325-342	SELRQKG YEEV LQRARKR	Homo sapiens	Negative
JMY	Q8N9B5	229-246	SWAGLFS FQDL RAVHQQL	Homo sapiens	Negative
JMY	Q8N9B5	536-553	LQLYEVQ FEIL KCEELLL	Homo sapiens	Negative
JMY	Q8N9B5	374-391	AEATTEL YQYL LQPFRDM	Homo sapiens	Negative
JMY	Q8N9B5	23-40	DEREKHK FVFI VAWNEIE	Homo sapiens	Negative
JMY	Q8N9B5	524-541	LDQLEAD YYDL QLQLYEV	Homo sapiens	Negative
JMY	Q8N9B5	941-958	KDVLRES FTLL PDTDPLT	Homo sapiens	Negative
JMY	Q8N9B5	314-331	TDDPEEY YESL SELRQKG	Homo sapiens	Negative
JMY	Q8N9B5	29-46	KFVFIVA WNEI EGKFAIT	Homo sapiens	Negative
JMY	Q8N9B5	437-454	IQDLTVK YFEI TAKAQKA	Homo sapiens	Negative
JMY	Q8N9B5	223-240	SPAEECS WAGL FSFQDLR	Homo sapiens	Negative
LOC100178586	A0A1W3JW59	223-240	ALLRTIL FGVI YVFTLGT	Ciona intestinalis	Negative
LOC100178586	A0A1W3JW59	252-269	DVGFYDS FKPL YTYEYKG	Ciona intestinalis	Negative
LOC100178586	A0A1W3JW59	163-180	SDIYVWL YDPI SPKTWFL	Ciona intestinalis	Negative
LOC100178586	A0A1W3JW59	86-103	KLLCSNL FYRV EKILKET	Ciona intestinalis	Negative
LOC100178586	A0A1W3JW59	200-217	SVRVGVY YLTV VGGFFVG	Ciona intestinalis	Negative
LOC100178586	A0A1W3JW59	159-176	FYDSSDI YVWL YDPISPK	Ciona intestinalis	Negative
LOTGIDRAFT_182505	V4BQN4	180-197	VDADDQF YVWI YDPVPFK	Lottia gigantea	Negative
LOTGIDRAFT_182505	V4BQN4	257-274	VTFGKHH FWFL PNLTEDV	Lottia gigantea	Negative
LOTGIDRAFT_182505	V4BQN4	273-290	DVGIIES FQPL YKHDVVV	Lottia gigantea	Negative
LOTGIDRAFT_182505	V4BQN4	229-246	ISLAAAG FVGL ILGLAVV	Lottia gigantea	Negative
LOTGIDRAFT_182505	V4BQN4	214-231	MFPLWPE FVRV GVYYISL	Lottia gigantea	Negative
LOTGIDRAFT_182505	V4BQN4	200-217	LIGLLMV FGAI ALCMFPL	Lottia gigantea	Negative
LOTGIDRAFT_182505	V4BQN4	184-201	DQFYVWI YDPV PFKTFLI	Lottia gigantea	Negative
LOTGIDRAFT_182505	V4BQN4	244-261	AVVRLIL FCII WCVTFGK	Lottia gigantea	Negative
LOTGIDRAFT_182505	V4BQN4	221-238	FVRVGVY YISL AAAGFVG	Lottia gigantea	Negative
lpg1683	Q5ZUV9	333-350	FIVALED YGKL RSQQSEK	Legionella pneumophila subsp. pneumophila	Negative
lpg1683	Q5ZUV9	301-318	DIESCIK YRNL GVVDIES	Legionella pneumophila subsp. pneumophila	Negative
lpg1683	Q5ZUV9	381-398	NEISESQ YDKL VKEVDCL	Legionella pneumophila subsp. pneumophila	Negative
lpg1683	Q5ZUV9	190-207	KQLTPTV YDSI GRDTYSE	Legionella pneumophila subsp. pneumophila	Negative
lpg1683	Q5ZUV9	257-274	GNCGSYT FRTI KEVISSS	Legionella pneumophila subsp. pneumophila	Negative
M	P06821	42-59	WILDRLF FKCI YRRFKYG	Influenza A virus	Negative
MAPK15	Q8TD08	519-536	LGGYSQA YGTV CHSALGH	Homo sapiens	Negative
MAPK15	Q8TD08	22-39	QGAYGIV WKAV DRRTGEV	Homo sapiens	Negative
MAPK15	Q8TD08	18-35	RQLGQGA YGIV WKAVDRR	Homo sapiens	Negative
MAPK15	Q8TD08	112-129	DVHVRSI FYQL LRATRFL	Homo sapiens	Negative
MAPK15	Q8TD08	52-69	KTDAQRT FREI TLLQEFG	Homo sapiens	Negative
MAPK15	Q8TD08	113-130	VHVRSIF YQLL RATRFLH	Homo sapiens	Negative
MAPK8IP1	Q9UQF2	651-668	HPKNNKY FGFI TKHPADH	Homo sapiens	Negative
MAPK8IP1	Q9UQF2	375-392	LSYDSVK YTLV VDEHAQL	Homo sapiens	Negative
MAPK8IP1	Q9UQF2	454-471	DVHFSKK FLNV FMSGRSR	Homo sapiens	Negative
MAPK8IP1	Q9UQF2	632-649	KGNKCSH FFQL KNISFCG	Homo sapiens	Negative
MAPK8IP1	Q9UQF2	474-491	SAESFGL FSCI INGEEQE	Homo sapiens	Negative
MAPK8IP1	Q9UQF2	16-33	SPPAASP FLGL HIASPPN	Homo sapiens	Negative
MAPK8IP1	Q9UQF2	491-508	EQTHRAI FRFV PRHEDEL	Homo sapiens	Negative
MAPK8IP1	Q9UQF2	536-553	ARGVFPA YYAI EVTKEPE	Homo sapiens	Negative
MAPK8IP1	Q9UQF2	370-387	SDTSALS YDSV KYTLVVD	Homo sapiens	Negative
MAPK8IP1	Q9UQF2	161-178	RPTTLNL FPQV PRSQDTL	Homo sapiens	Negative
MET	P08581	1278-1295	MTRGAPP YPDV NTFDITV	Homo sapiens	Negative
MET	P08581	1324-1341	KAEMRPS FSEL VSRISAI	Homo sapiens	Negative
MET	P08581	10-27	PGILVLL FTLV QRSNGEC	Homo sapiens	Negative
MET	P08581	925-942	IVQPDQN FTGL IAGVVSI	Homo sapiens	Negative
MET	P08581	824-841	LDGILSK YFDL IYVHNPV	Homo sapiens	Negative
MET	P08581	1243-1260	GAKLPVK WMAL ESLQTQK	Homo sapiens	Negative
MET	P08581	495-512	HTLNQNG YTLV ITGKKIT	Homo sapiens	Negative
MET	P08581	220-237	LKETKDG FMFL TDQSYID	Homo sapiens	Negative
MET	P08581	308-325	RSTKKEV FNIL QAAYVSK	Homo sapiens	Negative
MET	P08581	456-473	LGTSEGR FMQV VVSRSGP	Homo sapiens	Negative
MET	P08581	946-963	LLLLLGF FLWL KKRKQIK	Homo sapiens	Negative
MET	P08581	1263-1280	TKSDVWS FGVL LWELMTR	Homo sapiens	Negative
MET	P08581	1343-1360	STFIGEH YVHV NATYVNV	Homo sapiens	Negative
MET	P08581	368-385	IKYVNDF FNKI VNKNNVR	Homo sapiens	Negative
MET	P08581	255-272	ESNNFIY FLTV QRETLDA	Homo sapiens	Negative
MET	P08581	275-292	FHTRIIR FCSI NSGLHSY	Homo sapiens	Negative
MET	P08581	1359-1376	NVKCVAP YPSL LSSEDNA	Homo sapiens	Negative
MET	P08581	1350-1367	YVHVNAT YVNV KCVAPYP	Homo sapiens	Negative
MET	P08581	646-663	GTTQYST FSYV DPVITSI	Homo sapiens	Negative
MET	P08581	428-445	VDLFMGQ FSEV LLTSIST	Homo sapiens	Negative
MET	P08581	228-245	MFLTDQS YIDV LPEFRDS	Homo sapiens	Negative
MET	P08581	1083-1100	EVIGRGH FGCV YHGTLLD	Homo sapiens	Negative
MET	P08581	814-831	LPLKTKA FFML DGILSKY	Homo sapiens	Negative
MET	P08581	63-80	IFLGATN YIYV LNEEDLQ	Homo sapiens	Negative
MET	P08581	825-842	DGILSKY FDLI YVHNPVF	Homo sapiens	Negative
MET	P08581	1074-1091	PSSLIVH FNEV IGRGHFG	Homo sapiens	Negative
MUL1	Q969V5	6-23	GRPSLCQ FILL GTTSVVT	Homo sapiens	Negative
MUL1	Q969V5	59-76	APGKCVP YAVI EGAVRSV	Homo sapiens	Negative
MUL1	Q969V5	120-137	QRTNTVP FDLV PHEDGVD	Homo sapiens	Negative
MUL1	Q969V5	234-251	QESSVRL WKVL ALVFGFA	Homo sapiens	Negative
MUL1	Q969V5	160-177	FHPSIQS FTDV IGHYISG	Homo sapiens	Negative
MUL1	Q969V5	250-267	FATCATL FFIL RKQYLQR	Homo sapiens	Negative
MUL1	Q969V5	220-237	YYLSSQD FDSL LQRQESS	Homo sapiens	Negative
NBR1	Q14596	22-39	SDPENTT WADI EAMVKVS	Homo sapiens	Negative
NBR1	Q14596	938-955	RLLKKHN YNIL QVVTELL	Homo sapiens	Negative
NBR1	Q9SB64	438-455	PKEGVPI YSEL DVKVDFV	Arabidopsis thaliana	Negative
NBR1	Q9SB64	625-642	KELEEMG FKEI DLNKEIL	Arabidopsis thaliana	Negative
NBR1	Q14596	610-627	EENEGAG FKAL PDSMVSV	Homo sapiens	Negative
NBR1	Q14596	410-427	DTKLKFM WGNL TLASTEK	Homo sapiens	Negative
NBR1	Q14596	326-343	LHRKIHL WNSI HGLQSPK	Homo sapiens	Negative
NBR1	Q9SB64	78-95	VTNQRLK FLKI NVNAGVS	Arabidopsis thaliana	Negative
NBR1	Q14596	891-908	LSVAASA YKAL FAGPPVT	Homo sapiens	Negative
NBR1	Q14596	467-484	QQFGPRV WCSI IVDPFPS	Homo sapiens	Negative
NBR1	Q9SB64	8-25	ALVVKVS YGGV LRRFRVP	Arabidopsis thaliana	Negative
NBR1	Q9SB64	574-591	PSSSSSS FNMV DFPSMPA	Arabidopsis thaliana	Negative
NBR1	Q14596	130-147	EDPAVQS FPLV PCDTDQP	Homo sapiens	Negative
NBR1	Q9SB64	475-492	AKFGQRV WVLI HVDASLK	Arabidopsis thaliana	Negative
NBR1	Q9SB64	135-152	RDTISKV YMDL ASKASTS	Arabidopsis thaliana	Negative
NBR1	Q9SB64	511-528	DENFPSE FLGI MNYESAQ	Arabidopsis thaliana	Negative
NBR1	Q14596	108-125	GKKPLAH YSSL VRVLGSD	Homo sapiens	Negative
NBR1	Q9SB64	273-290	KSTNGDY WTSL GVFHKGI	Arabidopsis thaliana	Negative
NBR1	Q9SB64	492-509	KNSVVNE FHGL NLNASPS	Arabidopsis thaliana	Negative
NBR1	Q9SB64	392-409	VVAPSAP FTKI WKMRNSG	Arabidopsis thaliana	Negative
NLRX1	Q86UT6	315-332	DTNLQKL YFQL RLNQPYC	Homo sapiens	Negative
NLRX1	Q86UT6	903-920	EGTAVSE YWSV ILSEVQR	Homo sapiens	Negative
NLRX1	Q86UT6	428-445	RTMGKLA YEGV SSRKTYF	Homo sapiens	Negative
NLRX1	Q86UT6	185-202	CYGRLPA FELL IPFSCED	Homo sapiens	Negative
NLRX1	Q86UT6	300-317	PSKYVGR YGEI CGFSDTN	Homo sapiens	Negative
NLRX1	Q86UT6	159-176	RVQTVVL YGTV GTGKSTL	Homo sapiens	Negative
NLRX1	Q86UT6	84-101	RRNLAEW FSRL PREERQF	Homo sapiens	Negative
NLRX1	Q86UT6	499-516	QEYLAAL YIVL GLRKTTL	Homo sapiens	Negative
NLRX1	Q86UT6	547-564	LRALPLL FNLI KVVPRVF	Homo sapiens	Negative
NLRX1	Q86UT6	179-196	KMVLDWC YGRL PAFELLI	Homo sapiens	Negative
NLRX1	Q86UT6	395-412	LTSIYTS FLRL NFSGETL	Homo sapiens	Negative
NLRX1	Q86UT6	214-231	CQLVAQR YTPL KEVLPLM	Homo sapiens	Negative
NLRX1	Q86UT6	904-921	GTAVSEY WSVI LSEVQRN	Homo sapiens	Negative
NLRX1	Q86UT6	866-883	LELLHLY FNEL SSEGRQV	Homo sapiens	Negative
NLRX1	Q86UT6	367-384	AACFLPS YCWL VCATLHF	Homo sapiens	Negative
NUFIP1	Q9UHK0	241-258	REERRKN YPTL ANIERKK	Homo sapiens	Negative
NUFIP1	Q9UHK0	362-379	LCSLMSS YGSL SGSESEP	Homo sapiens	Negative
NUFIP1	Q9UHK0	476-493	RYIIKKD FFGL DTNSAKS	Homo sapiens	Negative
NUFIP1	Q9UHK0	435-452	RKKDYHN YQTL FEPRTHH	Homo sapiens	Negative
OPTN	Q96CV9	63-80	NQAMKGR FEEL SAWTEKQ	Homo sapiens	Negative
OPTN	Q96CV9	79-96	KQKEERQ FFEI QSKEAKE	Homo sapiens	Negative
OPTN	Q96CV9	304-321	NLQVTSL FKEL QEAHTKL	Homo sapiens	Negative
PEBP1	P30086	114-131	KGTGLHR YVWL VYEQDRP	Homo sapiens	Negative
PEBP1	P30086	81-98	KYREWHH FLVV NMKGNDI	Homo sapiens	Negative
PEBP1	P30086	58-75	GLDSGKL YTLV LTDPDAP	Homo sapiens	Negative
PEBP1	P30086	175-187	DDYVPKL YEQL SGK****	Homo sapiens	Negative
PexRD54	D0NBE6	148-165	ANNGNQA FSDL DIYYLLL	Phytophthora infestans	Negative
PexRD54	D0NBE6	132-149	DNPDFVQ WLRL VKDFRAN	Phytophthora infestans	Negative
PexRD54	D0NBE6	315-332	RETPEEV FRIL RLAEKQT	Phytophthora infestans	Negative
PexRD54	D0NBE6	288-305	HADKLER YLLL TSESSHK	Phytophthora infestans	Negative
PexRD54	D0NBE6	155-172	FSDLDIY YLLL KTNSPEQ	Phytophthora infestans	Negative
PexRD54	D0NBE6	204-221	KALEQDT YPTI VYNTLRL	Phytophthora infestans	Negative
PexRD54	D0NBE6	170-187	PEQLKLL FETL RHTPGMT	Phytophthora infestans	Negative
PexRD54	D0NBE6	111-128	QIHPREL FGVL SLGKRAA	Phytophthora infestans	Negative
PexRD54	D0NBE6	209-226	DTYPTIV YNTL RLKDAGT	Phytophthora infestans	Negative
PexRD54	D0NBE6	154-171	AFSDLDI YYLL LKTNSPE	Phytophthora infestans	Negative
PexRD54	D0NBE6	1-14	*****MR FQSI MMLTITC	Phytophthora infestans	Negative
PexRD54	D0NBE6	55-72	SSERFLR FDTV ARDTAGN	Phytophthora infestans	Negative
PF3D7_0905700.2	C0H519	228-245	DILSDYS YKTV TYDPHPC	Plasmodium falciparum	Negative
PF3D7_0905700.2	C0H519	114-131	DNNPTDI YEYL PNSEYTI	Plasmodium falciparum	Negative
PF3D7_0905700.2	C0H519	219-236	PLKSEEI FEDI LSDYSYK	Plasmodium falciparum	Negative
PF3D7_0905700.2	C0H519	16-33	CRKLYSY FKTV NNTSTFI	Plasmodium falciparum	Negative
PHB2	Q99623	242-259	ALSKNPG YIKL RKIRAAQ	Homo sapiens	Negative
PHB2	Q99623	71-88	FRIPWFQ YPII YDIRARP	Homo sapiens	Negative
PHB2	Q99623	46-63	GGHRAIF FNRI GGVQQDT	Homo sapiens	Negative
PHB2	Q99623	169-186	LTERAKD FSLI LDDVAIT	Homo sapiens	Negative
PIK3C3	Q8NEB9	490-507	LANYLYW YVIV ECEDQDT	Homo sapiens	Negative
PIK3C3	Q8NEB9	140-157	GMHDLKV WPNV EADGSEP	Homo sapiens	Negative
PIK3C3	Q8NEB9	208-225	SEKRSSN FMYL MVEFRCV	Homo sapiens	Negative
PIK3C3	Q8NEB9	511-528	DPKTHEM YLNV MRRFSQA	Homo sapiens	Negative
PIK3C3	Q8NEB9	91-108	WLKLPVK YPDL PRNAQVA	Homo sapiens	Negative
PIK3C3	Q8NEB9	225-242	VKCDDKE YGIV YYEKDGD	Homo sapiens	Negative
PIK3C3	Q8NEB9	806-823	AFLHLRR YSNL ILNLFSL	Homo sapiens	Negative
PIK3C3	Q8NEB9	215-232	FMYLMVE FRCV KCDDKEY	Homo sapiens	Negative
PIK3C3	Q8NEB9	726-743	YVKSCAG YCVI TYILGVG	Homo sapiens	Negative
PIK3C3	Q8NEB9	40-57	LEDPMLK FSGL YQETCSD	Homo sapiens	Negative
PIK3C3	Q8NEB9	664-681	LDLKLTP YKVL ATSTKHG	Homo sapiens	Negative
PIK3C3	Q8NEB9	84-101	TRWNWNE WLKL PVKYPDL	Homo sapiens	Negative
PIK3C3	Q8NEB9	402-419	QALKYEN FDDI KNGLEPT	Homo sapiens	Negative
PIK3C3	Q8NEB9	210-227	KRSSNFM YLMV EFRCVKC	Homo sapiens	Negative
PIK3C3	Q8NEB9	489-506	TLANYLY WYVI VECEDQD	Homo sapiens	Negative
PIK3C3	Q8NEB9	625-642	KTEDGGK YPVI FKHGDDL	Homo sapiens	Negative
PIK3C3	Q8NEB9	1-18	*MGEAEK FHYI YSCDLDI	Homo sapiens	Negative
PIK3C3	Q8NEB9	800-817	RKQCYTA FLHL RRYSNLI	Homo sapiens	Negative
PIK3C3	Q8NEB9	756-773	GKLFHID FGYI LGRDPKP	Homo sapiens	Negative
PIK3C3	Q8NEB9	865-882	DESVHAL FAAV VEQIHKF	Homo sapiens	Negative
PIK3C3	Q8NEB9	29-46	GKREQKS YKAV LEDPMLK	Homo sapiens	Negative
PIK3C3	Q8NEB9	488-505	STLANYL YWYV IVECEDQ	Homo sapiens	Negative
PJVK	Q0ZLH3	329-346	CSVDGQK YVRL HAVPCFD	Homo sapiens	Negative
PJVK	Q0ZLH3	236-253	EREETAT FALL YRLRNIL	Homo sapiens	Negative
PJVK	Q0ZLH3	25-42	SLSEADK YQPL SLVVKKK	Homo sapiens	Negative
PJVK	Q0ZLH3	110-127	SIAVKAS FGIV TKHEVEV	Homo sapiens	Negative
PJVK	Q0ZLH3	69-86	ISAGISS YQLL NYEDESD	Homo sapiens	Negative
PLEKHM1	Q9Y4G2	925-942	QLKLLGD YLGL CRSGALK	Homo sapiens	Negative
PLEKHM1	Q9Y4G2	115-132	DVGRCRA WLRL ALNDGLM	Homo sapiens	Negative
PLEKHM1	Q9Y4G2	740-757	SLGGPSF FKII TAKAVLK	Homo sapiens	Negative
PLEKHM1	Q9Y4G2	84-101	PLPQPVF WPLL KAVTHKH	Homo sapiens	Negative
PLEKHM1	Q9Y4G2	27-44	VKALQKQ YVSL DTVVTSE	Homo sapiens	Negative
PLEKHM1	Q9Y4G2	762-779	NAEEAAL WRDL VRKVLAS	Homo sapiens	Negative
PLEKHM1	Q9Y4G2	844-861	VRPKLCA FSGL YYCDICH	Homo sapiens	Negative
PLEKHM1	Q9Y4G2	588-605	PAHSDGR FELV FSGKKLA	Homo sapiens	Negative
PLEKHM1	Q9Y4G2	834-851	GCSRQIG FSFV RPKLCAF	Homo sapiens	Negative
PLEKHM1	Q9Y4G2	526-543	QMGLSNP FRGL MKLGTVE	Homo sapiens	Negative
PLEKHM1	Q9Y4G2	83-100	KPLPQPV FWPL LKAVTHK	Homo sapiens	Negative
PLEKHM1	Q9Y4G2	548-565	MGIWKEL FCEL SPLEFRL	Homo sapiens	Negative
PLEKHM1	Q9Y4G2	849-866	CAFSGLY YCDI CHQDDAS	Homo sapiens	Negative
PLEKHM1	Q9Y4G2	739-756	TSLGGPS FFKI ITAKAVL	Homo sapiens	Negative
PLEKHM1	Q9Y4G2	544-561	RRGAMGI WKEL FCELSPL	Homo sapiens	Negative
PLEKHM1	Q9Y4G2	512-529	PSQGHKS FRVV HRRQMGL	Homo sapiens	Negative
PLEKHM1	Q9Y4G2	128-145	NDGLMEC YLKL LLQEQAR	Homo sapiens	Negative
PLEKHM1	Q9Y4G2	903-920	QMVNASL YEHV ERMHLIG	Homo sapiens	Negative
PML	P29590	844-861	LQALGTY FEGL LEGPALA	Homo sapiens	Negative
PML	P29590	639-656	VVIQPEA FFSI YSKAVSL	Homo sapiens	Negative
PML	P29590	46-63	APASEEE FQFL RCQQCQA	Homo sapiens	Negative
PML	P29590	682-699	GPGLPNF FRAL EDINRLW	Homo sapiens	Negative
PML	P29590	248-265	LQEQDSA FGAV HAQMHAA	Homo sapiens	Negative
PML	P29590	103-120	PALDNVF FESL QRRLSVY	Homo sapiens	Negative
PML	P29590	799-816	LALHNVS FMEL LSAHRRD	Homo sapiens	Negative
PML	P29590	820-837	GLKKYSR YLSL QTTTLPP	Homo sapiens	Negative
PML	P29590	630-647	AVNRESK FRVV IQPEAFF	Homo sapiens	Negative
PML	P29590	772-789	PFSSLQC FASL QPLVQAA	Homo sapiens	Negative
PML	P29590	766-783	LAQHVYP FSSL QCFASLQ	Homo sapiens	Negative
Pnpla2	Q8BJ56	11-28	ISFAGCG FLGV YHIGVAS	Mus musculus	Negative
PNPLA2	Q96AD5	63-80	LGEAGAK FIEV SKEARKR	Homo sapiens	Negative
PNPLA2	Q96AD5	11-28	ISFAGCG FLGV YYVGVAS	Homo sapiens	Negative
PNPLA2	Q96AD5	16-33	CGFLGVY YVGV ASCLREH	Homo sapiens	Negative
PNPLA2	Q96AD5	82-99	LGPLHPS FNLV KIIRSFL	Homo sapiens	Negative
Pnpla2	Q8BJ56	82-99	LGPLHPS FNLV KTIRGCL	Mus musculus	Negative
Pnpla2	Q8BJ56	145-162	CSTFIPV YCGL IPPTLQG	Mus musculus	Negative
PNPLA2	Q96AD5	145-162	CSGFIPV YCGL IPPSLQG	Homo sapiens	Negative
PNPLA2	Q96AD5	281-298	ESAQAED YSQL PGEDHIL	Homo sapiens	Negative
RB1CC1	Q8TDY2	532-549	EKSKRES FGKL FRKSFLR	Homo sapiens	Negative
RB1CC1	Q8TDY2	759-776	EMMVESL YSSV INAIDSR	Homo sapiens	Negative
RB1CC1	Q8TDY2	1-15	****MKL YVFL VNTGTTL	Homo sapiens	Negative
RB1CC1	Q8TDY2	305-322	FNVSLLD WINV QDRPNDV	Homo sapiens	Negative
RB1CC1	Q8TDY2	1576-1593	KVPLGTK FYRV KAVSWNK	Homo sapiens	Negative
RB1CC1	Q8TDY2	997-1014	QVRHIQE FEKV MTDHRVS	Homo sapiens	Negative
RB1CC1	Q8TDY2	451-468	VRLKWCC FVML HADQDGE	Homo sapiens	Negative
RB1CC1	Q8TDY2	590-607	CPSEVQP FLRV PLLCDFE	Homo sapiens	Negative
RB1CC1	Q8TDY2	1326-1343	IAEQQTN FNTV LTREKMR	Homo sapiens	Negative
RB1CC1	Q8TDY2	297-314	TKDGDLP FFNV SLLDWIN	Homo sapiens	Negative
RB1CC1	Q8TDY2	907-924	LQNKDNE FALV KHEKEAV	Homo sapiens	Negative
RB1CC1	Q8TDY2	144-161	EHLQHQG WAAI MANLEDC	Homo sapiens	Negative
RB1CC1	Q8TDY2	599-616	RVPLLCD FEPL HQHVLAL	Homo sapiens	Negative
RB1CC1	Q8TDY2	158-175	LEDCSNS YQKL LFKFESI	Homo sapiens	Negative
RB1CC1	Q8TDY2	106-123	SLMMPAV FHTV ASRTQLA	Homo sapiens	Negative
RB1CC1	Q8TDY2	165-182	YQKLLFK FESI YSNYLQS	Homo sapiens	Negative
RB1CC1	Q8TDY2	1199-1216	ITQQEEK YEAI IQNLEKD	Homo sapiens	Negative
RB1CC1	Q8TDY2	546-563	SFLRNRL FRGL DSWPPSF	Homo sapiens	Negative
ref(2)P	Q24629	24-41	LRMPSQN YTIL RREIELY	Drosophila simulans	Negative
ref(2)P	Q24629	481-498	PQQPVRD FGQL GELLRQH	Drosophila simulans	Negative
ref(2)P	Q24629	134-151	APLIGFR YKCV QCSNFDL	Drosophila simulans	Negative
RETREG1	Q9H6L5	215-232	IPGVILS YLLL LCAFLCP	Homo sapiens	Negative
RETREG1	Q9H6L5	200-217	LVCSVCT FFTI LGSYIPG	Homo sapiens	Negative
RETREG1	Q9H6L5	102-119	AANLLFW FLAL TPWRVYH	Homo sapiens	Negative
RETREG1	Q9H6L5	141-158	RTRGAQL WRSL SESWEVI	Homo sapiens	Negative
RETREG1	Q9H6L5	237-254	NDIGQKI YSKI KSVLLKL	Homo sapiens	Negative
RETREG1	Q9H6L5	100-117	FVAANLL FWFL ALTPWRV	Homo sapiens	Negative
RETREG1	Q9H6L5	148-165	WRSLSES WEVI NSKPDER	Homo sapiens	Negative
RETREG1	Q9H6L5	111-128	ALTPWRV YHLI SVMILGR	Homo sapiens	Negative
RETREG1	Q9H6L5	201-218	VCSVCTF FTIL GSYIPGV	Homo sapiens	Negative
RETREG1	Q9H6L5	344-361	FSRDLSD FPSL ENGMGTN	Homo sapiens	Negative
RETREG1	Q9H6L5	190-207	KQQSPGK FCLL VCSVCTF	Homo sapiens	Negative
RETREG1	Q9H6L5	279-296	KDDSELD FSAL CPKISLT	Homo sapiens	Negative
RTN3	O95197	668-685	VDSERNA FKAI SEKMTDF	Homo sapiens	Negative
RTN3	O95197	957-974	DSLKLAV FMWL MTYVGAV	Homo sapiens	Negative
RTN3	O95197	968-985	MTYVGAV FNGI TLLILAE	Homo sapiens	Negative
RTN3	O95197	890-907	VTISFRI YKSV IQAVQKS	Homo sapiens	Negative
RTN3	O95197	844-861	SVHDLIF WRDV KKTGFVF	Homo sapiens	Negative
RTN3	O95197	909-926	EGHPFKA YLDV DITLSSE	Homo sapiens	Negative
RTN3	O95197	875-892	SVISVVS YLIL ALLSVTI	Homo sapiens	Negative
RTN3	O95197	867-884	MLLSLAA FSVI SVVSYLI	Homo sapiens	Negative
RTN3	O95197	998-1015	YKTQIDH YVGI ARDQTKS	Homo sapiens	Negative
SCN5A	Q14524	1185-1202	TQAPGKV WWRL RKTCYHI	Homo sapiens	Negative
SCN5A	Q14524	111-128	ALYVLSP FHPI RRAAVKI	Homo sapiens	Negative
SCN5A	Q14524	882-899	MMDFFHA FLII FRILCGE	Homo sapiens	Negative
SCN5A	Q14524	1439-1456	PQWEYNL YMYI YFVIFII	Homo sapiens	Negative
SCN5A	Q14524	387-404	GKIYMIF FMLV IFLGSFY	Homo sapiens	Negative
SCN5A	Q14524	1590-1607	NSWNIFD FVVV ILSIVGT	Homo sapiens	Negative
SCN5A	Q14524	816-833	VFKLAKS WPTL NTLIKII	Homo sapiens	Negative
SCN5A	Q14524	778-795	FQQGWNI FDSI IVILSLM	Homo sapiens	Negative
SCN5A	Q14524	164-181	TFTAIYT FESL VKILARG	Homo sapiens	Negative
SCN5A	Q14524	1193-1210	WRLRKTC YHIV EHSWFET	Homo sapiens	Negative
SCN5A	Q14524	697-714	IWECCPL WMSI KQGVKLV	Homo sapiens	Negative
SCN5A	Q14524	158-175	TKYVEYT FTAI YTFESLV	Homo sapiens	Negative
SCN5A	Q14524	1516-1533	NKYQGFI FDIV TKQAFDV	Homo sapiens	Negative
SCN5A	Q14524	333-350	AGTCPEG YRCL KAGENPD	Homo sapiens	Negative
SCN5A	Q14524	1707-1724	QITTSAG WDGL LSPILNT	Homo sapiens	Negative
SCN5A	Q14524	127-144	KILVHSL FNML IMCTILT	Homo sapiens	Negative
SCN5A	Q14524	1971-1988	STSFPPS YDSV TRATSDN	Homo sapiens	Negative
SCN5A	Q14524	1749-1766	GILFFTT YIII SFLIVVN	Homo sapiens	Negative
SCN5A	Q14524	187-204	FTFLRDP WNWL DFSVIIM	Homo sapiens	Negative
SCN5A	Q14524	847-864	LAIIVFI FAVV GMQLFGK	Homo sapiens	Negative
SCN5A	Q14524	1761-1778	FLIVVNM YIAI ILENFSV	Homo sapiens	Negative
SCN5A	Q14524	396-413	LVIFLGS FYLV NLILAVV	Homo sapiens	Negative
SCN5A	Q14524	1240-1257	LEYADKM FTYV FVLEMLL	Homo sapiens	Negative
SCN5A	Q14524	368-385	RLMTQDC WERL YQQTLRS	Homo sapiens	Negative
SCN5A	Q14524	1403-1420	FDNVGAG YLAL LQVATFK	Homo sapiens	Negative
SCN5A	Q14524	928-945	NLVVLNL FLAL LLSSFSA	Homo sapiens	Negative
SCN5A	Q14524	750-767	LQVGNLV FTGI FTAEMTF	Homo sapiens	Negative
SCN5A	Q14524	1420-1437	KGWMDIM YAAV DSRGYEE	Homo sapiens	Negative
SCN5A	Q14524	1443-1460	YNLYMYI YFVI FIIFGSF	Homo sapiens	Negative
SCN5A	Q14524	1673-1690	SIFGMAN FAYV KWEAGID	Homo sapiens	Negative
SCN5A	Q14524	215-232	NVSALRT FRVL RALKTIS	Homo sapiens	Negative
SCN5A	Q14524	913-930	QSLCLLV FLLV MVIGNLV	Homo sapiens	Negative
SCN5A	Q14524	804-821	NLSVLRS FRLL RVFKLAK	Homo sapiens	Negative
SCN5A	Q14524	1883-1900	ANPSKIS YEPI TTTLRRK	Homo sapiens	Negative
SCN5A	Q14524	1616-1633	YFFSPTL FRVI RLARIGR	Homo sapiens	Negative
SCN5A	Q14524	727-744	CIVLNTL FMAL EHYNMTS	Homo sapiens	Negative
SCN5A	Q14524	180-197	RGFCLHA FTFL RDPWNWL	Homo sapiens	Negative
SCN5A	Q14524	1805-1822	EATQFIE YSVL SDFADAL	Homo sapiens	Negative
SCN5A	Q14524	1270-1287	NAWCWLD FLIV DVSLVSL	Homo sapiens	Negative
SCN5A	Q14524	295-312	VEADGLV WESL DLYLSDP	Homo sapiens	Negative
SCN5A	Q14524	712-729	KLVVMDP FTDL TITMCIV	Homo sapiens	Negative
SCN5A	Q14524	1459-1476	SFFTLNL FIGV IIDNFNQ	Homo sapiens	Negative
SCN5A	Q14524	681-698	RHKCPPC WNRL AQRYLIW	Homo sapiens	Negative
SCN5A	Q14524	859-876	MQLFGKN YSEL RDSDSGL	Homo sapiens	Negative
SCN5A	Q14524	1369-1386	EGDLPLN YTIV NNKSQCE	Homo sapiens	Negative
SCN5A	Q14524	192-209	DPWNWLD FSVI IMAYTTE	Homo sapiens	Negative
SCN5A	Q14524	1415-1432	QVATFKG WMDI MYAAVDS	Homo sapiens	Negative
SCN5A	Q14524	1561-1578	LAKINLL FVAI FTGECIV	Homo sapiens	Negative
SCN5A	Q14524	886-903	FHAFLII FRIL CGEWIET	Homo sapiens	Negative
SCN5A	Q14524	258-275	TVFCLSV FALI GLQLFMG	Homo sapiens	Negative
SCN5A	Q14524	203-220	IMAYTTE FVDL GNVSALR	Homo sapiens	Negative
SCN5A	Q14524	1453-1470	IFIIFGS FFTL NLFIGVI	Homo sapiens	Negative
SCN5A	Q14524	278-295	RHKCVRN FTAL NGTNGSV	Homo sapiens	Negative
SCN5A	Q14524	1588-1605	FTNSWNI FDFV VVILSIV	Homo sapiens	Negative
SCN5A	Q14524	1265-1282	KKYFTNA WCWL DFLIVDV	Homo sapiens	Negative
SCN5A	Q14524	1242-1259	YADKMFT YVFV LEMLLKW	Homo sapiens	Negative
SCN5A	Q14524	1089-1106	APPDSRT WSQV SATASSE	Homo sapiens	Negative
SCN5A	Q14524	1754-1771	TTYIIIS FLIV VNMYIAI	Homo sapiens	Negative
SCN5A	Q14524	1207-1224	WFETFII FMIL LSSGALA	Homo sapiens	Negative
SCN5A	Q14524	1218-1235	LSSGALA FEDI YLEERKT	Homo sapiens	Negative
SCN5A	Q14524	1788-1805	SEDDFDM FYEI WEKFDPE	Homo sapiens	Negative
SCN5A	Q14524	354-371	TSFDSFA WAFL ALFRLMT	Homo sapiens	Negative
SCN5A	Q14524	386-403	AGKIYMI FFML VIFLGSF	Homo sapiens	Negative
SCN5A	Q14524	1396-1413	WTKVKVN FDNV GAGYLAL	Homo sapiens	Negative
SCN5A	Q14524	1338-1355	VLLVCLI FWLI FSIMGVN	Homo sapiens	Negative
SCN5A	Q14524	760-777	IFTAEMT FKII ALDPYYY	Homo sapiens	Negative
SCN5A	Q14524	356-373	FDSFAWA FLAL FRLMTQD	Homo sapiens	Negative
SCN5A	Q14524	1389-1406	NLTGELY WTKV KVNFDNV	Homo sapiens	Negative
sec62	F1QJ73	245-262	AVARCIL FLII WLVTGGR	Danio rerio	Negative
sec62	F1QJ73	181-198	FLDGNEV YFWI YDPVHFK	Danio rerio	Negative
sec62	F1QJ73	185-202	NEVYFWI YDPV HFKTFAM	Danio rerio	Negative
SEC62	Q99442	243-260	AVARCIL FLII WLITGGR	Homo sapiens	Negative
SEC62	Q99442	183-200	NEVYVWI YDPV HFKTFVM	Homo sapiens	Negative
SEC62	Q99442	220-237	EMRVGVY YLSV GAGCFVA	Homo sapiens	Negative
SEC62	Q99442	179-196	FLDGNEV YVWI YDPVHFK	Homo sapiens	Negative
sec62	F1QJ73	258-275	VTGGRHH FWFL PNLTADV	Danio rerio	Negative
sec62	F1QJ73	274-291	DVGFIDS FRPL YTHEYKG	Danio rerio	Negative
SEC62	Q99442	256-273	ITGGRHH FWFL PNLTADV	Homo sapiens	Negative
sec62	F1QJ73	222-239	EMRVGVY YLSV AAGCFVA	Danio rerio	Negative
SHC1	P29353	421-438	ELFDDPS YVNV QNLDKAR	Homo sapiens	Negative
SHC1	P29353	543-560	VRTKDHR FESV SHLISYH	Homo sapiens	Negative
SPRED2	Q7Z698	196-213	DQPMPRP YRQV SFPDDDE	Homo sapiens	Negative
SPRED2	Q7Z698	260-277	VPKHDYN YPYV DSSDFGL	Homo sapiens	Negative
SQSTM1	Q13501	166-183	KLAFPSP FGHL SEGFSHS	Homo sapiens	Negative
SQSTM1	Q13501	377-394	GLKEAAL YPHL PPEADPR	Homo sapiens	Negative
SQSTM1	Q13501	49-66	LSRVAAL FPAL RPGGFQA	Homo sapiens	Negative
STBD1	O95210	206-223	MVPRHSS WGDV GVGGSLK	Homo sapiens	Negative
STBD1	O95210	131-148	ETSNSRS YSEV SRNESLE	Homo sapiens	Negative
STBD1	O95210	290-307	CLGRWNT YIPL HYNKDGF	Homo sapiens	Negative
STBD1	O95210	317-334	DTVVEWK FVLV ENGGVTR	Homo sapiens	Negative
STBD1	O95210	13-30	GGLAGAL FVWL LRGGPGD	Homo sapiens	Negative
STBD1	O95210	274-291	VTSTDVQ FIAV TGDHECL	Homo sapiens	Negative
STBD1	O95210	1-16	***MGAV WSAL LVGGGLA	Homo sapiens	Negative
STBD1	O95210	348-358	EDKVVHA WWGI H******	Homo sapiens	Negative
STBD1	O95210	315-332	PADTVVE WKFV LVENGGV	Homo sapiens	Negative
STX17	P56962	14-31	LEPAIQK FIKI VIPTDLE	Homo sapiens	Negative
STX17	P56962	42-59	KYQRCRI WDKL HEEHINA	Homo sapiens	Negative
STX17	P56962	99-116	ASAATAE FLQL HLESVEE	Homo sapiens	Negative
STX19	Q8N4C7	138-155	HAAMFRH FQQI MFIYNDT	Homo sapiens	Negative
STX19	Q8N4C7	79-96	LVASMRR FSLL KRESTIT	Homo sapiens	Negative
STX3	Q13277	121-138	HSVLSRK FVEV MTKYNEA	Homo sapiens	Negative
STX3	Q13277	54-71	VEEAKKL YSII LSAPIPE	Homo sapiens	Negative
STX3	Q13277	209-226	IKELHDM FMDI AMLVENQ	Homo sapiens	Negative
STX4	Q12846	128-145	HGVLSQQ FVEL INKCNSM	Homo sapiens	Negative
STX4	Q12846	36-53	GSPDEEF FHKV RTIRQTI	Homo sapiens	Negative
STX4	Q12846	109-126	KEEADEN YNSV NTRMRKT	Homo sapiens	Negative
STX6	O43752	229-246	MTSDRRQ WCAI AILFAVL	Homo sapiens	Negative
STX6	O43752	236-253	WCAIAIL FAVL LVVLILF	Homo sapiens	Negative
STX6	O43752	134-151	STGTTDK YGRL DRELQRA	Homo sapiens	Negative
STX6	O43752	246-255	LLVVLIL FLVL *******	Homo sapiens	Negative
STX6	O43752	1-18	*MSMEDP FFVV KGEVQKA	Homo sapiens	Negative
TAX1BP1	Q86VP1	1-15	****MTS FQEV PLQTSNF	Homo sapiens	Negative
TAX1BP1	Q86VP1	13-30	SNFAHVI FQNV AKSYLPN	Homo sapiens	Negative
TAX1BP1	Q86VP1	96-113	DDGEFYQ FCYV THKGEIR	Homo sapiens	Negative
TAX1BP1	Q86VP1	58-75	WSTARDY YTFL WSPMPEH	Homo sapiens	Negative
TAX1BP1	Q86VP1	8-25	VPLQTSN FAHV IFQNVAK	Homo sapiens	Negative
TAX1BP1	Q86VP1	510-527	PSAAEAD FDIV TKGQVCE	Homo sapiens	Negative
TAX1BP1	Q86VP1	581-598	LAEVQDN YKEL KRSLENP	Homo sapiens	Negative
TBC1D15	Q8TC07	141-158	QNKEGMG WSYL VFCLKDD	Homo sapiens	Negative
TBC1D15	Q8TC07	534-551	LIRFKRE FSFL DILRLWE	Homo sapiens	Negative
TBC1D15	Q8TC07	578-595	IMEKHYG FNEI LKHINEL	Homo sapiens	Negative
TBC1D15	Q8TC07	536-553	RFKREFS FLDI LRLWEVM	Homo sapiens	Negative
TBC1D15	Q8TC07	350-367	HALRKQA WKFL LGYFPWD	Homo sapiens	Negative
TBC1D15	Q8TC07	120-137	HRNGKSK WSFL FSLTDLK	Homo sapiens	Negative
TBC1D15	Q8TC07	174-191	LIESLEK YVVL CESPQDK	Homo sapiens	Negative
TBC1D15	Q8TC07	525-542	YLYFCFR WLLI RFKREFS	Homo sapiens	Negative
TBC1D15	Q8TC07	252-269	SKVTNYI FDSL RGSDPST	Homo sapiens	Negative
TBC1D15	Q8TC07	547-564	LRLWEVM WTEL PCTNFHL	Homo sapiens	Negative
TBC1D15	Q8TC07	209-226	NLLDEPA YGLI QAGLLDR	Homo sapiens	Negative
TBC1D15	Q8TC07	244-261	YTATMIG FSKV TNYIFDS	Homo sapiens	Negative
TBC1D15	Q8TC07	523-540	SGYLYFC FRWL LIRFKRE	Homo sapiens	Negative
TBC1D15	Q8TC07	45-62	DAEVIVD WRPL DDALDSS	Homo sapiens	Negative
TBC1D15	Q8TC07	92-109	LNSYEAE WDMV NTVSFKR	Homo sapiens	Negative
TBC1D15	Q8TC07	401-418	RNSRLRD YRSL IEKDVNR	Homo sapiens	Negative
TBC1D15	Q8TC07	384-401	YFRMKLQ WKSI SQEQEKR	Homo sapiens	Negative
TBC1D15	Q8TC07	555-572	TELPCTN FHLL LCCAILE	Homo sapiens	Negative
TBC1D15	Q8TC07	229-246	LLWAIHH WKKI KKDPYTA	Homo sapiens	Negative
TBC1D15	Q8TC07	200-217	NKSLSQS FENL LDEPAYG	Homo sapiens	Negative
TBC1D17	Q9HA65	511-528	LRLWEVL WTGL PGPNLHL	Homo sapiens	Negative
TBC1D17	Q9HA65	365-382	RNSLLHG YRSL IERDVSR	Homo sapiens	Negative
TBC1D17	Q9HA65	507-524	FPDVLRL WEVL WTGLPGP	Homo sapiens	Negative
TBC1D17	Q9HA65	132-149	RSKPGLS WAYL VLVTQAG	Homo sapiens	Negative
TBC1D17	Q9HA65	165-182	LLRVLSR YLLL ASSPQDS	Homo sapiens	Negative
TBC1D17	Q9HA65	1-17	**MEGAG YRVV FEKGGVY	Homo sapiens	Negative
TBC1D17	Q9HA65	487-504	SGSLCFC FRWL LIWFKRE	Homo sapiens	Negative
TBC1D17	Q9HA65	83-100	DPDYEPD WAVI STVRPQL	Homo sapiens	Negative
TBC1D17	Q9HA65	348-365	YFRMKLQ WKSV SPEQERR	Homo sapiens	Negative
TBC1D17	Q9HA65	221-238	YSTTFSS FSRV TNFFRGA	Homo sapiens	Negative
TBC1D17	Q9HA65	489-506	SLCFCFR WLLI WFKREFP	Homo sapiens	Negative
TBC1D17	Q9HA65	134-151	KPGLSWA YLVL VTQAGGS	Homo sapiens	Negative
TBC1D17	Q9HA65	42-59	DNDVLLH WAPV EEAGDST	Homo sapiens	Negative
TBC1D17	Q9HA65	314-331	PSLRREA WKFL LGYLSWE	Homo sapiens	Negative
TBC1D17	Q9HA65	500-517	WFKREFP FPDV LRLWEVL	Homo sapiens	Negative
TBC1D17	Q9HA65	192-209	SSALSNS FHHL QLFDQDS	Homo sapiens	Negative
TBC1D17	Q9HA65	438-455	AFWCFCG FMEL VQGNFEE	Homo sapiens	Negative
TBC1D25	Q3MII6	634-651	IMRNGLD YNEL AMHFDRL	Homo sapiens	Negative
TBC1D25	Q3MII6	91-108	DRLGQEV YLSL LSDWDLS	Homo sapiens	Negative
TBC1D25	Q3MII6	641-658	YNELAMH FDRL VRKHHLG	Homo sapiens	Negative
TBC1D25	Q3MII6	403-420	DLFFCYR WLLL ELKREFA	Homo sapiens	Negative
TBC1D25	Q3MII6	386-403	RHADPDF YQYL QEAGADD	Homo sapiens	Negative
TBC1D25	Q3MII6	232-249	PSLRKVV WRYL LNVYPDG	Homo sapiens	Negative
TBC1D25	Q3MII6	371-388	GRAMATK FAHL KLLLRHA	Homo sapiens	Negative
TBC1D25	Q3MII6	401-418	ADDLFFC YRWL LLELKRE	Homo sapiens	Negative
TBC1D25	Q3MII6	111-128	FATASKP YLQL RVDIRPS	Homo sapiens	Negative
TBC1D25	Q3MII6	614-631	RGNPFML FLCL AILLEHR	Homo sapiens	Negative
TBC1D25	Q3MII6	349-366	EGHAFVC FCGI MKRLAAN	Homo sapiens	Negative
TBC1D25	Q3MII6	259-276	MKRKSRE YEQL KSEWAQR	Homo sapiens	Negative
TBC1D25	Q3MII6	425-442	LRMLEVT WSSL PPDPPEH	Homo sapiens	Negative
TBCD5	Q92609	80-97	GQLRSSR FRSI CWKLFLC	Homo sapiens	Negative
TBCD5	Q92609	328-345	PQIYGLR WVRL LFGREFP	Homo sapiens	Negative
TBCD5	Q92609	1-13	******M YHSL SETRHPL	Homo sapiens	Negative
TBCD5	Q92609	709-726	DRGNSDD FILI SKDDDGS	Homo sapiens	Negative
TBCD5	Q92609	346-363	LQDLLVV WDAL FADGLSL	Homo sapiens	Negative
TBCD5	Q92609	88-105	RSICWKL FLCV LPQDKSQ	Homo sapiens	Negative
TBCD5	Q92609	311-328	KKHDIEL YMHL NRLEIAP	Homo sapiens	Negative
TBCD5	Q92609	560-577	ATKKDSF FSNI SRSRSHS	Homo sapiens	Negative
TBCD5	Q92609	361-378	LSLGLVD YIFV AMLLYIR	Homo sapiens	Negative
TBCD5	Q92609	248-265	EHDAYAV FSQL METAEPW	Homo sapiens	Negative
TBCD5	Q92609	389-406	CLGLLMH YPFI GDVHSLI	Homo sapiens	Negative
TBCD5	Q92609	110-127	IEELRAW YSNI KEIHITN	Homo sapiens	Negative
TcasGA2_TC006360	D6WWC1	183-200	IPFHYWI FGTL LVLGAIG	Tribolium castaneum	Negative
TcasGA2_TC006360	D6WWC1	210-227	SVRLGVY YLSV AAAGFLV	Tribolium castaneum	Negative
TcasGA2_TC006360	D6WWC1	233-250	AVIRLII FCLI WVFTLGK	Tribolium castaneum	Negative
TcasGA2_TC006360	D6WWC1	169-186	FVDGMDA YVWI YDPIPFH	Tribolium castaneum	Negative
TcasGA2_TC006360	D6WWC1	262-279	DVGFFAS FWPL YTYEYKG	Tribolium castaneum	Negative
TcasGA2_TC006360	D6WWC1	173-190	MDAYVWI YDPI PFHYWIF	Tribolium castaneum	Negative
TcasGA2_TC006360	D6WWC1	80-97	TREDIVD YLHL MLEHKFY	Tribolium castaneum	Negative
TEX264	Q9Y6I9	196-213	MKETEWK WRGL VEAIDTQ	Homo sapiens	Negative
TEX264	Q9Y6I9	161-178	KERKLCA YPRL EIYQEDQ	Homo sapiens	Negative
TEX264	Q9Y6I9	132-149	VVTATFP YTTI LSIWLAT	Homo sapiens	Negative
TEX264	Q9Y6I9	21-38	TLLAFAG YSGL LAGVEVS	Homo sapiens	Negative
TOLLIP	Q9H0E2	15-32	IGELPQD FLRI TPTQQQR	Homo sapiens	Negative
TOLLIP	Q9H0E2	110-127	PPGVDSF YLEI FDERAFS	Homo sapiens	Negative
TOLLIP	Q9H0E2	166-183	MINLVMS YALL PAAMVMP	Homo sapiens	Negative
TOLLIP	Q9H0E2	70-87	GMTRMDP YCRL RLGYAVY	Homo sapiens	Negative
TOLLIP	Q9H0E2	94-111	NGAKNPR WNKV IHCTVPP	Homo sapiens	Negative
TOLLIP	Q9H0E2	193-210	VYQQGVG YVPI TGMPAVC	Homo sapiens	Negative
TP53INP1	Q96A56	1-13	******M FQRL NKMFVGE	Homo sapiens	Negative
TP53INP1	Q96A56	60-77	PTEHPSV FSCL PASLECL	Homo sapiens	Negative
TP53INP2	Q8IXH6	1-13	******M FQRL SSLFFST	Homo sapiens	Negative
TRAF6	Q9Y4K3	470-487	KGFGYVT FMHL EALRQRT	Homo sapiens	Negative
TRAF6	Q9Y4K3	465-482	IPRNPKG FGYV TFMHLEA	Homo sapiens	Negative
TRIM5	Q9C035	468-485	CSFSQPV FPYL NPRKCGV	Homo sapiens	Negative
TRIM5	Q9C035	445-462	YEACTVS FFNI TNHGFLI	Homo sapiens	Negative
TRIM5	Q9C035	292-309	LTDVRRY WVDV TVAPNNI	Homo sapiens	Negative
TRIM5	Q9C035	354-371	SITSGKH YWEV DVSKKTA	Homo sapiens	Negative
TRIM5	Q9C035	282-299	LKGMLEV FREL TDVRRYW	Homo sapiens	Negative
TRIM5	Q9C035	393-410	NYQPKYG YWVI GLEEGVK	Homo sapiens	Negative
ULK1	O75385	897-914	FAEQLVL YLKV AELLSSG	Homo sapiens	Negative
ULK1	O75385	435-452	VPTQVQN YQRI ERNLQSP	Homo sapiens	Negative
ULK1	O75385	843-860	EILRGLR FTLL FVQHVLE	Homo sapiens	Negative
ULK1	O75385	21-38	DLIGHGA FAVV FKGRHRE	Homo sapiens	Negative
ULK1	O75385	206-223	WSIGTIV YQCL TGKAPFQ	Homo sapiens	Negative
ULK2	Q8IYT8	873-890	ISQLSKD WGRV EQLVLYM	Homo sapiens	Negative
ULK2	Q8IYT8	199-216	WSIGTVI YQCL VGKPPFQ	Homo sapiens	Negative
ULK2	Q8IYT8	14-31	DLVGHGA FAVV FRGRHRQ	Homo sapiens	Negative
ULK2	Q8IYT8	404-421	VPTQIRN YQRI EQNLTST	Homo sapiens	Negative
ULK2	Q8IYT8	325-342	PPLGPPN YLQV SKDSAST	Homo sapiens	Negative
VAMP7	P51809	46-63	YSHGNYL FHYI CQDRIVY	Homo sapiens	Negative
VAMP7	P51809	194-211	IIIVSIV FIYI IVSPLCG	Homo sapiens	Negative
VAMP7	P51809	196-213	IVSIVFI YIIV SPLCGGF	Homo sapiens	Negative
VAMP7	P51809	70-87	DFERSRA FNFL NEIKKRF	Homo sapiens	Negative
VAMP7	P51809	1-16	***MAIL FAVV ARGTTIL	Homo sapiens	Negative
VAMP7	P51809	56-73	ICQDRIV YLCI TDDDFER	Homo sapiens	Negative
VAMP7	P51809	100-117	PYAMNSE FSSV LAAQLKH	Homo sapiens	Negative
WDFY3	Q8IZQ1	1288-1305	GPNYVGS FQAV CMPCKDA	Homo sapiens	Negative
WDFY3	Q8IZQ1	52-69	LYMMLPV FNRV FGNAPPN	Homo sapiens	Negative
WDFY3	Q8IZQ1	1938-1955	MNRSQSE YCNV GTKTYLT	Homo sapiens	Negative
WDFY3	Q8IZQ1	2723-2740	DLMQYPV FPWI LADYDSE	Homo sapiens	Negative
WDFY3	Q8IZQ1	1616-1633	DTGTEEE FGGL VSANLIL	Homo sapiens	Negative
WDFY3	Q8IZQ1	1448-1465	EMERIKG YQLL AMLLKKK	Homo sapiens	Negative
WDFY3	Q8IZQ1	3073-3090	VYECLSE WGQI LCAICPN	Homo sapiens	Negative
WDFY3	Q8IZQ1	1049-1066	FDTSLEG FGCL FLPSLAP	Homo sapiens	Negative
WDFY3	Q8IZQ1	2925-2942	AVEAVNV FHHL FYEGQVD	Homo sapiens	Negative
WDFY3	Q8IZQ1	1337-1354	VARIRKV YNKL DSKAIAK	Homo sapiens	Negative
WDFY3	Q8IZQ1	738-755	FPSNTQP FQRL LEEDVIS	Homo sapiens	Negative
WDFY3	Q8IZQ1	1767-1784	HTNVPAL YFLL MALFLQQ	Homo sapiens	Negative
WDFY3	Q8IZQ1	921-938	HPPLQRM FERL ASQALEP	Homo sapiens	Negative
WDFY3	Q8IZQ1	1809-1826	QFDLDSI WTFI FGVPASS	Homo sapiens	Negative
WDFY3	Q8IZQ1	68-85	PNTMTEK FSDL LQFTTQV	Homo sapiens	Negative
WDFY3	Q8IZQ1	1187-1204	ELIIEGQ WHHL VLVMSKG	Homo sapiens	Negative
WDFY3	Q8IZQ1	304-321	DFRIWQG YNFL CDLLLRL	Homo sapiens	Negative
WDFY3	Q8IZQ1	184-201	RGLLQKV FVQI LVKLCSF	Homo sapiens	Negative
WDFY3	Q8IZQ1	3185-3202	IVSCAGT YIHV WSINGNP	Homo sapiens	Negative
WDFY3	Q8IZQ1	706-723	FFKTEIQ YEKL ADAVRFL	Homo sapiens	Negative
WDFY3	Q8IZQ1	807-824	LSRKRHA YHSV STPPVYP	Homo sapiens	Negative
WDFY3	Q8IZQ1	412-429	YMADNAN YFIL ESQHTLS	Homo sapiens	Negative
WDFY3	Q8IZQ1	26-43	LMHLRRL FTEL CHPPRHM	Homo sapiens	Negative
WDFY3	Q8IZQ1	378-395	SVRNVQA FAVL QNAFLKA	Homo sapiens	Negative
WDFY3	Q8IZQ1	1130-1147	ANSSEQH YVCL AIVLSAK	Homo sapiens	Negative
WDFY3	Q8IZQ1	937-954	EPMVLRE FLRL ASPLNCG	Homo sapiens	Negative
WDFY3	Q8IZQ1	1662-1679	ELVKTLG FDWI MMFMEEH	Homo sapiens	Negative
WDFY3	Q8IZQ1	1166-1183	DFSEESS FYEI LPCCARF	Homo sapiens	Negative
WDFY3	Q8IZQ1	639-656	SHRSRTV FRKV GGFVYIT	Homo sapiens	Negative
WDFY3	Q8IZQ1	2955-2972	TIGFINN FGQI PKQLFKK	Homo sapiens	Negative
WDFY3	Q8IZQ1	1384-1401	IGAALIG YLGV RTFVPKP	Homo sapiens	Negative
WDFY3	Q8IZQ1	2388-2405	NDMFYNH YPYV PETEQET	Homo sapiens	Negative
WDFY3	Q8IZQ1	667-684	SCPPKNG WEKV NQNQVFE	Homo sapiens	Negative
WDFY3	Q8IZQ1	2032-2049	PITSGGS YQVL VNNVFYF	Homo sapiens	Negative
WDFY3	Q8IZQ1	2605-2622	RTCSIFA YEDI KEVHKRR	Homo sapiens	Negative
WDFY3	Q8IZQ1	105-122	ASRAIVQ FLEI NQSEEAS	Homo sapiens	Negative
WDFY3	Q8IZQ1	1869-1886	PVTLMQF FRYL YHNVPDL	Homo sapiens	Negative
WDFY3	Q8IZQ1	1240-1257	PPVVSTV YAYI GTPPAQR	Homo sapiens	Negative
WDFY3	Q8IZQ1	2086-2103	GLSLDAV YHCL NRTILYQ	Homo sapiens	Negative
WDFY3	Q8IZQ1	2884-2901	AKGDPRE FIRV HREALEC	Homo sapiens	Negative
WDFY3	Q8IZQ1	3067-3084	SDKAMTV YECL SEWGQIL	Homo sapiens	Negative
WDFY3	Q8IZQ1	1167-1184	FSEESSF YEIL PCCARFR	Homo sapiens	Negative
WDFY3	Q8IZQ1	1099-1116	SGLSYSS WFCI EHFSSPP	Homo sapiens	Negative
WDFY3	Q8IZQ1	1959-1976	AKKFVFD FMRV LIIDNLC	Homo sapiens	Negative
WDFY3	Q8IZQ1	2700-2717	ERGEISN FQYL MHLNTLA	Homo sapiens	Negative
WDFY3	Q8IZQ1	1873-1890	MQFFRYL YHNV PDLASMW	Homo sapiens	Negative
WDFY3	Q8IZQ1	46-63	KEQEEKL YMML PVFNRVF	Homo sapiens	Negative
WDFY3	Q8IZQ1	490-507	FTRHDYI FKDV FREVGLL	Homo sapiens	Negative
WDFY3	Q8IZQ1	2804-2821	MEPFTQI FLRL QGGHFDL	Homo sapiens	Negative
WDFY3	Q8IZQ1	2338-2355	LKYVTEE WCQI ECELLRE	Homo sapiens	Negative
WDFY3	Q8IZQ1	2743-2760	DLTNPKT FRNL AKPMGAQ	Homo sapiens	Negative
WDFY3	Q8IZQ1	3371-3388	NPIEVRN YSRL KPGYRWE	Homo sapiens	Negative
WDFY3	Q8IZQ1	3504-3521	VRVCQNC YYNL QHERGSE	Homo sapiens	Negative
WDFY3	Q8IZQ1	211-228	KDDLQLL FSAI TSWCPPY	Homo sapiens	Negative
WDFY3	Q8IZQ1	3133-3150	CATASLA YHII VSGSRDR	Homo sapiens	Negative
WDFY3	Q8IZQ1	2714-2731	NTLAGRS YNDL MQYPVFP	Homo sapiens	Negative
WDFY3	Q8IZQ1	1835-1852	NVCTEAV FLLL GMLRSML	Homo sapiens	Negative
WDFY3	Q8IZQ1	2800-2817	YLVRMEP FTQI FLRLQGG	Homo sapiens	Negative
WDFY3	Q8IZQ1	719-736	AVRFLGC FSDL RKISAMN	Homo sapiens	Negative
WDFY3	Q8IZQ1	763-780	LRHCSKL FIYL YKVATDS	Homo sapiens	Negative
WDFY3	Q8IZQ1	510-527	MVNLLHK YAAL LKDPTQA	Homo sapiens	Negative
WDFY3	Q8IZQ1	154-171	LVKCLYL FFDL PHVPEAV	Homo sapiens	Negative
WDFY3	Q8IZQ1	2435-2452	SYDSKEY YMRL ASGNPAI	Homo sapiens	Negative
WDFY3	Q8IZQ1	2904-2921	VSAHLHE WIDL IFGYKQQ	Homo sapiens	Negative
WDFY3	Q8IZQ1	1537-1554	NAKLMRE FQLI PKLLLTL	Homo sapiens	Negative
WDFY3	Q8IZQ1	3242-3259	VRFWRME FLQV PETPAPE	Homo sapiens	Negative
WDFY3	Q8IZQ1	2844-2861	VKELIPE FFYL PEFLFNS	Homo sapiens	Negative
WDFY3	Q8IZQ1	2306-2323	QEISQWM FTHI AVVRDLV	Homo sapiens	Negative
WDFY3	Q8IZQ1	3048-3065	NKTFAWG YADL SCRLGTY	Homo sapiens	Negative
WDFY3	Q8IZQ1	439-456	PEVQNKY FEML EFVVFSL	Homo sapiens	Negative
WDFY3	Q8IZQ1	1517-1534	HLSLFEH FIEL LTESSEA	Homo sapiens	Negative
WDFY3	Q8IZQ1	2556-2573	LLFGKEH FYVI DGFTMTA	Homo sapiens	Negative
WDFY3	Q8IZQ1	1492-1509	IIPNSTA FQDL LCDFEVW	Homo sapiens	Negative
WDFY3	Q8IZQ1	1422-1439	ASDVEGL YAAV KALVCVV	Homo sapiens	Negative
WDFY3	Q8IZQ1	2996-3013	STSDKIF FHHL DNLRPSL	Homo sapiens	Negative
WDFY3	Q8IZQ1	645-662	VFRKVGG FVYI TSLLVAM	Homo sapiens	Negative
WDFY3	Q8IZQ1	118-135	SEEASRG WMLL TTINLLA	Homo sapiens	Negative
WDFY3	Q8IZQ1	494-511	DYIFKDV FREV GLLEVMV	Homo sapiens	Negative
WDFY3	Q8IZQ1	2819-2836	FDLADRM FHSV REAWYSA	Homo sapiens	Negative
WDFY3	Q8IZQ1	683-700	FELLHTV FCTL TAAMRYE	Homo sapiens	Negative
WDFY3	Q8IZQ1	2649-2666	RNKVYQR FLAV VPSLTDS	Homo sapiens	Negative
WDFY3	Q8IZQ1	676-693	KVNQNQV FELL HTVFCTL	Homo sapiens	Negative
WDFY3	Q8IZQ1	1750-1767	DACHFPG FPVL QSFLPKH	Homo sapiens	Negative
WDFY3	Q8IZQ1	2198-2215	IKAVNRV WTEL IHSKKQV	Homo sapiens	Negative
WDFY3	Q8IZQ1	277-294	PLEIVEM FAGL SCFLKDS	Homo sapiens	Negative
WDFY3	Q8IZQ1	1471-1488	SHILHLT FSLV GTVDSGH	Homo sapiens	Negative
yhjJ	P50335	233-250	AEQINKT FGTL KGKRETP	Salmonella typhimurium	Negative
yhjJ	P50335	411-428	VDIAPEQ YQKL RQNFLNS	Salmonella typhimurium	Negative
yhjJ	P50335	300-317	DLAREAL FWHI QQELTKN	Salmonella typhimurium	Negative
yhjJ	P50335	277-294	SIMWDTP WQPI RESAALL	Salmonella typhimurium	Negative
yhjJ	P50335	38-55	TLANGLQ WQVL ATPQRPS	Salmonella typhimurium	Negative
yhjJ	P50335	365-382	KGLSEEE FTAL VAQKNLE	Salmonella typhimurium	Negative
