# Supplementary material for: Model-based analysis uncovers mutations altering autophagy selectivity in human cancer
Source: Nat Commun. 2021 May 31;12:3258. doi: 10.1038/s41467-021-23539-5 (PMC8166871; doi:10.1038/s41467-021-23539-5)
Supplement: Supplementary file 5 — Supplementary Data 2 [file 41467_2021_23539_MOESM5_ESM.xlsx]

## Sheet: Supplementary Data 2
Supplementary Data 2.The leave-one-out (LOO) validation and 4-, 6-, 8- and 10-fold cross-validations are performed for pLIRm. We calculate 6 measurements, including accuracy (Ac), sensitivity (Sn), specificity (Sp), positive predictive value (PPV), negative predictive value (NPV) and Mathew correlation coefficient (MCC).
pLIRm performance	Threshold	Ac (%)	Sn (%)	Sp (%)	PPV (%)	NPV (%)	MCC
LOO validation	High	0.9055	0.5748	0.9506	0.6134	0.9425	0.5404
	Medium	0.8771	0.7087	0.9001	0.4918	0.9577	0.5231
	Low	0.8403	0.7638	0.8507	0.411	0.9635	0.4797
4-fold cross-validation	High	0.8973	0.5032	0.95	0.5735	0.9347	0.4799
	Medium	0.868	0.6282	0.9	0.4564	0.9477	0.462
	Low	0.8335	0.7097	0.85	0.3873	0.9564	0.4386
6-fold cross-validation	High	0.9011	0.5405	0.95	0.5942	0.9385	0.5112
	Medium	0.8712	0.6583	0.9	0.4714	0.9511	0.4857
	Low	0.8352	0.7262	0.85	0.3961	0.9582	0.4518
8-fold cross-validation	High	0.9004	0.5167	0.95	0.572	0.9383	0.488
	Medium	0.8708	0.645	0.9	0.4548	0.9515	0.4705
	Low	0.8336	0.7067	0.85	0.3786	0.9573	0.4324
10-fold cross-validation	High	0.9007	0.5188	0.95	0.5724	0.9386	0.4894
	Medium	0.874	0.6729	0.9	0.4647	0.9552	0.4905
	Low	0.8388	0.7521	0.85	0.3928	0.9637	0.4633
