# Supplementary material for: Model-based analysis uncovers mutations altering autophagy selectivity in human cancer
Source: Nat Commun. 2021 May 31;12:3258. doi: 10.1038/s41467-021-23539-5 (PMC8166871; doi:10.1038/s41467-021-23539-5)
Supplement: Supplementary file 6 — Supplementary Data 3 [file 41467_2021_23539_MOESM6_ESM.xlsx]

## Sheet: Supplementary Data 3
Supplementary Data 3. Using iCAL, we in total identified 222 potential LAMs that significantly change 172 cLIR motifs in 148 LIRCPs, including 60 Type I and 162 Type II LAMs.
Gene Name	Uniprot ID	LAM	Original sequence	Original Score	Original Beyesian value	Mutation sequence	Mutation score	Mutation Beyesian value	P Value	Type	Bulk/Selective?	Autophagy type	PMID	TCGA			ICGC			COSMIC
														Cancer	Affected Cases	Percentile	Cancer	Affected Cases	Percentile	Cancer	Affected Cases	Percentile	COSIMC FATHMM
ABCC1	P33527	W1400C	QYSDEEV WTSL ELAHLKD	-2.142038748	0.542633543	QYSDEEV CTSL ELAHLKD	0	0	0.001995926574672336	Type II	Bulk	Macroautophagy	22964495							Lung|NS|Carcinoma|Small_cell_carcinoma	1/758	0.13%	Pathogenic (0.9962)
ABCC1	P33527	L1403M	QYSDEEV WTSL ELAHLKD	-2.142038748	0.542633543	QYSDEEV WTSM ELAHLKD	0	0	0.001995926574672336	Type II	Bulk	Macroautophagy	22964495				SKCM-US	1/468	0.21%
ACBD5	Q5T8D3	W91R	KLSRPGF WDPI GRYKWDA	-1.625420343	0.593162408	KLSRPGF RDPI GRYKWDA	0	0	0.0024018394146773435	Type II	Selective	Pexophagy	24905344				BRCA-US	1/1080	0.09%	Breast|NS|Carcinoma|NS	1/1427	0.07%	Pathogenic (0.989)
ACBD5	Q5T8D3	W91L	KLSRPGF WDPI GRYKWDA	-1.625420343	0.593162408	KLSRPGF LDPI GRYKWDA	0	0	0.0024018394146773435	Type II	Selective	Pexophagy	24905344				SKCM-US	1/468	0.21%
ALK	Q9UM73	L389F	PTPGKHG WTVL QGRIGRP	1.548552063	0.849245775	PTPGKHG WTVF QGRIGRP	0	0	0.003489102518313814	Type II	Bulk	Macroautophagy	24556908							Large_intestine|NS|Carcinoma|Adenocarcinoma;Large_intestine|Colon|Carcinoma|Adenocarcinoma;Lung|NS|Carcinoma|Adenocarcinoma	3/6797	0.04%	Pathogenic (0.93733)
ALK	Q9UM73	W386L	PTPGKHG WTVL QGRIGRP	1.548552063	0.849245775	PTPGKHG LTVL QGRIGRP	0	0	0.003489102518313814	Type II	Bulk	Macroautophagy	24556908				SKCM-US	1/468	0.21%
AMBRA1	Q9C0C7	W1049L	NSGVEYY WDQL NETVFTV	-0.983363288	0.655150515	NSGVEYY LDQL NETVFTV	0	0	0.002336889757759293	Type II	Selective	Mitophagy	25661525; 29755319							Lung|NS|Carcinoma|Adenocarcinoma	1/1031	0.10%	Pathogenic (0.8834)
AMBRA1	Q9C0C7	W1049C	NSGVEYY WDQL NETVFTV	-0.983363288	0.655150515	NSGVEYY CDQL NETVFTV	0	0	0.002336889757759293	Type II	Selective	Mitophagy	25661525; 29755319				SKCM-US	1/468	0.21%
ATAD3A	Q9NVI7	W292R	FRAFVTD WDKV TATVAGL	-0.35300498	0.712594653	FRAFVTD RDKV TATVAGL	0	0	0.0029039870095916792	Type II	Bulk	Macroautophagy	21743956				THCA-CN	1/50	2.0%	Thyroid|NS|Carcinoma|NS;Biliary_tract|Bile_duct|Carcinoma|NS	3/1243	0.24%	Pathogenic (0.88584)
ATG2B	Q96BY7	N853K	TSSDDFD WPRI VLKINPP	-2.270377621	0.530187852	TSSDDFD WPRI VLKIKPP	-7.793325529	0.180631418	0.007878487683112877	Type II	Bulk/Selective	Macroautophagy	30843302	COAD	1/448	0.22%	COAD-US	1/423	0.24%
ATG4A	Q8WYN0	W333C	EEKDFDN WCSL VQKEILK	-2.56884298	0.501614582	EEKDFDN CCSL VQKEILK	0	0	0.0016162182978423346	Type II	Bulk/Selective	Macroautophagy	30238850							Lung|NS|Carcinoma|Adenocarcinoma	1/1031	0.10%	Pathogenic (0.9893)
ATG4B	Q9Y4P1	Y8C	MDAATLT YDTL RFAEFED	-0.827394735	0.669774115	MDAATLT CDTL RFAEFED	0	0	0.002856506828228079	Type II	Bulk/Selective	Macroautophagy	29706629; 31880198							Central_nervous_system|Include_all|Glioma|Oligodendroglioma_Grade_III	1/44	0.19%	Pathogenic (0.97148)
ATG5	Q9H1Y0	W154C	KKDHKQL WMGL QNDRFDQ	0.727873314	0.797748815	KKDHKQL CMGL QNDRFDQ	0	0	0.0039665498504649595	Type II	Bulk/Selective	Macroautophagy; ER-phagy	27216961; 31060556							Thyroid|NS|Other|Neoplasm	1/15	6.67%	Pathogenic (0.98622)
ATG5	Q9H1Y0	M155V	KKDHKQL WMGL QNDRFDQ	0.727873314	0.797748815	KKDHKQL WVGL QNDRFDQ	4.387249418	0.951950328	0.0021869470851197947	Type I	Bulk/Selective	Macroautophagy; ER-phagy	27216961; 31060556							Central_nervous_system|Brain|Glioma|NS	1/581	0.17%	Pathogenic (0.98102)
ATG9A	Q7Z3C6	V183M	SALPYCT WQEV QARIVQT	-1.869894151	0.569213507	SALPYCT WQEM QARIVQT	0	0	0.0016836947961575374	Type II	Bulk/Selective	Macroautophagy; Mitophagy	26240184; 31204568	UCEC	1/544	0.18%	UCEC-US	1/560	0.18%
ATM	Q13315	W1279S	ANQIQED WKSL LTDCFPK	0.086458741	0.749501865	ANQIQED SKSL LTDCFPK	0	0	0.0029977952252482534	Type I	Bulk/Selective	Macroautophagy; Mitophagy	25701194; 27089984							Biliary_tract|Bile_duct|Carcinoma|Adenocarcinoma	1/1301	0.08%	Pathogenic (0.99372)
ATM	Q13315	W484L	KSDLLKL WNKI WCITFRG	0.08284222	0.74921036	KSDLLKL LNKI WCITFRG	0	0	0.0029977952252482534	Type I	Bulk/Selective	Macroautophagy; Mitophagy	25701194; 27089984							Liver|NS|Carcinoma|Hepatocellular_carcinoma	1/1213	0.08%	Pathogenic (0.99562)
ATM	Q13315	W484R	KSDLLKL WNKI WCITFRG	0.08284222	0.74921036	KSDLLKL RNKI WCITFRG	0	0	0.0029977952252482534	Type II	Bulk/Selective	Macroautophagy; Mitophagy	25701194; 27089984							Lung|NS|Carcinoma|Adenocarcinoma	1/3131	0.03%	Pathogenic (0.99114)
ATM	Q13315	W1710C	DKELQWT FIML TYLNNTL	-3.741088638	0.398010228	DKELQCT FIML TYLNNTL	-0.348999667	0.712943919	0.0094089987806667	Type II	Bulk/Selective	Macroautophagy; Mitophagy	25701194; 27089984							Upper_aerodigestive_tract|Pharynx|Carcinoma|Nasopharyngeal_carcinoma	1/289	0.35%	Pathogenic (0.95117)
ATM	Q13315	I487M	KSDLLKL WNKI WCITFRG	0.08284222	0.74921036	KSDLLKL WNKM WCITFRG	0	0	0.0029977952252482534	Type II	Bulk/Selective	Macroautophagy; Mitophagy	25701194; 27089984	UCEC	1/544	0.18%	UCEC-US	1/560	0.18%	Endometrium|NS|Carcinoma|Endometrioid_carcinoma	1/653	0.15%	Pathogenic (0.86106)
ATM	Q13315	A2626T	VEALCDA YIIL ANLDATQ	-4.319771038	0.353611236	VEALCDT YIIL ANLDATQ	-0.431413828	0.705712832	0.005778842070693679	Type II	Bulk/Selective	Macroautophagy; Mitophagy	25701194; 27089984	UCEC	1/544	0.18%	UCEC-US	1/560	0.18%
ATR	Q13535	W1471R	SSQKSTD WSGV KKPIYLS	-0.936233802	0.659593361	SSQKSTD RSGV KKPIYLS	0	0	0.002815792476723823	Type II	Bulk	Macroautophagy	30297842							Central_nervous_system|Brain|Glioma|Astrocytoma_Grade_IV	1/1373	0.07%	Pathogenic (0.99736)
ATR	Q13535	W1784C	AAWKLSQ WDLV ENYLAAD	-2.268598927	0.530359796	AAWKLSQ CDLV ENYLAAD	0	0	0.0017303605194442012	Type II	Bulk	Macroautophagy	30297842							Large_intestine|NS|Carcinoma|Adenocarcinoma	1/1462	0.07%	Pathogenic (0.98819)
BID	P55957	Y54H	LAPQWEG YDEL QTDGNRS	-2.371871714	0.520405918	LAPQWEG HDEL QTDGNRS	0	0	0.0017537515072264926	Type II	Selective	ER-phagy	25772147	KIRP	1/289	0.35%
BRAF	P15056	P453L	RRDSSDD WEIP DGQITVG	0	0	RRDSSDD WEIL DGQITVG	8.285110838	0.986484581	0.0013254112682640207	Type I	Bulk	Macroautophagy	30979895	UCEC	1/544	0.18%
CACNA1H	O95180	V179F	KCYLGDT WNRL DFFIVVA	-3.893194846	0.385869441	KCYLGDT WNRL DFFIFVA	2.009993101	0.873352501	0.0004901923847170364	Type II	Bulk	Macroautophagy	32332705							Large_intestine|NS|Carcinoma|Adenocarcinoma	1/1140	0.09%	Pathogenic (0.9244)
CACNA1H	O95180	L1148P	WSSRRSS WSSL GRAPSLK	-1.714224061	0.584466251	WSSRRSS WSSP GRAPSLK	0	0	0.0019002808302070575	Type II	Bulk	Macroautophagy	32332705	KIRP	1/289	0.35%	KIRP-US	1/285	0.35%
CAPN10	Q9HC96	L273P	NPWGRRC WQGL WREGGEG	-2.023308164	0.554206195	NPWGRRC WQGP WREGGEG	0	0	0.0017488992702356567	Type II	Selective	Mitophagy	16790502	UCEC	1/544	0.18%	UCEC-US	1/560	0.18%
CASP8	Q14790	L348F	IYELTSQ FTGL KCPSLAG	-3.156096642	0.447667316	IYELTSQ FTGL KCPSFAG	0.457119483	0.778233536	0.004901743666812397	Type I	Bulk	Macroautophagy	18946037							Skin|NS|Carcinoma|Squamous_cell_carcinoma;Skin|NS|Carcinoma|Basal_cell_carcinoma;Skin|Neck|Carcinoma|Squamous_cell_carcinoma;Upper_aerodigestive_tract|Mouth|Carcinoma|NS;Upper_aerodigestive_tract|Mouth|Carcinoma|Squamous_cell_carcinoma	5/459	0.22%	Pathogenic (0.87385)
CBFB	Q13951	L116F	VCVIWKG WIDL QRLDGMG	2.037532697	0.87468718	VCVIWKG WIDF QRLDGMG	0	0	0.004815099599449525	Type II	Bulk	Macroautophagy	23813439	LUSC	1/493	0.2%
CCDC88A	Q3V6T2	W1395C	PPRRRGN WITL KMRKLIK	0.07438046	0.748527486	PPRRRGN CITL KMRKLIK	0	0	0.002918416632477671	Type II	Bulk	Macroautophagy	24326843							Pancreas|NS|Carcinoma|Ductal_carcinoma	1/1258	0.08%	Pathogenic (0.99731)
CERS6	Q6ZMG9	F197S	WSLMFSQ FTDI KRKDFGI	-2.397970307	0.517900579	WSLMFSQ STDI KRKDFGI	0	0	0.0015179428539234896	Type II	Selective	Mitophagy	30054909							Large_intestine|NS|Carcinoma|Adenocarcinoma	1/1140	0.09%	Pathogenic (0.96601)
CERS6	Q6ZMG9	S300F	NTTLFES WEIV GPYPSWW	-1.903625041	0.565910386	NTTLFES WEIV GPYPFWW	1.560488969	0.849911872	0.008800812452812834	Type II	Selective	Mitophagy	30054909							Skin|Head_neck|Carcinoma|Squamous_cell_carcinoma	1/41	2.44%	Pathogenic (0.9892)
CERS6	Q6ZMG9	V295F	NTTLFES WEIV GPYPSWW	-1.903625041	0.565910386	NTTLFES WEIF GPYPSWW	0	0	0.0017415853005679541	Type I	Selective	Mitophagy	30054909							Liver|NS|Other|Neoplasm	1/528	0.19%	Pathogenic (0.89896)
CERS6	Q6ZMG9	W292L	NTTLFES WEIV GPYPSWW	-1.903625041	0.565910386	NTTLFES LEIV GPYPSWW	0	0	0.0017415853005679541	Type II	Selective	Mitophagy	30054909	LUAD	1/570	0.18%				Lung|NS|Carcinoma|Adenocarcinoma	1/1031	0.10%	Pathogenic (0.97001)
CFLAR	O15519	L274P	TELLRDT FTSL GYEVQKF	-1.63251217	0.592468327	TELLRDT FTSP GYEVQKF	0	0	0.002508175035611656	Type II	Bulk	Macroautophagy	23392074	OV	1/525	0.19%
CHUK	O15111	L654P	GKRQKEI WHLL KIACTQS	-1.748037355	0.581153171	GKRQKEI WHLP KIACTQS	0	0	0.001951106751495378	Type II	Bulk	Macroautophagy	30289335							Skin|Head_neck|Carcinoma|Squamous_cell_carcinoma	1/41	2.44%	Pathogenic (0.9974)
CLCN3	P51790	W193L	KCPQWKT WAEL IIGQAEG	2.656984244	0.90179676	KCPQWKT LAEL IIGQAEG	0	0	0.005986595388166646	Type II	Bulk	Macroautophagy	28980859				UCEC-US	1/560	0.18%
COPA	P53621	W674C	ALDDKNC WEKL GEVALLQ	-2.300743591	0.527255034	ALDDKNC CEKL GEVALLQ	0	0	0.0016673012640753288	Type II	Bulk	Macroautophagy	19364919							Urinary_tract|Bladder|Carcinoma|NS	1/555	0.18%	Pathogenic (0.99133)
COPA	P53621	W674F	ALDDKNC WEKL GEVALLQ	-2.300743591	0.527255034	ALDDKNC FEKL GEVALLQ	-8.012834004	0.173973634	0.0067958549252929755	Type II	Bulk	Macroautophagy	19364919	BLCA	1/412	0.24%
CRTAM	O95727	W2C	UUUUUMW WRVL SLLAWFP	-2.790546965	0.480839055	UUUUUMC WRVL SLLAWFP	1.708255876	0.857967839	0.0013496627064810696	Type I	Bulk	Macroautophagy	23530148	LUAD	1/570	0.18%
CXCR4	P61073	V198G	RFYPNDL WVVV FQFQHIM	-0.938456471	0.659384281	RFYPNDL WVVG FQFQHIM	0	0	0.002815792476723823	Type II	Bulk/Selective	Macroautophagy; Mitophagy	29063978; 29574276							Haematopoietic_and_lymphoid_tissue|Lymph_node|Lymphoid_neoplasm|Follicular_lymphoma	1/32	3.13%	NA
CYBB	P04839	W251C	CEQKISE WGKI KECPIPQ	-0.932209079	0.659971839	CEQKISE CGKI KECPIPQ	0	0	0.002815792476723823	Type II	Selective	Xenophagy	31575768							Skin|Include_all|Carcinoma	1/258	0.39%	Pathogenic (0.9959)
DAPK1	P53355	L979M	IISTLPS WRKL NGPNQLM	-0.619787316	0.688849384	IISTLPS WRKM NGPNQLM	0	0	0.0028128154708921037	Type II	Bulk	Macroautophagy	30136419				UCEC-US	1/560	0.18%	Endometrium|NS|Carcinoma|Endometrioid_carcinoma	1/551	0.18%	Pathogenic (0.98652)
DNASE2	O00115	W271L	PSNCSDI WQVL NVNQIAF	2.432897219	0.89261773	PSNCSDI LQVL NVNQIAF	0	0	0.004674460109390088	Type II	Bulk	Macroautophagy	22535248							Liver|NS|Other|Neoplasm	1/528	0.19%	Neutral (0.07746)
EFL1	Q7Z2Z2	L356F	INAICSQ WLPI SHAVLAM	-4.094833949	0.370289851	INAICSQ WLPI SHAVFAM	-0.481617823	0.70126301	0.009580371902315976	Type I	Bulk	Macroautophagy	31454650							Lung|NS|Carcinoma|Adenocarcinoma	1/1031	0.10%	Pathogenic (0.98162)
EGFR	P00533	R165W	CNVESIQ WRDI VSSDFLS	-1.392360324	0.61590039	CNVESIQ WWDI VSSDFLS	-15.67617374	0.029939886	0.0087044521924192	Type II	Bulk/Selective	Macroautophagy; Mitophagy	28323034; 29358623							Ovary|NS|Carcinoma|Serous_carcinoma	1/1282	0.08%	Neutral (0.14815)
EHMT2	Q96KQ7	W262C	DPGSLEE WETV VGDDFSL	3.68305259	0.935599917	DPGSLEE CETV VGDDFSL	0	0	0.009902291293816754	Type II	Bulk	Macroautophagy	28837371							Central_nervous_system|Brain|Glioma|Astrocytoma_Grade_IV	1/1028	0.10%	Pathogenic (0.98873)
EIF2AK3	Q9NZJ5	S439F	IPLPTIK WKPL IHSPSRT	-4.781311017	0.321706401	IPLPTIK WKPL IHSPFRT	-1.317197006	0.623190132	0.00961645900891328	Type I	Bulk/Selective	Macroautophagy; Chaperone-mediated autophagy	29771174; 30773986							Skin|Head_neck|Carcinoma|Squamous_cell_carcinoma	1/41	2.44%	Pathogenic (0.98981)
EIF4G1	Q04637	K609N	YEYKSDQ WKPL NLEEKKR	-5.53785036	0.275949573	YEYKSDQ WKPL NLEENKR	-0.014902452	0.741252475	0.002011098617987206	Type I	Bulk	Macroautophagy	23112151	PAAD	1/185	0.54%	PAAD-US	1/178	0.56%
EPHA3	P29320	W52L	ISYPSHG WEEI SGVDEHY	-2.14019911	0.54281247	ISYPSHG LEEI SGVDEHY	0	0	0.001995926574672336	Type II	Bulk	Macroautophagy	31262977							Liver|NS|Other|Neoplasm	1/528	0.19%	Pathogenic (0.99137)
EPHB2	P29323	W43L	MVHPPSG WEEV SGYDENM	-1.288830757	0.625933902	MVHPPSG LEEV SGYDENM	0	0	0.002388888029171923	Type II	Bulk	Macroautophagy	24211352							Lung|NS|Carcinoma|Adenocarcinoma	2/1317	0.15%	Pathogenic (0.98746)
EPHB2	P29323	W43C	MVHPPSG WEEV SGYDENM	-1.288830757	0.625933902	MVHPPSG CEEV SGYDENM	0	0	0.002388888029171923	Type II	Bulk	Macroautophagy	24211352	LIHC	1/375	0.27%
ERCC6	Q03468	V1282M	MDGASPD YVLV EAEANRV	-0.652136181	0.68590921	MDGASPD YVLM EAEANRV	0	0	0.002466399971982071	Type II	Bulk	Macroautophagy	30158153							Haematopoietic_and_lymphoid_tissue|NS|Lymphoid_neoplasm|Acute_lymphoblastic_leukaemia	1/174	0.57%	Pathogenic (0.9629)
ERCC6	Q03468	V1282A	MDGASPD YVLV EAEANRV	-0.652136181	0.68590921	MDGASPD YVLA EAEANRV	0	0	0.002466399971982071	Type II	Bulk	Macroautophagy	30158153				THCA-CN	1/50	2.0%	Thyroid|NS|Carcinoma|NS	2/987	0.20%
ERN1	O75460	W125L	MGKKQDI WYVI DLLTGEK	1.115132604	0.823469399	MGKKQDI LYVI DLLTGEK	0	0	0.00437629572039793	Type II	Bulk/Selective	Macroautophagy; ER-phagy	30773986; 31711362				KIRP-US	1/285	0.35%
ERN1	O75460	W125G	MGKKQDI WYVI DLLTGEK	1.115132604	0.823469399	MGKKQDI GYVI DLLTGEK	0	0	0.00437629572039793	Type II	Bulk/Selective	Macroautophagy; ER-phagy	30773986; 31711362	UCEC	1/544	0.18%	UCEC-US	1/560	0.18%
EXOC2	Q96KP1	W21R	SPNEGIP WTKV TIRGENL	-0.824095815	0.670080871	SPNEGIP RTKV TIRGENL	0	0	0.002839081204324841	Type II	Bulk	Macroautophagy	25594178	COAD	1/448	0.22%	COAD-US	1/423	0.24%
F7	P08709	L229M	CPKGECP WQVL LLVNGAQ	0.000592809	0.742524151	CPKGECP WQVM LLVNGAQ	0	0	0.003044612809068383	Type II	Bulk	Macroautophagy	24853422	COAD	1/448	0.22%	COAD-US	1/423	0.24%
FCGR3B	O75015	L5R	UUUUUUM WQLL LPTALLL	4.510386525	0.954316527	UUUUUUM WQLR LPTALLL	0	0	0.006715494078361487	Type II	Bulk	Macroautophagy	29962266	LIHC	1/375	0.27%	LIHC-US	1/367	0.27%	Liver|NS|Carcinoma|Hepatocellular_carcinoma	1/951	0.11%	Neutral (0.08273)
FCGR3B	O75015	W108C	QLEVHIG WLLL QAPRWVF	-0.461838975	0.703020083	QLEVHIG CLLL QAPRWVF	0	0	0.002685549409092918	Type II	Bulk	Macroautophagy	29962266	PRAD	1/498	0.2%				Prostate|NS|Carcinoma|Adenocarcinoma	1/1462	0.07%	Pathogenic (0.80158)
FN1	P02751	W1287C	DSSIGLR WTPL NSSTIIG	0.343882062	0.769699885	DSSIGLR CTPL NSSTIIG	0	0	0.003504294422929252	Type II	Bulk	Macroautophagy	31695131							Breast|NS|Carcinoma|ER-PR-positive_carcinoma	1/140	0.71%	Pathogenic (0.97549)
FN1	P02751	I1295F	DSSIGLR WTPL NSSTIIG	0.343882062	0.769699885	DSSIGLR WTPL NSSTFIG	3.498998137	0.930463875	0.001757049298054314	Type I	Bulk	Macroautophagy	31695131							Oesophagus|NS|Carcinoma|Adenocarcinoma	1/467	0.21%	Pathogenic (0.91572)
FUNDC1	Q8IVP5	W99C	SGYVQID WKRV EKDVNKA	-2.075789839	0.54908503	SGYVQID CKRV EKDVNKA	0	0	0.0019406501540897986	Type II	Selective	Mitophagy	30741592							Liver|NS|Carcinoma|Hepatocellular_carcinoma	1/952	0.11%	Pathogenic (0.98334)
GAPDH	P04406	L40P	IVAINDP FIDL NYMVYMF	-1.846012414	0.571552883	IVAINDP FIDP NYMVYMF	0	0	0.0017018186008289939	Type II	Selective	Mitophagy	26268247							Small_intestine|Duodenum|Adenoma|NS	1/11	9.09%	Pathogenic (0.97795)
GAPDH	P04406	L40R	IVAINDP FIDL NYMVYMF	-1.846012414	0.571552883	IVAINDP FIDR NYMVYMF	0	0	0.0017018186008289939	Type II	Selective	Mitophagy	26268247	COAD	1/448	0.22%	COAD-US	1/423	0.24%
GPLD1	P80108	W515L	DIYCNLG WTLL AADVNGD	-1.066879718	0.647230762	DIYCNLG LTLL AADVNGD	0	0	0.0023981576092194363	Type II	Bulk	Macroautophagy	24317201	CHOL	1/36	2.78%
GRID2	O43424	I261T	LVAFDCH WIII NEEINDV	0.415758093	0.775141738	LVAFDCH WIIT NEEINDV	0	0	0.003816733669693367	Type I	Bulk	Macroautophagy	12628171							Liver|NS|Carcinoma|Hepatocellular_carcinoma	1/951	0.11%	Pathogenic (0.97204)
GRID2	O43424	I261M	LVAFDCH WIII NEEINDV	0.415758093	0.775141738	LVAFDCH WIIM NEEINDV	0	0	0.003816733669693367	Type I	Bulk	Macroautophagy	12628171				CESC-US	1/305	0.33%	Cervix|NS|Carcinoma|Squamous_cell_carcinoma;Upper_aerodigestive_tract|Mouth|Carcinoma|NS	2/490	0.41%	Pathogenic (0.90985)
GRID2	O43424	L578F	APFDLSL WACI AGTVLLV	-2.816125572	0.478471516	APFDLSL WACI AGTVFLV	0.797090554	0.802535263	0.008274192035118477	Type II	Bulk	Macroautophagy	12628171	SKCM	1/470	0.21%	SKCM-US	1/468	0.21%	Skin|NS|Malignant_melanoma|NS	1/826	0.12%	Pathogenic (0.96741)
GRID2	O43424	H257N	LVAFDCH WIII NEEINDV	0.415758093	0.775141738	LVAFDCN WIII NEEINDV	2.834478108	0.90858569	0.004790072433855208	Type II	Bulk	Macroautophagy	12628171	LUAD	1/570	0.18%
GRK2	P25098	W374R	AYDSSAD WFSL GCMLFKL	-0.106650567	0.733645929	AYDSSAD RFSL GCMLFKL	0	0	0.003345766527542772	Type II	Selective	Mitophagy	31268780	UCEC	1/544	0.18%	UCEC-US	1/560	0.18%	Endometrium|NS|Carcinoma|Endometrioid_carcinoma	1/551	0.18%	Pathogenic (0.99723)
HAT1	O14929	V107F	ASKVDEN FDCV EADDVEG	-5.609037531	0.272043722	ASKVDEN FDCV EADDFEG	0.294150416	0.765883607	0.001006302675946924	Type I	Bulk	Macroautophagy	24189165	LUAD	1/570	0.18%				Lung|NS|Carcinoma|Adenocarcinoma	1/1031	0.10%	Pathogenic (0.98059)
HERPUD1	Q15011	N141T	RNLSSPG WENI SRPEAAQ	-2.332638715	0.52418007	RNLSSPG WETI SRPEAAQ	0.644866545	0.79189988	0.009914853236409282	Type I	Bulk	Macroautophagy	24120520				THCA-CN	1/50	2.0%	Thyroid|NS|Carcinoma|NS	2/987	0.20%	Neutral (0.14793)
HERPUD1	Q15011	I142N	RNLSSPG WENI SRPEAAQ	-2.332638715	0.52418007	RNLSSPG WENN SRPEAAQ	0	0	0.0017796344891667527	Type II	Bulk	Macroautophagy	24120520	OV	1/525	0.19%
HSPG2	P98160	F4127L	MPAGEYE FQCL CRDGFKG	-0.298923927	0.717291534	MPAGEYE LQCL CRDGFKG	0	0	0.0032310373676798254	Type II	Bulk	Macroautophagy	29921586							Breast|NS|Carcinoma|Ductal_carcinoma	1/608	0.16%	Pathogenic (0.90962)
IFNAR1	P17181	L76F	QKTGMDN WIKL SGCQNIT	5.170813707	0.964858906	QKTGMDN WIKF SGCQNIT	0	0	0.006782915910653924	Type II	Selective	Chaperone-Mediated Autophagy	31652893	UCEC	1/544	0.18%	UCEC-US	1/560	0.18%
IFNAR1	P17181	W277R	PGNHLYK WKQI PDCENVK	-1.977606983	0.558671872	PGNHLYK RKQI PDCENVK	0	0	0.0019794944644427413	Type II	Selective	Chaperone-Mediated Autophagy	31652893	UCEC	1/544	0.18%	UCEC-US	1/560	0.18%
IFNB1	P01574	A163D	KEYSHCA WTIV RVEILRN	-3.036381187	0.458366901	KEYSHCD WTIV RVEILRN	1.232874886	0.830781953	0.005988551447608237	Type I	Bulk	Macroautophagy	23221969							Liver|NS|Other|Neoplasm	1/528	0.19%	Pathogenic (0.95034)
IRS1	P35568	W164L	GPAFKEV WQVI LKPKGLG	1.178642616	0.827442882	GPAFKEV LQVI LKPKGLG	0	0	0.004854502964668258	Type II	Bulk	Macroautophagy	29610318	LUSC	1/493	0.2%				Lung|NS|Carcinoma|Squamous_cell_carcinoma	1/995	0.10%	Pathogenic (0.95093)
IRS1	P35568	W164C	GPAFKEV WQVI LKPKGLG	1.178642616	0.827442882	GPAFKEV CQVI LKPKGLG	0	0	0.004854502964668258	Type II	Bulk	Macroautophagy	29610318	LUSC	1/493	0.2%				Lung|NS|Carcinoma|Squamous_cell_carcinoma	1/995	0.10%	Pathogenic (0.93999)
KDR	P35968	W485C	NPYPCEE WRSV EDFQGGN	-1.041352542	0.649657552	NPYPCEE CRSV EDFQGGN	0	0	0.002691323907435963	Type II	Bulk	Macroautophagy	23989617							Lung|NS|Carcinoma|Adenocarcinoma	1/2997	0.03%	Pathogenic (0.98477)
KEAP1	Q14145	W591L	YDPDTDT WSEV TRMTSGR	-1.585967705	0.597021975	YDPDTDT LSEV TRMTSGR	0	0	0.002256595751435052	Type II	Selective	Selective Autophagy	24011591	LUSC	1/493	0.2%				Lung|NS|Carcinoma|Adenocarcinoma;NS|NS|Carcinoma|Of_unknown_primary;Lung|NS|Carcinoma|Small_cell_carcinoma	3/3470	0.09%	Pathogenic (0.81851)
KL	Q9UEF7	L222F	LADHFRD YAEL CFRHFGG	-1.022745248	0.651423171	LADHFRD YAEF CFRHFGG	0	0	0.0028398188767850795	Type II	Bulk	Macroautophagy	30945158	SKCM	1/470	0.21%	SKCM-US	1/468	0.21%	Skin|NS|Malignant_melanoma|NS	1/826	0.12%	Neutral (0.24203)
LRRK2	Q5S007	W875R	VLSKFDE WTFI PDSSMDS	-2.084290322	0.548256362	VLSKFDE RTFI PDSSMDS	0	0	0.0020154402869205557	Type II	Bulk	Macroautophagy	29875204							Lung|NS|Carcinoma|Bronchioloalveolar_adenocarcinoma	1/23	4.35%	Pathogenic (0.88796)
LRRK2	Q5S007	W109L	PQDVGND WEVL GVHQLIL	3.160913219	0.920008746	PQDVGND LEVL GVHQLIL	0	0	0.007183528719833004	Type II	Bulk	Macroautophagy	29875204				SKCM-US	1/468	0.21%
LRRK2	Q5S007	I878F	VLSKFDE WTFI PDSSMDS	-2.084290322	0.548256362	VLSKFDE WTFF PDSSMDS	0	0	0.0020154402869205557	Type II	Bulk	Macroautophagy	29875204	LUSC	1/493	0.2%
MACF1	Q9UPN3	V6645F	LGEVRDK WDTV CGKSVER	-1.517626621	0.603699288	LGEVRDK WDTF CGKSVER	0	0	0.0023855071338541767	Type I	Bulk	Macroautophagy	25436429							Liver|NS|Other|Neoplasm	1/528	0.19%	Pathogenic (0.99171)
MACF1	Q9UPN3	G406E	PNDVEEE WGKL IIEMLER	-1.439059149	0.611358644	PNDVEEE WEKL IIEMLER	2.002644813	0.87299444	0.0033149134909620237	Type II	Bulk	Macroautophagy	25436429	HNSC	1/526	0.19%	HNSC-US	1/553	0.18%
MAP1B	P46821	P242T	SVEVPSP FDIL EPPTSGG	-1.203639348	0.634146652	SVEVPST FDIL EPPTSGG	1.393847759	0.840402913	0.008097780443556357	Type I	Bulk	Macroautophagy	18195017							Liver|NS|Carcinoma|Hepatocellular_carcinoma	1/954	0.10%	Pathogenic (0.99128)
MAP1S	Q66K74	S232F	SLEPPSP FELL EPPTSGG	-2.865843256	0.473888459	SLEPPSP FELL EPPTFGG	0.598270754	0.788564572	0.007642882986762856	Type II	Bulk	Macroautophagy	28386016							Pleura|NS|Mesothelioma|Epithelial	1/103	0.97%	Neutral (0.01)
MAP1S	Q66K74	W175L	TCPTFGD WAQL APAVPGL	-0.977757417	0.655680007	TCPTFGD LAQL APAVPGL	0	0	0.002336889757759293	Type I	Bulk	Macroautophagy	28386016				SKCM-US	1/468	0.21%
MCOLN1	Q9GZU1	D362N	RLEFVNG WYIL LVTSDVL	-5.250331823	0.29241078	RLEFVNG WYIL LVTSNVL	-0.733511233	0.678459448	0.003041071139535112	Type I	Bulk	Macroautophagy	27357649				CESC-US	1/305	0.33%
MTMR14	Q8NCE2	V559A	LSTDYGS WQMV TGCGSIQ	-1.93028164	0.563301136	LSTDYGS WQMA TGCGSIQ	0	0	0.0019493458220383158	Type II	Bulk	Macroautophagy	31029679	UCEC	1/544	0.18%	UCEC-US	1/560	0.18%
MTMR3	Q13615	V1106A	EIFSEAS WEQV DKQDTEM	-2.324814694	0.52493383	EIFSEAS WEQA DKQDTEM	0	0	0.0017796344891667527	Type II	Bulk	Macroautophagy	31485632	PRAD	1/498	0.2%	PRAD-US	1/498	0.2%
MTMR8	Q96EF0	W127R	KEMRESG WKLI DPISDFG	-1.378250444	0.617270853	KEMRESG RKLI DPISDFG	0	0	0.0023661377661398217	Type II	Bulk	Macroautophagy	22647598							Breast|NS|Carcinoma|Ductal_carcinoma	1/619	0.16%	Pathogenic (0.98885)
MTMR9	Q96QG7	C413F	LLFLDCV WQIL RQFPCSF	-2.796378122	0.480298758	LLFLDCV WQIL RQFPFSF	0.846492127	0.805900928	0.004479960894941071	Type I	Bulk	Macroautophagy	22647598	LUAD	1/570	0.18%				Lung|Right_upper_lobe|Carcinoma|Adenocarcinoma	1/84	1.19%	Pathogenic (0.99194)
MTOR	P42345	A695D	AENLQAL FVAL NDQVFEI	-3.565097361	0.41246554	AENLQDL FVAL NDQVFEI	0.192376555	0.757944952	0.006449756488850822	Type I	Bulk/Selective	Macroautophagy; Mitophagy	30209975							Kidney|NS|NS|NS	1/106	0.94%	Pathogenic (0.9954)
MTOR	P42345	S1641F	CQRIVED WQKI LMVRSLV	-0.409577631	0.707637784	CQRIVED WQKI LMVRFLV	3.054536379	0.916433751	0.0025073603013353596	Type I	Bulk/Selective	Macroautophagy; Mitophagy	26565689; 30209975	SKCM	2/470	0.43%	SKCM-US	2/468	0.43%	Skin|NS|Malignant_melanoma|NS	1/1023	0.10%	Pathogenic (0.99081)
MYH1	P12882	D519N	YKKEGIE WTFI DFGMDLA	-6.108658558	0.246449873	YKKEGIE WTFI DFGMNLA	-1.591837968	0.596447896	0.005270788334727827	Type I	Bulk	Macroautophagy	23071517	UCEC	1/544	0.18%	UCEC-US	1/560	0.18%	NS|NS|Malignant_melanoma|NS	2/101	1.98%	Pathogenic (0.94932)
MYH11	P35749	V622G	DKFVADL WKDV DRIVGLD	-0.484738158	0.700985345	DKFVADL WKDG DRIVGLD	0	0	0.0026410076533350223	Type II	Bulk	Macroautophagy	24711452							Kidney|NS|NS|NS	1/106	0.94%	Pathogenic (0.94589)
MYH11	P35749	W619L	DKFVADL WKDV DRIVGLD	-0.484738158	0.700985345	DKFVADL LKDV DRIVGLD	0	0	0.0026410076533350223	Type II	Bulk	Macroautophagy	24711452				THCA-CN	1/50	2.0%	Thyroid|NS|Carcinoma|NS	2/987	0.20%	Pathogenic (0.99065)
MYH6	P13533	D517N	YKKEGIE WTFI DFGMDLQ	-5.257693637	0.291975365	YKKEGIE WTFI DFGMNLQ	-0.740873047	0.677781812	0.0030861500448051693	Type I	Bulk	Macroautophagy	23023224							Skin|Trunk|Malignant_melanoma|NS	1/50	2%	Pathogenic (0.9678)
MYH6	P13533	D517Y	YKKEGIE WTFI DFGMDLQ	-5.257693637	0.291975365	YKKEGIE WTFI DFGMYLQ	-0.903735469	0.662645159	0.004955868368066496	Type I	Bulk	Macroautophagy	23023224							Large_intestine|NS|Carcinoma|Adenocarcinoma;Large_intestine|Caecum|Carcinoma|Adenocarcinoma	2/1428	0.14%	Pathogenic (0.97467)
NAA25	Q14CX7	D657Y	PEEDDIP WEDL RDNRDLN	-2.84658271	0.475660946	PEEDDIP WEDL RDNRYLN	1.507375458	0.846930321	0.00286171267244939	Type I	Bulk	Macroautophagy	24358196	UCEC	1/544	0.18%	UCEC-US	1/560	0.18%	Endometrium|NS|Carcinoma|Endometrioid_carcinoma	1/551	0.18%	Pathogenic (0.99511)
NCOR1	O75376	W1004L	SKSPNRE WEVL QPAPHQV	2.138634056	0.879489639	SKSPNRE LEVL QPAPHQV	0	0	0.006270927891894136	Type II	Selective	Selective autophagy	30952864							Lung|NS|Carcinoma|Adenocarcinoma	1/2415	0.04%	Pathogenic (0.98264)
NLRC4	Q9NPP4	F611L	NCASALD FIKL DFYGGAM	-2.152057912	0.541659295	NCASALD LIKL DFYGGAM	0	0	0.0019308317857914855	Type II	Bulk	Macroautophagy	24528867							Large_intestine|Colon|Include_all	1/892	0.11%	Neutral (0.04265)
NLRP3	Q96P20	K619T	IRLELLK WIEV KAKAKKL	-6.280189746	0.23836867	IRLELLK WIEV KAKATKL	-1.785275378	0.57750412	0.004699492469203537	Type I	Bulk	Macroautophagy	31609412	STAD	1/441	0.23%	STAD-US	1/444	0.23%	Stomach|NS|Carcinoma|Adenocarcinoma	1/593	0.17%	Neutral (0.25505)
NOD2	Q9HC29	L66F	VLDWLLS WEVL SWEDYEG	-0.755522254	0.676431625	VLDWLLS WEVF SWEDYEG	0	0	0.002704035978048632	Type II	Bulk	Macroautophagy	30046303	SKCM	1/470	0.21%	SKCM-US	1/468	0.21%
NOS2	P35228	W5L	UUUMACP WKFL FKTKFHQ	1.215451203	0.829714583	UUUMACP LKFL FKTKFHQ	0	0	0.005118254976575929	Type II	Bulk	Macroautophagy	31226744							Urinary_tract|Bladder|Carcinoma|NS	1/555	0.18%	Pathogenic (0.89142)
NPEPPS	P55786	W345L	SCSSSRQ WVAL VVGHELA	-2.461319389	0.511838138	SCSSSRQ LVAL VVGHELA	0	0	0.0014685330748321463	Type II	Bulk	Macroautophagy	20829225				SKCM-US	1/468	0.21%
NPEPPS	P55786	G322D	AAGAMEN WGLV TYRETAL	-3.001697964	0.461497706	AAGAMEN WDLV TYRETAL	0.679800048	0.794375884	0.00903767755200835	Type I	Bulk	Macroautophagy	20829225	READ;SARC;CESC;BRCA;TGCT;CHOL;ESCA;COAD;UCEC;THYM;KIRC;KIRP	25/4093	0.61%	READ-US	1/152	0.66%	Biliary_tract|Gallbladder|Carcinoma|Adenocarcinoma;Lung|NS|Carcinoma|NS;Lung|NS|Carcinoma|Mixed_adenosquamous_carcinoma;Endometrium|NS|Carcinoma|Endometrioid_carcinoma;Thyroid|NS|Carcinoma|NS;Breast|NS|Carcinoma|NS;Kidney|NS|Wilms_tumour|NS;Large_intestine|NS|Carcinoma|Adenocarcinoma;Large_intestine|Rectum|Carcinoma|Adenocarcinoma;Breast|NS|Carcinoma|Metaplastic_carcinoma;Central_nervous_system|C…	13/5030	0.26%	Pathogenic (0.99114)
NPEPPS	P55786	G322V	AAGAMEN WGLV TYRETAL	-3.001697964	0.461497706	AAGAMEN WVLV TYRETAL	1.387026569	0.840003968	0.0029403817149286082	Type I	Bulk	Macroautophagy	20829225	SARC	1/258	0.39%
OPTN	Q96CV9	F178V	SGSSEDS FVEI RMAEGEA	-1.690149782	0.58682462	SGSSEDS VVEI RMAEGEA	0	0	0.002112201700343177	Type II	Selective	Mitophagy	27035970	STAD	1/441	0.23%	STAD-US	1/444	0.23%	Stomach|NS|Carcinoma|Adenocarcinoma	1/593	0.17%	Pathogenic (0.96713)
PCDH17	O14917	L10F	UUUUUUM YLSI CCCFLLW	-0.679856146	0.683379983	UUUUUUM YLSI CCCFFLW	2.933359979	0.912188753	0.003120445949515438	Type I	Bulk	Macroautophagy	31285779	SKCM	1/470	0.21%	SKCM-US	1/468	0.21%	Skin|NS|Malignant_melanoma|NS	1/826	0.12%	Pathogenic (0.70222)
PDE5A	O76074	W853R	CRKNRQK WQAL AEQQEKM	-2.444143946	0.513479095	CRKNRQK RQAL AEQQEKM	0	0	0.0014564551519648317	Type II	Bulk	Macroautophagy	24651037	STAD	1/441	0.23%	STAD-US	1/444	0.23%
PDGFRA	P16234	W559L	KPRYEIR WRVI ESISPDG	-1.490579707	0.606338346	KPRYEIR LRVI ESISPDG	0	0	0.0024153829349616096	Type II	Bulk	Macroautophagy	31852990							Lung|NS|Carcinoma|Adenocarcinoma	1/3101	0.03%	Pathogenic (0.99391)
PDGFRA	P16234	W559C	KPRYEIR WRVI ESISPDG	-1.490579707	0.606338346	KPRYEIR CRVI ESISPDG	0	0	0.0024153829349616096	Type II	Bulk	Macroautophagy	31852990							Lung|NS|Carcinoma|Small_cell_carcinoma	1/734	0.14%	Pathogenic (0.99391)
PDGFRA	P16234	W462C	KCNNETS WTIL ANNVSNI	1.542763506	0.848921934	KCNNETS CTIL ANNVSNI	0	0	0.003931877034495125	Type II	Bulk	Macroautophagy	31852990							Lung|NS|Carcinoma|Squamous_cell_carcinoma	1/1122	0.09%	Pathogenic (0.99421)
PEBP1	P30086	G57V	NRPTSIS WDGL DSGKLYT	-2.392852271	0.518391542	NRPTSIS WDVL DSGKLYT	0.376157238	0.772154307	0.009783354076898565	Type I	Bulk	Starvation-Induced Autophagy	27540684	LUSC	1/493	0.2%				Lung|NS|Carcinoma|Squamous_cell_carcinoma	1/825	0.12%	Pathogenic (0.97593)
PEX5	P50542	Y312N	AHPWLSD YDDL TSATYDK	-2.051685607	0.551436094	AHPWLSD NDDL TSATYDK	0	0	0.0018756813294621073	Type II	Bulk	Starvation-Induced Autophagy	29622767				UCEC-US	1/560	0.18%
PFKFB3	Q16875	V17M	QSRVQKI WVPV DHRPSLP	-1.525917949	0.602889836	QSRVQKI WVPM DHRPSLP	0	0	0.0022742626891543156	Type II	Bulk	Macroautophagy	24451478				THCA-CN	1/50	2.0%	Thyroid|NS|Carcinoma|NS	2/987	0.20%	Neutral (0.01195)
PFN1	P07737	W32R	YKDSPSV WAAV PGKTFVN	0.599299316	0.788638599	YKDSPSV RAAV PGKTFVN	0	0	0.0038156946954686585	Type II	Bulk	Macroautophagy	29945297							Prostate|NS|Carcinoma|Adenocarcinoma	1/1462	0.07%	Pathogenic (0.83372)
PGRMC1	O00264	D140H	KEALKDE YDDL SDLTAAQ	-1.998509657	0.556628735	KEALKDE YHDL SDLTAAQ	-7.48708799	0.190560468	0.006714658892409033	Type II	Bulk	Macroautophagy	28197632	ACC	1/92	1.09%
PICALM	Q13492	W72C	ERTTNSS WVVV FKSLITT	-2.428794922	0.514947287	ERTTNSS CVVV FKSLITT	0	0	0.0014253739488959444	Type II	Bulk	Macroautophagy	25241929							Lung|Include_all|Carcinoma	1/2683	0.04%	Pathogenic (0.98703)
PIK3C2A	O00443	L744P	NFFYLIK WDEL IIFPIQI	-2.014242646	0.555091611	NFFYLIK WDEP IIFPIQI	0	0	0.001749453894915466	Type II	Bulk	Macroautophagy	28910396	LIHC	1/375	0.27%	LIHC-US	1/367	0.27%	Liver|NS|Carcinoma|Hepatocellular_carcinoma	1/951	0.11%	Pathogenic (0.98651)
PIK3CG	P48736	V326A	DEVRKEE WPLV DDCTGVT	1.273429108	0.833246546	DEVRKEE WPLA DDCTGVT	0	0	0.0050116763728629485	Type II	Selective	Mitophagy	29348263							Stomach|NS|Carcinoma|Adenocarcinoma	1/875	0.11%	Pathogenic (0.98766)
PIKFYVE	Q9Y2I7	I362M	SVQLKDL WKKI CHHSSGM	-2.225967497	0.534485774	SVQLKDL WKKM CHHSSGM	0	0	0.001841339683319003	Type II	Bulk	Macroautophagy	27135648	OV	1/525	0.19%	OV-US	1/453	0.22%
PLD2	O14939	W465C	LDLAYGR WDDL HYRLTDL	-1.971081118	0.559309948	LDLAYGR CDDL HYRLTDL	0	0	0.0021278621674151186	Type II	Bulk	Macroautophagy	25475140							Liver|NS|Other|Neoplasm	1/528	0.19%	Pathogenic (0.98673)
PPP1R13L	Q8WUF5	W799C	PEETDWW WAAL HGQEGYV	-5.853281962	0.259140522	PEETDWC WAAL HGQEGYV	-1.354479121	0.619577672	0.0036190860899741883	Type I	Bulk	Macroautophagy	24777476							Large_intestine|Colon|Carcinoma|Adenocarcinoma;Large_intestine|NS|Carcinoma|Adenocarcinoma	2/1942	0.10%	Pathogenic (0.96992)
PRKACA	P17612	W223L	GYNKAVD WWAL GVLIYEM	-15.00645031	0.042025081	GYNKAVD WLAL GVLIYEM	-1.581080421	0.597499868	0.001965911213607785	Type I	Bulk	Macroautophagy	24819607							Lung|NS|Carcinoma|Adenocarcinoma	2/1423	0.14%	Pathogenic (0.96213)
PRKCB	P05771	V496M	GMCKENI WDGV TTKTFCG	0.314581217	0.767456443	GMCKENI WDGM TTKTFCG	0	0	0.0034087353994869934	Type I	Bulk	Macroautophagy	23778835							Central_nervous_system|Brain|Glioma|NS	1/610	0.16%	Pathogenic (0.97192)
PRKCB	P05771	T498I	GMCKENI WDGV TTKTFCG	0.314581217	0.767456443	GMCKENI WDGV TIKTFCG	3.229285428	0.922233131	0.004298488085953789	Type I	Bulk	Macroautophagy	23778835	STAD	1/441	0.23%	STAD-US	1/444	0.23%	Stomach|NS|Carcinoma|Adenocarcinoma	1/613	0.16%	Pathogenic (0.98083)
PRKCB	P05771	D203N	PNGLSDP YVKL KLIPDPK	-6.21744242	0.241284419	PNGLSDP YVKL KLIPNPK	-1.70062183	0.585798816	0.00469112084893164	Type II	Bulk	Macroautophagy	23778835	READ;UCEC	3/711	0.42%	READ-US;UCEC-US	3/712	0.42%	Endometrium|NS|Carcinoma|Endometrioid_carcinoma;Stomach|NS|Carcinoma|Mixed_intestinal_and_diffuse_adenocarcinoma-unclassifiable	2/568	0.35%	Pathogenic (0.98882)
PRKD3	O94806	L839I	WLQDYQT WLDL REFETRI	-0.41280439	0.707353737	WLQDYQT WIDL REFETRI	2.755486303	0.905615886	0.008561084950710507	Type I	Bulk	Macroautophagy	24337579	ESCA	1/185	0.54%
PRKDC	P78527	F1855V	IDVLKSR FTKL NESTFDT	-2.292570368	0.528043929	IDVLKSR VTKL NESTFDT	0	0	0.0016380550628986193	Type II	Bulk	Macroautophagy	22226932							Haematopoietic_and_lymphoid_tissue|Lymph_node|Lymphoid_neoplasm	1/83	1.20%	Pathogenic (0.9978)
PRLR	P16471	V241E	TMNDTTV WISV AVLSAVI	-2.166877593	0.540219006	TMNDTTV WISE AVLSAVI	0	0	0.0018765672312722954	Type II	Bulk	Macroautophagy	24703838							Stomach|NS|Carcinoma|Intestinal_adenocarcinoma	1/97	1.03%	Pathogenic (0.99419)
PRLR	P16471	W238R	TMNDTTV WISV AVLSAVI	-2.166877593	0.540219006	TMNDTTV RISV AVLSAVI	0	0	0.0018765672312722954	Type II	Bulk	Macroautophagy	24703838	READ	1/167	0.6%
PTCH2	Q9Y6C5	W86R	ETNLEQL WVEV GSRVSQE	-1.227207283	0.63187899	ETNLEQL RVEV GSRVSQE	0	0	0.002416035798586539	Type II	Bulk	Macroautophagy	27367032	LIHC	1/375	0.27%	LIHC-US	1/367	0.27%
PTCH2	Q9Y6C5	V89M	ETNLEQL WVEV GSRVSQE	-1.227207283	0.63187899	ETNLEQL WVEM GSRVSQE	0	0	0.002416035798586539	Type II	Bulk	Macroautophagy	27367032				OV-US	1/453	0.22%
RAB3GAP2	Q9H2M9	W876C	SEALTDS WEAL SLDTEYW	2.212536091	0.882904418	SEALTDS CEAL SLDTEYW	0	0	0.007895681798706542	Type II	Bulk	Macroautophagy	25495476							Large_intestine|Colon|Carcinoma|Adenocarcinoma	1/802	0.12%	Pathogenic (0.99574)
RAB3GAP2	Q9H2M9	L879F	SEALTDS WEAL SLDTEYW	2.212536091	0.882904418	SEALTDS WEAF SLDTEYW	0	0	0.007895681798706542	Type II	Bulk	Macroautophagy	25495476	STAD	1/441	0.23%	STAD-US	1/444	0.23%	Stomach|NS|Carcinoma|Adenocarcinoma	1/593	0.17%	Pathogenic (0.98896)
RAPGEF3	O95398	W472L	ILRLVSQ WVAL YGSMLHT	-1.610987035	0.594574733	ILRLVSQ LVAL YGSMLHT	0	0	0.002343404029936911	Type II	Bulk	Macroautophagy	23047465							Oesophagus|NS|Carcinoma|Squamous_cell_carcinoma	1/500	0.20%	Pathogenic (0.95968)
RAPGEF3	O95398	W472C	ILRLVSQ WVAL YGSMLHT	-1.610987035	0.594574733	ILRLVSQ CVAL YGSMLHT	0	0	0.002343404029936911	Type II	Bulk	Macroautophagy	23047465				UCEC-US	1/560	0.18%
RAPGEF3	O95398	L776F	ISRLAHT WERL PHKVRKL	-2.022166364	0.554317701	ISRLAHT WERF PHKVRKL	0	0	0.0017488992702356567	Type II	Bulk	Macroautophagy	23047465	LUAD	1/570	0.18%				Lung|Right_upper_lobe|Carcinoma|Adenocarcinoma	1/84	1.19%	Pathogenic (0.9314)
RHOA	P61586	L69R	DTAGQED YDRL RPLSYPD	-2.585140708	0.500072805	DTAGQED YDRR RPLSYPD	0	0	0.0016215267582173033	Type II	Bulk	Macroautophagy	31366886							Haematopoietic_and_lymphoid_tissue|NS|Lymphoid_neoplasm|Burkitt_lymphoma;Stomach|NS|Carcinoma|Diffuse_adenocarcinoma;Stomach|NS|Carcinoma|Adenocarcinoma;Haematopoietic_and_lymphoid_tissue|NS|Lymphoid_neoplasm|NS	7/1728	0.41%	Pathogenic (0.99492)
RHOA	P61586	L69M	DTAGQED YDRL RPLSYPD	-2.585140708	0.500072805	DTAGQED YDRM RPLSYPD	0	0	0.0016215267582173033	Type II	Bulk	Macroautophagy	31366886	STAD	1/441	0.23%	STAD-US	1/444	0.23%	Large_intestine|NS|Carcinoma|Adenocarcinoma	1/1444	0.07%	Pathogenic (0.96623)
RHOA	P61586	Y66N	DTAGQED YDRL RPLSYPD	-2.585140708	0.500072805	DTAGQED NDRL RPLSYPD	0	0	0.0016215267582173033	Type II	Bulk	Macroautophagy	31366886	PAAD	1/185	0.54%	PAAD-US	1/178	0.56%	Pleura|NS|Mesothelioma|Epithelial;Pleura|NS|Mesothelioma|NS	2/502	0.40%	Pathogenic (0.99606)
RHOA	P61586	L69P	DTAGQED YDRL RPLSYPD	-2.585140708	0.500072805	DTAGQED YDRP RPLSYPD	0	0	0.0016215267582173033	Type II	Bulk	Macroautophagy	31366886	COAD	2/448	0.45%	COAD-US	2/423	0.47%	Haematopoietic_and_lymphoid_tissue|Include_all|Lymphoid_neoplasm|B_cell_lymphoma_unspecified	1/34	2.94%	Pathogenic (0.99448)
RHOT1	Q8IXI2	L100F	IDKVTSR WIPL INERTDK	2.330873366	0.888206937	IDKVTSR WIPF INERTDK	0	0	0.005758170092459106	Type II	Selective	Mitophagy	30806158							Skin|Include_All|Malignant_melanoma	1/1406	0.07%	Pathogenic (0.99079)
RICTOR	Q6R327	D1432N	TYGGSDD YIGL ALPVDIN	-6.532127369	0.227118905	TYGGSDD YIGL ALPVNIN	-2.015306779	0.554987667	0.006771269240757216	Type II	Bulk	Macroautophagy	26363527							Central_nervous_system|Brain|Glioma|Astrocytoma_Grade_IV	1/1314	0.08%	Pathogenic (0.96435)
RICTOR	Q6R327	W917S	RTPDLDK WEEI KKLKASL	0.316998229	0.76764205	RTPDLDK SEEI KKLKASL	0	0	0.0034087353994869934	Type II	Bulk	Macroautophagy	26363527	KIRP	1/289	0.35%	KIRP-US	2/285	0.7%	Kidney|NS|Carcinoma|Papillary_renal_cell_carcinoma	1/372	0.27%	Pathogenic (0.96953)
RICTOR	Q6R327	W917R	RTPDLDK WEEI KKLKASL	0.316998229	0.76764205	RTPDLDK REEI KKLKASL	0	0	0.0034087353994869934	Type I	Bulk	Macroautophagy	26363527	OV	1/525	0.19%	OV-US	1/453	0.22%
RPTOR	Q8N122	A324T	AITDTIA WNVL PRDLFQK	-4.42911624	0.345771598	AITDTIT WNVL PRDLFQK	-0.54075903	0.69597891	0.006136296843215483	Type I	Bulk	Macroautophagy	31010381							Kidney|NS|Carcinoma|Clear_cell_renal_cell_carcinoma;Oesophagus|NS|Carcinoma|Adenocarcinoma	2/2084	0.10%	Pathogenic (0.98887)
RRM2	P31350	L119M	LSKDIQH WESL KPEERYF	-1.787938378	0.577243164	LSKDIQH WESM KPEERYF	0	0	0.002213492882823364	Type II	Bulk	Macroautophagy	24905824				SKCM-US	1/468	0.21%
RUBCN	Q92622	W26L	EESRREH WQLL GNLKTTV	0.230836571	0.76096517	EESRREH LQLL GNLKTTV	0	0	0.0036871371339952845	Type II	Bulk	Macroautophagy	30686098	LUAD	1/570	0.18%
SGPP1	Q9BX95	V170A	GRRLVVI WVLV MYLGQCT	-2.128676041	0.543933531	GRRLVVI WVLA MYLGQCT	0	0	0.0020260749761008955	Type II	Bulk	Macroautophagy	30387012				READ-US	1/152	0.66%
SKP2	Q13309	L105F	ENFPGVS WDSL PDELLLG	-2.457391883	0.512213193	ENFPGVS WDSL PDELFLG	1.155824242	0.82602312	0.008427549254813593	Type I	Bulk/Selective	Macroautophagy; Mitophagy	29845197; 31852899	UCEC	1/544	0.18%	UCEC-US	1/560	0.18%
SLC16A7	O60669	W20S	PPDGGWG WIVV GAAFISI	-0.096565594	0.734488418	PPDGGWG SIVV GAAFISI	0	0	0.003270913606542372	Type I	Bulk	Macroautophagy	22964484							Large_intestine|NS|Carcinoma|Adenocarcinoma;Large_intestine|Colon|Carcinoma|Adenocarcinoma	2/1942	0.10%	Pathogenic (0.99289)
SLC16A7	O60669	V23F	PPDGGWG WIVV GAAFISI	-0.096565594	0.734488418	PPDGGWG WIVF GAAFISI	0	0	0.003270913606542372	Type II	Bulk	Macroautophagy	22964484	UCEC	1/544	0.18%	UCEC-US	1/560	0.18%
SLC16A7	O60669	W18C	PPDGGWG WIVV GAAFISI	-0.096565594	0.734488418	PPDGGCG WIVV GAAFISI	3.295523377	0.924334169	0.0070682783598322585	Type II	Bulk	Macroautophagy	22964484	LUAD	1/570	0.18%				Lung|NS|Carcinoma|Adenocarcinoma	1/1031	0.10%	Pathogenic (0.99289)
SLC6A14	Q9UN76	W108S	SLGPVSV WRIL PLFQGVG	-0.65955859	0.68523285	SLGPVSV SRIL PLFQGVG	0	0	0.002466399971982071	Type II	Bulk	Macroautophagy	21771784	OV	1/525	0.19%				Ovary|NS|Carcinoma|Serous_carcinoma	1/673	0.15%	Pathogenic (0.98452)
SMAD4	Q13485	W524S	SIKETPC WIEI HLHRALQ	-1.723178212	0.58358897	SIKETPC SIEI HLHRALQ	0	0	0.0018887647369506303	Type II	Bulk	Macroautophagy	29602802							Large_intestine|Colon|Carcinoma|Adenocarcinoma	1/2543	0.04%	Pathogenic (0.99444)
SMAD4	Q13485	W524L	SIKETPC WIEI HLHRALQ	-1.723178212	0.58358897	SIKETPC LIEI HLHRALQ	0	0	0.0018887647369506303	Type II	Bulk	Macroautophagy	29602802	ESCA	1/185	0.54%				Large_intestine|NS|Carcinoma|Adenocarcinoma	1/4716	0.02%	Pathogenic (0.99397)
SMAD4	Q13485	W524C	SIKETPC WIEI HLHRALQ	-1.723178212	0.58358897	SIKETPC CIEI HLHRALQ	0	0	0.0018887647369506303	Type II	Bulk	Macroautophagy	29602802	LUAD	1/570	0.18%				Breast|NS|Carcinoma|Lobular_carcinoma;Pancreas|NS|Carcinoma|Ductal_carcinoma;Large_intestine|Rectum|Carcinoma|Adenocarcinoma;Pancreas|Ampulla_of_Vater|Carcinoma|NS;Large_intestine|NS|Carcinoma|Adenocarcinoma;Large_intestine|Caecum|Carcinoma|Adenocarcinoma	9/9224	0.10%	Pathogenic (0.99397)
SMAD4	Q13485	W524R	SIKETPC WIEI HLHRALQ	-1.723178212	0.58358897	SIKETPC RIEI HLHRALQ	0	0	0.0018887647369506303	Type II	Bulk	Macroautophagy	29602802	STAD	1/441	0.23%	STAD-US	1/444	0.23%	Pancreas|NS|Carcinoma|Ductal_carcinoma;Pancreas|NS|Other|Dysplasia-in_situ_neoplasm	2/2614	0.08%	Pathogenic (0.98289)
SNX30	Q5VWJ9	L290W	YGPVYST WSAL EGELAEP	-0.323412783	0.715169816	YGPVYST WSAW EGELAEP	0	0	0.003115360436046483	Type II	Bulk	Macroautophagy	32513819	BLCA	1/412	0.24%	BLCA-US	1/413	0.24%	Urinary_tract|Bladder|Carcinoma|NS	1/555	0.18%	Neutral (0.41156)
SNX4	O95219	A403T	REFVKNA WADI ERFKEQK	-3.381323136	0.428013067	REFVKNT WADI ERFKEQK	0.507034073	0.781925844	0.008310404717186248	Type I	Bulk	Macroautophagy	29949447	UCEC	1/544	0.18%	UCEC-US	1/560	0.18%	Endometrium|NS|Carcinoma|Endometrioid_carcinoma	1/551	0.18%	Pathogenic (0.98306)
SORT1	Q99523	W437G	TFDQGGR WTHL RKPENSE	0.244578746	0.762038383	TFDQGGR GTHL RKPENSE	0	0	0.0033549176052102567	Type II	Bulk	Macroautophagy	29301854							Breast|NS|Carcinoma|NS	1/1427	0.07%	Pathogenic (0.99376)
SPG11	Q96JI7	D267Y	EPAKISS FTSL KVSQDLD	-6.496963646638555	0.2286458829302774	EPAKISS FTSL KVSQYLD	-2.143005478733876	0.5425395219079506	0.009970918623092073	Type I	Bulk	Macroautophagy	30081747	UCEC	1/544	0.18%	UCEC-US	1/560	0.18%
SPG11	Q96JI7	D267N	EPAKISS FTSL KVSQDLD	-6.496963647	0.228645883	EPAKISS FTSL KVSQNLD	-1.980143057	0.558423929	0.00513949634073374	Type I	Bulk	Macroautophagy	30081747	SKCM	1/470	0.21%	SKCM-US	1/468	0.21%	Skin|NS|Malignant_melanoma|NS	1/826	0.12%	Pathogenic (0.96071)
SPHK2	Q9NRA0	W531R	GTPLPPD WVTL EGDFVLM	3.296570377	0.924366957	GTPLPPD RVTL EGDFVLM	0	0	0.008052979610329115	Type II	Bulk	Macroautophagy	31797978							Adrenal_gland|Adrenal_gland|Adrenal_cortical_adenoma|Cortisol_producing	1/124	0.80%	Pathogenic (0.95549)
SPHK2	Q9NRA0	W238C	QGLSLSE WDGI VTVSGDG	-2.243018153	0.53283447	QGLSLSE CDGI VTVSGDG	0	0	0.0018113417852415419	Type II	Bulk	Macroautophagy	31797978				ESCA-CN	1/332	0.3%	Oesophagus|NS|Carcinoma|Squamous_cell_carcinoma;Oesophagus|NS|Carcinoma|NS	3/886	0.34%	Pathogenic (0.83628)
SPNS1	Q9H2V7	W260C	PLNPTSW WADL RALARNP	-6.185988957	0.242763462	PLNPTSC WADL RALARNP	-1.687186115	0.587114911	0.0035977924549768225	Type I	Bulk	Macroautophagy	29162837							Liver|NS|Carcinoma|Hepatocellular_carcinoma;Liver|NS|Other|Neoplasm;Lung|NS|Carcinoma|Non_small_cell_carcinoma	3/1538	0.20%	Pathogenic (0.98897)
STAT1	P42224	W262G	CLDQLQN WFTI VAESLQQ	-1.554954612	0.600053597	CLDQLQN GFTI VAESLQQ	0	0	0.0021394183809682783	Type II	Bulk/Selective	Macroautophagy; Mitophagy	24470977; 28011640				UCEC-US	1/560	0.18%
STAT3	P40763	D570G	AGKGFSF WVWL DNIIDLV	-3.79975645	0.393288315	AGKGFSF WVWL DNIIGLV	-0.06170601	0.737388482	0.003166631987431612	Type I	Bulk	Macroautophagy	25951043							Haematopoietic_and_lymphoid_tissue|NS|Lymphoid_neoplasm|NS	1/307	0.33%	Pathogenic (0.90332)
STBD1	O95210	W203C	DRVDHEE WEMV PRHSSWG	0.510473617	0.782178707	DRVDHEE CEMV PRHSSWG	0	0	0.004751699185530936	Type II	Selective	Glycophagy	29894781							Stomach|NS|Carcinoma|Intestinal_adenocarcinoma	1/97	1.03%	Pathogenic (0.97424)
STK36	Q9NRP7	W245C	DPRQRLS WPDL LYHPFIA	1.318884273	0.835976261	DPRQRLS CPDL LYHPFIA	0	0	0.004521598906068368	Type II	Bulk	Macroautophagy	23504944	OV	1/525	0.19%
SUPT20H	Q8NEM7	D401G	STDDHSN WFII GSKTDAE	-2.837381743	0.476509019	STDDHSN WFII GSKTGAE	0.900668697	0.809543587	0.0059190015348954406	Type I	Bulk	Macroautophagy	31210371				COAD-US	1/423	0.24%	Large_intestine|Colon|Carcinoma|Adenocarcinoma	1/802	0.12%	Pathogenic (0.99451)
TBC1D15	Q8TC07	W98L	LNSYEAE WDMV NTVSFKR	-1.870416534	0.569162342	LNSYEAE LDMV NTVSFKR	0	0	0.0016836947961575374	Type II	Bulk	Macroautophagy	31958036				SKCM-US	1/468	0.21%
TBC1D15	Q8TC07	W553C	LRLWEVM WTEL PCTNFHL	-1.651528733	0.590606773	LRLWEVM CTEL PCTNFHL	0	0	0.002475541840626202	Type II	Bulk	Macroautophagy	31958036	LUSC	1/493	0.2%
TBC1D17	Q9HA65	D56N	DNDVLLH WAPV EEAGDST	-6.983154118	0.208716804	DNDVLLH WAPV EEAGNST	-2.466333528	0.511359475	0.006568200001901614	Type I	Bulk	Macroautophagy	26302410	BRCA	1/1085	0.09%	BRCA-US	1/1080	0.09%	Breast|NS|Carcinoma|NS	1/1427	0.07%	Pathogenic (0.83754)
TBC1D25	Q3MII6	I139M	DSPLLED WDII SPKDVIG	1.405788885	0.841099452	DSPLLED WDIM SPKDVIG	0	0	0.004432577417926377	Type II	Selective	Selective autophagy	26902585							Pancreas|NS|Carcinoma|Ductal_carcinoma	2/1258	0.16%	Pathogenic (0.93942)
TBC1D25	Q3MII6	W136C	DSPLLED WDII SPKDVIG	1.405788885	0.841099452	DSPLLED CDII SPKDVIG	0	0	0.004432577417926377	Type II	Selective	Selective autophagy	26902585				SKCM-US	1/468	0.21%
TBC1D7	Q9P0N9	C232F	ESSLQRV WDKV VSGSCKI	-4.716916418	0.325972121	ESSLQRV WDKV VSGSFKI	-1.074046168	0.646548543	0.005284053748643491	Type I	Bulk	Macroautophagy	24515783				THCA-CN	1/50	2.0%	Thyroid|NS|Carcinoma|NS	2/987	0.20%	Pathogenic (0.9846)
TECPR1	Q7Z6L1	V284M	SNPKGSS WSIV EPPGSEN	1.23477316	0.830897932	SNPKGSS WSIM EPPGSEN	0	0	0.005179423046089301	Type II	Selective	Selective autophagy	21795850	UCEC	1/544	0.18%	UCEC-US	1/560	0.18%	Endometrium|NS|Carcinoma|Endometrioid_carcinoma	1/551	0.18%	Pathogenic (0.99081)
TECPR2	O15040	I1352M	KNPAGDY WKKI PGSVSCF	-2.010857136	0.555422324	KNPAGDY WKKM PGSVSCF	0	0	0.001749453894915466	Type II	Bulk	Macroautophagy	23176824	UCEC	2/544	0.37%				Endometrium|NS|Carcinoma|Endometrioid_carcinoma	1/551	0.18%	Neutral (0.36621)
TECPR2	O15040	I1352T	KNPAGDY WKKI PGSVSCF	-2.010857136	0.555422324	KNPAGDY WKKT PGSVSCF	0	0	0.001749453894915466	Type II	Bulk	Macroautophagy	23176824	UCEC	1/544	0.18%	UCEC-US	1/560	0.18%
TET2	Q6N021	W564L	QHYLKPG WIEL KAPRFHQ	5.196635024	0.965204442	QHYLKPG LIEL KAPRFHQ	0	0	0.00605465931817724	Type II	Bulk	Macroautophagy	27821816							Skin|NS|Malignant_melanoma|NS	1/1032	0.10%	Pathogenic (0.88175)
TET2	Q6N021	V1006A	APPENKT WKKV TKQENPP	-0.690822821	0.682376912	APPENKT WKKA TKQENPP	0	0	0.0024260105485770208	Type II	Bulk	Macroautophagy	27821816							Urinary_tract|Bladder|Carcinoma|Transitional_cell_carcinoma	1/459	0.22%	Neutral (0.15587)
TET2	Q6N021	H955Q	QKHAALR WHLL QKQEQQQ	-6.756682329	0.217687606	QKHAALR WQLL QKQEQQQ	-2.163505543	0.540546647	0.005597293423384553	Type I	Bulk	Macroautophagy	27821816	COAD	1/448	0.22%	COAD-US	1/423	0.24%
TGFBR1	P36897	D281N	DNKDNGT WTQL WLVSDYH	-2.73373423	0.48612034	DNKDNGT WTQL WLVSNYH	1.78308636	0.861915092	0.005674843430429677	Type I	Bulk	Macroautophagy	22874531	PAAD	1/185	0.54%	PAAD-US	1/178	0.56%
TLR4	O00206	F492L	ENFLPDI FTEL RNLTFLD	-1.126455406	0.64154749	ENFLPDI LTEL RNLTFLD	0	0	0.0022323168868951058	Type II	Bulk/Selective	Macroautophagy; Selective autophagy	21412052; 30170968				UCEC-US;BRCA-US	2/1640	0.12%	Breast|NS|Carcinoma|NS;Lung|NS|Carcinoma|Adenocarcinoma	2/2536	0.08%	Neutral (0.10967)
TLR4	O00206	L495P	ENFLPDI FTEL RNLTFLD	-1.126455406	0.64154749	ENFLPDI FTEP RNLTFLD	0	0	0.0022323168868951058	Type II	Bulk/Selective	Macroautophagy; Selective autophagy	21412052; 30170968	KIRP;UCEC	2/833	0.24%	UCEC-US	1/560	0.18%	Kidney|NS|Carcinoma|Papillary_renal_cell_carcinoma;Endometrium|NS|Carcinoma|Endometrioid_carcinoma	2/909	0.22%	Pathogenic (0.88275)
TNFAIP3	P21580	S176F	TRNWNDE WDNL IKMASTD	-2.529478274	0.505347244	TRNWNDE WDNL IKMAFTD	0.934635736	0.811801677	0.006278866124178606	Type II	Bulk	Macroautophagy	26043155							NS|NS|Carcinoma|Of_unknown_primary	1/156	0.64%	Pathogenic (0.96042)
TNFAIP3	P21580	W168C	TRNWNDE WDNL IKMASTD	-2.529478274	0.505347244	TRNWNDE CDNL IKMASTD	0	0	0.001558853964768083	Type II	Bulk	Macroautophagy	26043155							Lung|NS|Carcinoma|Adenocarcinoma	1/2606	0.04%	Pathogenic (0.9727)
TNFSF12	O43508	P230T	LRIRTLP WAHL KAAPFLT	-1.593686902	0.596267065	LRIRTLT WAHL KAAPFLT	1.003800205	0.816338443	0.009176633351101082	Type I	Bulk	Macroautophagy	24478779				SKCM-US	1/468	0.21%
TP53INP2	Q8IXH6	W35C	EEDEVDG WLII DLPDSYA	2.638428232	0.901062744	EEDEVDG CLII DLPDSYA	0	0	0.005986595388166646	Type II	Bulk/Selective	Macroautophagy; Mitophagy	30979779; 31150737	SARC	1/258	0.39%				Liver|NS|Other|Neoplasm	1/528	0.19%	Pathogenic (0.90235)
TP53INP2	Q8IXH6	I38T	EEDEVDG WLII DLPDSYA	2.638428232	0.901062744	EEDEVDG WLIT DLPDSYA	0	0	0.005986595388166646	Type II	Bulk/Selective	Macroautophagy; Mitophagy	30979779; 31150737	READ	1/167	0.6%	READ-US	1/152	0.66%
TPP1	O14773	W35R	RRTLPPG WVSL GRADPEE	-1.19821799	0.634667787	RRTLPPG RVSL GRADPEE	0	0	0.002246284646874844	Type II	Bulk	Macroautophagy	25540127							Large_intestine|NS|Carcinoma|Adenocarcinoma	1/1140	0.09%	Pathogenic (0.85944)
TPP1	O14773	W542C	GFCSGPG WDPV TGWGTPN	0.998064272	0.815965318	GFCSGPG CDPV TGWGTPN	0	0	0.004770954914425901	Type II	Bulk	Macroautophagy	25540127				SKCM-US	1/468	0.21%
TRPM3	Q9HCF6	W5C	UUUMPEP WGTV YFLGIAQ	-2.50574646	0.507603352	UUUMPEP CGTV YFLGIAQ	0	0	0.001518917321298167	Type II	Bulk	Macroautophagy	25517751							Large_intestine|NS|Carcinoma|Adenocarcinoma	1/1140	0.09%	Pathogenic (0.86275)
TRPM3	Q9HCF6	G6W	UUUMPEP WGTV YFLGIAQ	-2.50574646	0.507603352	UUUMPEP WWTV YFLGIAQ	-15.28258313	0.037079933	0.007244232695377977	Type II	Bulk	Macroautophagy	25517751				KIRP-US	1/285	0.35%
TRPM8	Q7Z2W7	I957M	NLPRFPE WITI PLVCIYM	-0.87061933	0.665744682	NLPRFPE WITM PLVCIYM	0	0	0.0025390438651289853	Type II	Bulk	Macroautophagy	24037916							Liver|NS|Other|Neoplasm	1/528	0.19%	Pathogenic (0.96232)
TSC2	P49815	M168I	LADFVLQ WMDV GLSSEFL	-3.23487382	0.440720403	LADFVLQ WIDV GLSSEFL	-0.147398341	0.730226077	0.009664984088986528	Type I	Selective	Mitophagy	28894028	STAD	1/441	0.23%	STAD-US	1/444	0.23%	Stomach|NS|Carcinoma|Adenocarcinoma	1/967	0.10%	Pathogenic (0.99812)
TTI1	O43156	C1051F	KVDPDST WFLL NELYCPV	-2.896152419	0.471106979	KVDPDST WFLL NELYFPV	0.74671783	0.799060119	0.004338329152926201	Type I	Bulk	Macroautophagy	20427287				SKCM-US	1/468	0.21%
UCP1	P25874	I284S	SFLRLGS WNVI MFVCFEQ	-2.532164652	0.50509213	SFLRLGS WNVS MFVCFEQ	0	0	0.001558853964768083	Type II	Bulk	Macroautophagy	31469445							Liver|NS|Carcinoma|Hepatocellular_carcinoma	1/951	0.11%	Pathogenic (0.99017)
UGCG	Q16739	L76M	LINNLET FFEL DYPKYEV	-1.432422502	0.612004632	LINNLET FFEM DYPKYEV	0	0	0.00204024171740105	Type II	Bulk	Macroautophagy	22236187	COAD	1/448	0.22%	COAD-US	1/423	0.24%
UGCG	Q16739	F73L	LINNLET FFEL DYPKYEV	-1.432422502	0.612004632	LINNLET LFEL DYPKYEV	0	0	0.00204024171740105	Type II	Bulk	Macroautophagy	22236187	UCEC	1/544	0.18%	UCEC-US	1/560	0.18%	Endometrium|NS|Carcinoma|Endometrioid_carcinoma	1/551	0.18%	Pathogenic (0.94063)
UTRN	P46939	W2540C	LDDMNQR WNDL KAKSASI	-1.72795333	0.583121108	LDDMNQR CNDL KAKSASI	0	0	0.0018887647369506303	Type II	Selective	Mitophagy	29414102	LUAD	1/570	0.18%				Lung|NS|Carcinoma|Adenocarcinoma	1/1034	0.10%	Pathogenic (0.98919)
UTRN	P46939	W2540L	LDDMNQR WNDL KAKSASI	-1.72795333	0.583121108	LDDMNQR LNDL KAKSASI	0	0	0.0018887647369506303	Type II	Selective	Mitophagy	29414102							Large_intestine|NS|Carcinoma|Adenocarcinoma	1/1140	0.09%	Pathogenic (0.98919)
UTRN	P46939	W510C	LQKLGER WTAV CRWTEER	-1.87864048	0.568356885	LQKLGER CTAV CRWTEER	0	0	0.0016852229633931661	Type II	Selective	Mitophagy	29414102							Large_intestine|NS|Carcinoma|Adenocarcinoma	1/1140	0.09%	Pathogenic (0.99825)
UVRAG	Q9P2Y5	L97F	KNSLNPT WRSL DFGIMPD	-2.30067236	0.527261908	KNSLNPT WRSF DFGIMPD	0	0	0.0016673012640753288	Type II	Selective	Mitophagy	31831743	SARC	1/258	0.39%	SARC-US	1/243	0.41%
VPS16	Q9H269	W180L	LQSAPSC WTVL CQDRVAH	-0.7105377	0.680570243	LQSAPSC LTVL CQDRVAH	0	0	0.00268646274808034	Type II	Bulk	Macroautophagy	25783203							Lung|NS|Carcinoma|Squamous_cell_carcinoma	1/762	0.13%	Pathogenic (0.99339)
VPS16	Q9H269	V188G	LQSAPSC WTVL CQDRVAH	-0.7105377	0.680570243	LQSAPSC WTVL CQDRGAH	3.084301407	0.9174482	0.001352727472061943	Type II	Bulk	Macroautophagy	25783203				COAD-US	1/423	0.24%
VPS16	Q9H269	W180C	LQSAPSC WTVL CQDRVAH	-0.7105377	0.680570243	LQSAPSC CTVL CQDRVAH	0	0	0.00268646274808034	Type I	Bulk	Macroautophagy	25783203	LUAD	1/570	0.18%
VPS39	Q96JC1	W243R	TQKCALN WTDI PVAMEHQ	-0.696411565	0.681865207	TQKCALN RTDI PVAMEHQ	0	0	0.0025370659280426434	Type II	Bulk	Macroautophagy	32077937							Kidney|NS|Carcinoma|Chromophobe_renal_cell_carcinoma	1/115	0.87%	Pathogenic (0.98438)
WDR6	Q9NNW5	A169T	ACLIGDA WKEL TIVAGAV	-3.00030267	0.461623941	ACLIGDT WKEL TIVAGAV	0.888054539	0.808699962	0.0050543807337321	Type I	Bulk	Macroautophagy	22354037							Large_intestine|NS|Carcinoma|Adenocarcinoma	1/1140	0.09%	Neutral (0.08664)
WWOX	Q9NZC7	S296F	SPTKNDY WAML AYNRSKL	-2.226072585	0.534475592	SPTKNDY WAML AYNRFKL	1.238041426	0.831097472	0.005493672988106435	Type II	Bulk	Macroautophagy	24008736	LUSC	1/493	0.2%
WWOX	Q9NZC7	W288L	SPTKNDY WAML AYNRSKL	-2.226072585	0.534475592	SPTKNDY LAML AYNRSKL	0	0	0.001841339683319003	Type I	Bulk	Macroautophagy	24008736	BRCA	1/1085	0.09%
XPO1	O14980	W91C	ENVIKTR WKIL PRNQCEG	-1.897995496	0.566461562	ENVIKTR CKIL PRNQCEG	0	0	0.001750260382303979	Type II	Bulk	Macroautophagy	30987380							Biliary_tract|Bile_duct|Carcinoma|Adenocarcinoma	1/622	0.16%	Pathogenic (0.98188)
ZFYVE26	Q68DK2	D1470N	VACDKEG WQYL FPVKDAS	-6.031546513	0.250197556	VACDKEG WQYL FPVKNAS	-1.514725923	0.603982426	0.00800760780812737	Type I	Bulk	Macroautophagy	24284334	LAML	1/201	0.5%
