# Supplementary material for: Model-based analysis uncovers mutations altering autophagy selectivity in human cancer
Source: Nat Commun. 2021 May 31;12:3258. doi: 10.1038/s41467-021-23539-5 (PMC8166871; doi:10.1038/s41467-021-23539-5)
Supplement: Supplementary file 7 — Supplementary Data 4 [file 41467_2021_23539_MOESM7_ESM.xlsx]

## Sheet: Pan-cancer
Supplementary Data 4.Survival analyses of the association between the TCGA data and clinical outcomes are performed for each layer of the omics data in both pan-cancer and individual cancer levels, including cancer single nucleotide variants (SNVs), RNA sequencing (RNA-seq) and DNA methylation. The log-rank test, SNV: p-value < 0.05; RNA expression: p-value < 10-4; DNA methylation: p-value < 10-4
Gene Name	Uniprot ID	Sample size	p value	Correlation	Type
ABCC1	P33527	11082	<1E-16	-	Methylation		+	High RSEM/High Methylation/Containing Mutation with Low Survival Probability
ABCC1	P33527	13019	<1E-16	+	RSEM		-	High RSEM/High Methylation/Containing Mutation with High Survival Probability
ACBD5	Q5T8D3	11082	<1E-16	-	Methylation
ALK	Q9UM73	11082	<1E-16	-	Methylation
AMBRA1	Q9C0C7	11082	<1E-16	-	Methylation
AMBRA1	Q9C0C7	13019	1.37981e-11	-	RSEM
AMBRA1	Q9C0C7	12456	0.0136753	-	SNV
ATAD3A	Q9NVI7	11082	<1E-16	-	Methylation
ATG2B	Q96BY7	11082	2.13206e-09	-	Methylation
ATG2B	Q96BY7	13019	1.11022e-15	-	RSEM
ATG4A	Q8WYN0	13019	2.22045e-16	-	RSEM
ATG4B	Q9Y4P1	11082	5.05659e-07	-	Methylation
ATG5	Q9H1Y0	11082	<1E-16	-	Methylation
ATG5	Q9H1Y0	13018	8.73677e-11	+	RSEM
ATG9A	Q7Z3C6	11082	1.31513e-05	-	Methylation
ATG9A	Q7Z3C6	13019	<1E-16	+	RSEM
ATM	Q13315	12889	0.0136386	-	SNV
ATR	Q13535	11082	7.14206e-13	+	Methylation
ATR	Q13535	13019	5.80039e-11	+	RSEM
BID	P55957	11082	<1E-16	-	Methylation
BID	P55957	13019	<1E-16	+	RSEM
BRAF	P15056	11082	<1E-16	-	Methylation
BRAF	P15056	13333	9.53287e-11	-	SNV
CACNA1H	O95180	11082	2.55351e-15	-	Methylation
CACNA1H	O95180	13014	2.32045e-05	-	RSEM
CAPN10	Q9HC96	13019	1.49658e-13	-	RSEM
CASP8	Q14790	11082	<1E-16	-	Methylation
CASP8	Q14790	13019	<1E-16	+	RSEM
CBFB	Q13951	11082	<1E-16	-	Methylation
CBFB	Q13951	13019	<1E-16	+	RSEM
CCDC88A	Q3V6T2	11082	1.15554e-06	-	Methylation
CCDC88A	Q3V6T2	13019	<1E-16	+	RSEM
CCDC88A	Q3V6T2	13019	0.00752077	-	SNV
CFLAR	O15519	11082	<1E-16	-	Methylation
CFLAR	O15519	13019	1.29692e-10	+	RSEM
CHUK	O15111	13019	2.11469e-06	+	RSEM
CLCN3	P51790	11082	1.91807e-08	-	Methylation
CLCN3	P51790	13019	4.94856e-05	-	RSEM
COPA	P53621	11082	<1E-16	-	Methylation
CRTAM	O95727	11082	2.69673e-13	-	Methylation
CXCR4	P61073	10540	1.25011e-13	-	Methylation
CXCR4	P61073	13019	6.58715e-05	+	RSEM
CYBB	P04839	11073	5.48122e-09	-	Methylation
CYBB	P04839	13019	2.77556e-14	+	RSEM
DAPK1	P53355	11082	3.12972e-12	-	Methylation
DAPK1	P53355	13019	3.67213e-05	+	RSEM
DNASE2	O00115	11082	4.44693e-05	-	Methylation
DNASE2	O00115	13019	1.24942e-08	-	RSEM
EGFR	P00533	11082	<1E-16	-	Methylation
EGFR	P00533	12940	<1E-16	+	RSEM
EGFR	P00533	12926	<1E-16	+	SNV
EHMT2	Q96KQ7	11082	9.66732e-05	-	Methylation
EIF2AK3	Q9NZJ5	11082	2.77556e-15	+	Methylation
EIF2AK3	Q9NZJ5	10995	0.00842126	-	SNV
EIF4G1	Q04637	11082	1.44474e-05	-	Methylation
EIF4G1	Q04637	13019	<1E-16	+	RSEM
EPHB2	P29323	11082	1.01071e-06	-	Methylation
EPHB2	P29323	12999	<1E-16	+	RSEM
ERCC6	Q03468	11082	1.11022e-16	-	Methylation
ERN1	O75460	11082	<1E-16	-	Methylation
EXOC2	Q96KP1	11082	<1E-16	-	Methylation
F7	P08709	11082	2.06509e-05	+	Methylation
F7	P08709	11838	1.84741e-13	-	RSEM
F7	P08709	8984	0.0408545	-	SNV
FCGR3B	O75015	11082	6.78346e-14	-	Methylation
FCGR3B	O75015	12766	<1E-16	+	RSEM
FN1	P02751	11082	6.43549e-07	-	Methylation
FN1	P02751	13019	<1E-16	+	RSEM
FUNDC1	Q8IVP5	13019	<1E-16	-	RSEM
GAPDH	P04406	11082	<1E-16	-	Methylation
GAPDH	P04406	13019	<1E-16	+	RSEM
GPLD1	P80108	11082	1.15383e-05	-	Methylation
GRID2	O43424	11082	8.14295e-10	-	Methylation
HAT1	O14929	13019	1.11022e-16	+	RSEM
HERPUD1	Q15011	11082	1.36026e-08	+	Methylation
HERPUD1	Q15011	13019	<1E-16	-	RSEM
HSPG2	P98160	11082	1.25096e-08	-	Methylation
HSPG2	P98160	13019	3.28494e-05	+	RSEM
IFNB1	P01574	4188	5.68962e-07	+	RSEM
IRS1	P35568	11082	2.4746e-07	+	Methylation
KDR	P35968	11082	1.11022e-16	+	Methylation
KDR	P35968	12991	9.33253e-13	-	RSEM
KEAP1	Q14145	10597	0.00177233	+	SNV
KL	Q9UEF7	11082	4.68411e-06	+	Methylation
KL	Q9UEF7	12966	<1E-16	-	RSEM
LRRK2	Q5S007	11082	3.87777e-05	-	Methylation
LRRK2	Q5S007	13000	4.0554e-06	-	RSEM
MACF1	Q9UPN3	11082	1.16906e-13	-	Methylation
MAP1B	P46821	11082	1.24012e-13	-	Methylation
MAP1B	P46821	13019	2.12867e-07	+	RSEM
MAP1S	Q66K74	11082	3.51808e-06	-	Methylation
MAP1S	Q66K74	13019	3.00565e-07	+	RSEM
MTMR14	Q8NCE2	11082	1.1022e-10	+	Methylation
MTMR14	Q8NCE2	13019	3.88322e-06	-	RSEM
MTMR3	Q13615	11082	1.66533e-15	+	Methylation
MTMR3	Q13615	13019	1.2366e-08	-	RSEM
MTMR8	Q96EF0	12646	3.14111e-11	-	RSEM
MTMR9	Q96QG7	11082	2.29262e-10	+	Methylation
MYH1	P12882	11082	7.20245e-06	-	Methylation
MYH1	P12882	4551	4.39867e-06	+	RSEM
MYH11	P35749	11082	<1E-16	-	Methylation
MYH11	P35749	13019	9.38644e-10	-	RSEM
MYH6	P13533	11082	<1E-16	-	Methylation
MYH6	P13533	6798	1.09488e-08	-	RSEM
NAA25	Q14CX7	11082	<1E-16	-	Methylation
NAA25	Q14CX7	13019	<1E-16	+	RSEM
NCOR1	O75376	11082	1.08495e-06	+	Methylation
NCOR1	O75376	13019	1.00622e-05	+	RSEM
NLRC4	Q9NPP4	11082	1.11022e-16	-	Methylation
NLRC4	Q9NPP4	13005	1.43663e-13	+	RSEM
NLRP3	Q96P20	11082	2.18381e-13	-	Methylation
NLRP3	Q96P20	13013	2.3892e-13	+	RSEM
NOD2	Q9HC29	11082	<1E-16	-	Methylation
NOD2	Q9HC29	13011	<1E-16	+	RSEM
NOS2	P35228	12793	4.168e-12	+	RSEM
NPEPPS	P55786	13019	2.34415e-09	+	RSEM
OPTN	Q96CV9	11082	2.12196e-05	-	Methylation
PCDH17	O14917	11082	<1E-16	+	Methylation
PCDH17	O14917	12964	7.31637e-14	+	RSEM
PCDH17	O14917	11182	0.0237419	-	SNV
PDE5A	O76074	11082	1.76525e-14	-	Methylation
PDE5A	O76074	13019	2.15635e-11	-	RSEM
PDGFRA	P16234	12987	<1E-16	+	RSEM
PDGFRA	P16234	12881	0.0163633	+	SNV
PEBP1	P30086	11082	1.60824e-08	-	Methylation
PEBP1	P30086	13019	<1E-16	-	RSEM
PEX5	P50542	11082	4.1475e-07	-	Methylation
PEX5	P50542	13019	4.68503e-12	-	RSEM
PFKFB3	Q16875	11082	<1E-16	-	Methylation
PFKFB3	Q16875	13019	<1E-16	+	RSEM
PFN1	P07737	11082	3.31846e-13	-	Methylation
PFN1	P07737	13019	<1E-16	+	RSEM
PGRMC1	O00264	11082	3.70733e-10	-	Methylation
PGRMC1	O00264	13019	3.75088e-06	-	RSEM
PICALM	Q13492	11082	<1E-16	-	Methylation
PICALM	Q13492	13019	<1E-16	+	RSEM
PIK3C2A	O00443	11082	1.18208e-06	+	Methylation
PIK3CG	P48736	11082	<1E-16	-	Methylation
PIK3CG	P48736	12988	5.57617e-10	+	RSEM
PIKFYVE	Q9Y2I7	11082	<1E-16	-	Methylation
PLD2	O14939	11082	<1E-16	-	Methylation
PPP1R13L	Q8WUF5	11082	1.24728e-05	-	Methylation
PPP1R13L	Q8WUF5	13019	<1E-16	+	RSEM
PPP1R13L	Q8WUF5	10957	0.0337226	-	SNV
PRKACA	P17612	11082	<1E-16	-	Methylation
PRKACA	P17612	13019	<1E-16	-	RSEM
PRKCB	P05771	11082	1.09912e-14	+	Methylation
PRKD3	O94806	13019	6.61693e-14	+	RSEM
PRKDC	P78527	10540	6.61845e-05	-	Methylation
PRKDC	P78527	13019	<1E-16	+	RSEM
PRLR	P16471	11082	8.65974e-15	-	Methylation
PRLR	P16471	12943	<1E-16	-	RSEM
PTCH2	Q9Y6C5	11082	2.03049e-12	-	Methylation
PTCH2	Q9Y6C5	12950	7.97032e-10	+	RSEM
RAB3GAP2	Q9H2M9	13019	1.16852e-06	+	RSEM
RAPGEF3	O95398	11082	<1E-16	+	Methylation
RAPGEF3	O95398	13019	<1E-16	-	RSEM
RHOA	P61586	11082	<1E-16	-	Methylation
RHOA	P61586	13019	3.97978e-10	+	RSEM
RHOA	P61586	7277	0.0101046	+	SNV
RICTOR	Q6R327	13019	5.58893e-05	-	RSEM
RPTOR	Q8N122	11082	<1E-16	-	Methylation
RPTOR	Q8N122	11867	0.00347363	-	SNV
RRM2	P31350	11082	1.11022e-15	-	Methylation
RRM2	P31350	13017	<1E-16	+	RSEM
SKP2	Q13309	13019	<1E-16	+	RSEM
SLC16A7	O60669	11082	7.89125e-06	-	Methylation
SLC16A7	O60669	12817	1.32873e-11	+	RSEM
SLC6A14	Q9UN76	9445	<1E-16	+	RSEM
SMAD4	Q13485	13019	1.16016e-07	-	RSEM
SNX30	Q5VWJ9	13019	1.21576e-06	-	RSEM
SNX4	O95219	13019	9.81937e-05	-	RSEM
SORT1	Q99523	11082	1.70952e-12	+	Methylation
SORT1	Q99523	13019	5.75273e-08	+	RSEM
SPG11	Q96JI7	11082	9.62167e-05	+	Methylation
SPG11	Q96JI7	13019	2.77556e-15	-	RSEM
SPG11	Q96JI7	12258	0.003166	-	SNV
SPHK2	Q9NRA0	11082	1.94591e-05	-	Methylation
SPHK2	Q9NRA0	9097	0.000442527	+	SNV
SPNS1	Q9H2V7	11082	3.2213e-08	+	Methylation
SPNS1	Q9H2V7	13019	<1E-16	+	RSEM
STAT1	P42224	11082	3.42522e-05	+	Methylation
STAT1	P42224	13019	2.63234e-13	+	RSEM
STAT3	P40763	10540	<1E-16	-	Methylation
STAT3	P40763	13019	6.13687e-12	+	RSEM
STBD1	O95210	11082	9.84391e-06	+	Methylation
STBD1	O95210	13019	8.96215e-06	-	RSEM
STK36	Q9NRP7	11082	3.63938e-11	-	Methylation
TBC1D15	Q8TC07	13019	1.78746e-13	-	RSEM
TBC1D17	Q9HA65	13019	<1E-16	-	RSEM
TBC1D25	Q3MII6	11082	2.4228e-07	-	Methylation
TBC1D25	Q3MII6	13019	3.64014e-08	+	RSEM
TBC1D7	Q9P0N9	11082	1.11022e-16	+	Methylation
TBC1D7	Q9P0N9	13019	1.29674e-13	+	RSEM
TECPR1	Q7Z6L1	11082	2.86492e-09	-	Methylation
TECPR2	O15040	11082	<1E-16	-	Methylation
TECPR2	O15040	13019	<1E-16	-	RSEM
TECPR2	O15040	10315	0.0348391	-	SNV
TET2	Q6N021	11082	1.11022e-16	-	Methylation
TGFBR1	P36897	11082	<1E-16	-	Methylation
TGFBR1	P36897	13019	5.30431e-09	+	RSEM
TLR4	O00206	11082	<1E-16	-	Methylation
TNFAIP3	P21580	11082	7.59574e-08	+	Methylation
TNFAIP3	P21580	13018	<1E-16	+	RSEM
TNFSF12	O43508	13019	<1E-16	-	RSEM
TNFSF12	O43508	2622	0.030768	+	SNV
TP53INP2	Q8IXH6	11082	<1E-16	-	Methylation
TPP1	O14773	11082	<1E-16	-	Methylation
TPP1	O14773	13019	6.50813e-13	+	RSEM
TRPM3	Q9HCF6	11082	<1E-16	-	Methylation
TRPM8	Q7Z2W7	11082	1.54321e-14	-	Methylation
TRPM8	Q7Z2W7	11213	<1E-16	+	RSEM
TSC2	P49815	13019	1.63433e-10	-	RSEM
UCP1	P25874	11082	3.65485e-13	+	Methylation
UGCG	Q16739	11082	6.83921e-07	+	Methylation
UGCG	Q16739	13015	9.99201e-13	+	RSEM
UTRN	P46939	11082	<1E-16	-	Methylation
UTRN	P46939	13018	<1E-16	-	RSEM
UVRAG	Q9P2Y5	11082	6.52073e-06	-	Methylation
VPS39	Q96JC1	13019	7.12171e-11	-	RSEM
WDR6	Q9NNW5	11082	<1E-16	+	Methylation
WDR6	Q9NNW5	13019	<1E-16	-	RSEM
WDR6	Q9NNW5	10373	0.030214	-	SNV
WWOX	Q9NZC7	11082	3.64153e-14	-	Methylation
WWOX	Q9NZC7	13019	6.58529e-12	-	RSEM
XPO1	O14980	13019	<1E-16	+	RSEM

## Sheet: Individual
Gene Name	Uniprot ID	Cancer Type	Sample size	p value	Correlation	Type
ABCC1	P33527	GBMLGG	653	<1E-16	-	Methylation		+	High RSEM/High Methylation/Containing Mutation with Low Survival Probability
ABCC1	P33527	LGG	514	<1E-16	-	Methylation		-	High RSEM/High Methylation/Containing Mutation with High Survival Probability
ABCC1	P33527	GBMLGG	692	6.95333e-13	+	RSEM
ABCC1	P33527	KIPAN	887	6.96962e-10	+	RSEM
ABCC1	P33527	KIRC	534	1.21804e-05	+	RSEM
ACBD5	Q5T8D3	KIPAN	656	3.70963e-06	-	Methylation
ACBD5	Q5T8D3	KIRC	319	4.67448e-05	-	Methylation
ACBD5	Q5T8D3	READ	97	1.44965e-06	-	Methylation
ACBD5	Q5T8D3	BRCA	1099	3.09314e-05	+	RSEM
ACBD5	Q5T8D3	GBMLGG	692	<1E-16	-	RSEM
ACBD5	Q5T8D3	KIRC	534	4.15338e-06	-	RSEM
ACBD5	Q5T8D3	LGG	528	1.28786e-14	-	RSEM
ACBD5	Q5T8D3	BRCA	1096	0.00509847	+	SNV
ALK	Q9UM73	GBMLGG	653	<1E-16	-	Methylation
ALK	Q9UM73	LGG	514	1.05715e-11	-	Methylation
ALK	Q9UM73	MESO	85	7.60924e-06	-	RSEM
ALK	Q9UM73	PAAD	171	3.6059e-05	-	RSEM
ALK	Q9UM73	SKCM	461	9.50713e-05	-	RSEM
ALK	Q9UM73	COAD	457	1.88816e-12	+	SNV
ALK	Q9UM73	COADREAD	627	4.59632e-14	+	SNV
AMBRA1	Q9C0C7	GBMLGG	653	<1E-16	-	Methylation
AMBRA1	Q9C0C7	LGG	514	2.22322e-12	-	Methylation
AMBRA1	Q9C0C7	GBMLGG	692	5.29797e-08	-	RSEM
AMBRA1	Q9C0C7	ESCA	185	0.025183	+	SNV
ATAD3A	Q9NVI7	GBMLGG	653	<1E-16	-	Methylation
ATAD3A	Q9NVI7	LGG	514	1.65963e-10	-	Methylation
ATAD3A	Q9NVI7	KIRC	534	1.05934e-07	+	RSEM
ATAD3A	Q9NVI7	SARC	262	9.735e-05	+	RSEM
ATG2B	Q96BY7	GBMLGG	653	1.33582e-11	-	Methylation
ATG2B	Q96BY7	GBMLGG	692	<1E-16	-	RSEM
ATG4A	Q8WYN0	GBMLGG	692	<1E-16	+	RSEM
ATG4A	Q8WYN0	HNSC	527	5.44997e-12	+	SNV
ATG4B	Q9Y4P1	GBMLGG	653	<1E-16	-	Methylation
ATG4B	Q9Y4P1	KIRC	534	6.45704e-10	+	RSEM
ATG5	Q9H1Y0	GBMLGG	653	2.16316e-07	-	Methylation
ATG5	Q9H1Y0	BRCA	1099	2.88348e-05	+	RSEM
ATG5	Q9H1Y0	GBMLGG	692	8.88178e-16	+	RSEM
ATG5	Q9H1Y0	SKCM	462	8.33315e-07	-	RSEM
ATG5	Q9H1Y0	SKCM	460	0.0201288	+	SNV
ATG9A	Q7Z3C6	KIRC	534	2.31258e-05	+	RSEM
ATM	Q13315	LIHC	375	7.32637e-05	+	Methylation
ATM	Q13315	GBMLGG	692	1.46549e-14	-	RSEM
ATM	Q13315	OV	575	0.0458121	+	SNV
ATM	Q13315	STES	621	0.0497102	-	SNV
ATR	Q13535	UVM	80	5.96725e-05	+	Methylation
ATR	Q13535	LGG	528	1.58571e-05	+	RSEM
ATR	Q13535	PAAD	179	1.85266e-05	+	RSEM
ATR	Q13535	LIHC	375	0.0381429	+	SNV
ATR	Q13535	OV	575	0.0381373	+	SNV
ATR	Q13535	SARC	260	0.00150298	+	SNV
BID	P55957	GBMLGG	653	<1E-16	-	Methylation
BID	P55957	LGG	514	1.50373e-06	-	Methylation
BID	P55957	GBMLGG	692	1.11022e-16	-	RSEM
BID	P55957	KIPAN	887	2.55762e-12	+	RSEM
BID	P55957	KIRC	534	1.75494e-07	+	RSEM
BID	P55957	LGG	528	7.41041e-12	-	RSEM
BRAF	P15056	GBMLGG	653	<1E-16	-	Methylation
BRAF	P15056	LGG	514	9.20153e-13	-	Methylation
BRAF	P15056	KIPAN	887	3.21016e-05	-	RSEM
BRAF	P15056	KIRC	534	5.3496e-06	-	RSEM
BRAF	P15056	LGG	514	3.47864e-08	+	SNV
BRAF	P15056	LUSC	493	0.0484575	+	SNV
CACNA1H	O95180	GBMLGG	653	<1E-16	-	Methylation
CACNA1H	O95180	LGG	514	3.10862e-14	-	Methylation
CACNA1H	O95180	GBMLGG	692	4.56137e-10	-	RSEM
CACNA1H	O95180	KIPAN	887	8.75434e-05	+	RSEM
CACNA1H	O95180	LGG	528	4.20829e-05	-	RSEM
CACNA1H	O95180	PAAD	179	8.94869e-06	-	RSEM
CACNA1H	O95180	ACC	92	0.000372671	+	SNV
CACNA1H	O95180	BRCA	1096	2.62868e-06	+	SNV
CAPN10	Q9HC96	GBMLGG	653	<1E-16	-	Methylation
CAPN10	Q9HC96	LGG	514	4.2522e-09	-	Methylation
CAPN10	Q9HC96	KICH	65	1.30223e-06	-	RSEM
CAPN10	Q9HC96	KIRC	534	5.64482e-09	+	RSEM
CAPN10	Q9HC96	STAD	436	2.7884e-08	+	SNV
CAPN10	Q9HC96	STES	621	1.62005e-09	+	SNV
CASP8	Q14790	GBMLGG	653	<1E-16	-	Methylation
CASP8	Q14790	KIPAN	656	5.89484e-08	-	Methylation
CASP8	Q14790	KIRC	319	4.2767e-05	-	Methylation
CASP8	Q14790	LGG	514	2.84095e-12	-	Methylation
CASP8	Q14790	GBMLGG	692	<1E-16	+	RSEM
CASP8	Q14790	KIPAN	887	3.97569e-07	+	RSEM
CASP8	Q14790	LGG	528	9.2083e-11	+	RSEM
CBFB	Q13951	GBMLGG	653	<1E-16	-	Methylation
CBFB	Q13951	LGG	514	5.16167e-06	-	Methylation
CBFB	Q13951	ACC	79	4.08402e-08	+	RSEM
CBFB	Q13951	GBMLGG	692	1.11022e-16	+	RSEM
CBFB	Q13951	KIPAN	887	8.73654e-10	+	RSEM
CBFB	Q13951	KIRC	534	3.99609e-07	+	RSEM
CBFB	Q13951	LGG	528	3.73393e-07	+	RSEM
CBFB	Q13951	MESO	86	5.7433e-07	+	RSEM
CBFB	Q13951	COAD	457	0.000315449	+	SNV
CBFB	Q13951	COADREAD	627	4.06252e-05	+	SNV
CCDC88A	Q3V6T2	READ	97	2.64637e-05	+	Methylation
CCDC88A	Q3V6T2	ACC	79	1.74727e-07	+	RSEM
CCDC88A	Q3V6T2	GBMLGG	692	<1E-16	-	RSEM
CCDC88A	Q3V6T2	KIPAN	887	4.11871e-09	+	RSEM
CCDC88A	Q3V6T2	SARC	262	1.66359e-06	+	RSEM
CCDC88A	Q3V6T2	BRCA	1096	0.0175022	+	SNV
CERS6	Q6ZMG9	ESCA	185	0.00075817	+	SNV
CERS6	Q6ZMG9	SKCM	460	0.00237578	+	SNV
CERS6	Q6ZMG9	STES	621	0.000498718	+	SNV
CFLAR	O15519	GBMLGG	653	<1E-16	-	Methylation
CFLAR	O15519	KIPAN	656	3.23485e-05	-	Methylation
CFLAR	O15519	LGG	514	5.86875e-12	-	Methylation
CFLAR	O15519	GBMLGG	692	<1E-16	+	RSEM
CFLAR	O15519	LGG	528	1.3349e-09	+	RSEM
CFLAR	O15519	SKCM	460	0.0330586	+	SNV
CHUK	O15111	BRCA	1099	2.728e-05	+	RSEM
CHUK	O15111	GBMLGG	692	9.86976e-11	-	RSEM
CHUK	O15111	KIRC	534	2.39031e-05	-	RSEM
CHUK	O15111	STAD	436	3.31657e-07	+	SNV
CLCN3	P51790	GBMLGG	653	1.62093e-14	-	Methylation
CLCN3	P51790	LGG	514	3.82572e-09	-	Methylation
CLCN3	P51790	GBMLGG	692	4.40411e-10	-	RSEM
CLCN3	P51790	KIRC	534	1.37526e-06	-	RSEM
CLCN3	P51790	COAD	457	0.00331725	+	SNV
CLCN3	P51790	COADREAD	627	0.00313422	+	SNV
COPA	P53621	GBMLGG	653	<1E-16	-	Methylation
COPA	P53621	LGG	514	6.10187e-08	-	Methylation
COPA	P53621	UVM	80	7.31846e-05	-	Methylation
COPA	P53621	ACC	79	7.38445e-05	+	RSEM
COPA	P53621	GBMLGG	692	6.64242e-05	+	RSEM
COPA	P53621	LGG	528	1.08717e-05	+	RSEM
COPA	P53621	STAD	436	0.0241045	+	SNV
COPA	P53621	STES	621	0.00852947	+	SNV
CRTAM	O95727	GBMLGG	653	<1E-16	-	Methylation
CRTAM	O95727	LGG	514	4.32987e-15	-	Methylation
CRTAM	O95727	GBMLGG	641	<1E-16	+	RSEM
CRTAM	O95727	KIPAN	876	7.84049e-05	+	RSEM
CRTAM	O95727	CHOL	45	0.0383016	+	SNV
CXCR4	P61073	GBMLGG	653	<1E-16	-	Methylation
CXCR4	P61073	KIPAN	656	7.26248e-06	-	Methylation
CXCR4	P61073	LGG	514	1.36666e-10	-	Methylation
CXCR4	P61073	GBMLGG	692	<1E-16	+	RSEM
CXCR4	P61073	KIPAN	887	1.28753e-07	+	RSEM
CXCR4	P61073	KIRC	534	3.56228e-05	+	RSEM
CXCR4	P61073	DLBC	48	0.0236429	+	SNV
CXCR4	P61073	LUSC	493	0.0423679	+	SNV
CYBB	P04839	GBMLGG	692	1.10259e-07	+	RSEM
DAPK1	P53355	ACC	80	1.27532e-05	+	Methylation
DAPK1	P53355	GBMLGG	653	<1E-16	-	Methylation
DAPK1	P53355	LGG	514	8.88178e-13	-	Methylation
DAPK1	P53355	GBMLGG	692	<1E-16	-	RSEM
DAPK1	P53355	LGG	528	3.72012e-07	-	RSEM
DAPK1	P53355	CESC	307	0.0205265	+	SNV
DNASE2	O00115	GBMLGG	692	4.62852e-12	+	RSEM
EGFR	P00533	GBMLGG	653	<1E-16	-	Methylation
EGFR	P00533	LGG	514	1.00989e-11	-	Methylation
EGFR	P00533	GBMLGG	692	5.61106e-09	+	RSEM
EGFR	P00533	PAAD	179	7.34679e-05	+	RSEM
EGFR	P00533	COADREAD	627	0.0387065	+	SNV
EGFR	P00533	GBMLGG	1107	1.2747e-09	+	SNV
EGFR	P00533	KIPAN	937	0.00823752	+	SNV
EGFR	P00533	KIRC	537	0.0330053	+	SNV
EGFR	P00533	LGG	514	<1E-16	+	SNV
EGFR	P00533	LIHC	375	0.00444573	+	SNV
EGFR	P00533	LUAD	503	0.041067	+	SNV
EHMT2	Q96KQ7	GBMLGG	653	3.63573e-06	-	Methylation
EHMT2	Q96KQ7	GBMLGG	692	<1E-16	-	RSEM
EHMT2	Q96KQ7	KIRC	534	8.62535e-06	+	RSEM
EHMT2	Q96KQ7	LGG	528	1.89084e-08	-	RSEM
EIF2AK3	Q9NZJ5	GBMLGG	653	2.24099e-12	-	Methylation
EIF2AK3	Q9NZJ5	GBMLGG	692	5.35459e-06	+	RSEM
EIF2AK3	Q9NZJ5	LGG	528	2.63031e-06	+	RSEM
EIF4G1	Q04637	GBMLGG	653	<1E-16	-	Methylation
EIF4G1	Q04637	LGG	514	2.65654e-12	-	Methylation
EIF4G1	Q04637	GBMLGG	692	2.07502e-06	+	RSEM
EIF4G1	Q04637	LGG	528	7.68216e-06	+	RSEM
EIF4G1	Q04637	LUAD	498	7.41442e-06	+	RSEM
EIF4G1	Q04637	COAD	457	0.0059486	+	SNV
EIF4G1	Q04637	COADREAD	627	0.00313422	+	SNV
EIF4G1	Q04637	KIRC	537	8.40938e-06	+	SNV
EIF4G1	Q04637	LGG	514	0.0115255	+	SNV
EIF4G1	Q04637	LUSC	493	0.0120186	+	SNV
EPHA3	P29320	GBMLGG	653	2.67231e-13	-	Methylation
EPHA3	P29320	GBMLGG	692	4.98005e-08	+	RSEM
EPHA3	P29320	KIPAN	874	7.82407e-07	+	RSEM
EPHA3	P29320	COADREAD	627	0.0404767	+	SNV
EPHA3	P29320	KICH	112	0.0318313	+	SNV
EPHB2	P29323	GBMLGG	653	<1E-16	-	Methylation
EPHB2	P29323	KIRC	319	1.04649e-05	+	Methylation
EPHB2	P29323	LGG	514	1.83227e-08	-	Methylation
EPHB2	P29323	GBMLGG	692	<1E-16	+	RSEM
EPHB2	P29323	KIRC	534	8.40415e-05	+	RSEM
EPHB2	P29323	LGG	528	8.4499e-05	+	RSEM
ERCC6	Q03468	GBMLGG	653	<1E-16	-	Methylation
ERCC6	Q03468	LGG	514	2.29794e-08	-	Methylation
ERCC6	Q03468	GBMLGG	692	<1E-16	-	RSEM
ERCC6	Q03468	ACC	92	0.00940241	+	SNV
ERCC6	Q03468	COAD	457	0.0048887	+	SNV
ERCC6	Q03468	COADREAD	627	0.00181882	+	SNV
ERN1	O75460	GBMLGG	653	<1E-16	-	Methylation
ERN1	O75460	KIPAN	656	9.53411e-05	-	Methylation
ERN1	O75460	LGG	514	1.11022e-16	-	Methylation
ERN1	O75460	STAD	436	0.0117502	+	SNV
EXOC2	Q96KP1	GBMLGG	653	1.87108e-11	-	Methylation
EXOC2	Q96KP1	GBMLGG	692	2.22045e-16	-	RSEM
EXOC2	Q96KP1	LUSC	493	0.0027047	+	SNV
F7	P08709	GBMLGG	653	<1E-16	-	Methylation
F7	P08709	KICH	65	6.59791e-05	+	Methylation
F7	P08709	KIPAN	656	2.39615e-10	+	Methylation
F7	P08709	KIRC	319	2.62332e-09	+	Methylation
F7	P08709	LGG	514	9.37028e-14	-	Methylation
F7	P08709	GBMLGG	651	<1E-16	-	RSEM
F7	P08709	KIPAN	794	7.93752e-05	-	RSEM
F7	P08709	LGG	518	9.14975e-10	-	RSEM
FCGR3B	O75015	GBMLGG	653	2.03648e-12	-	Methylation
FCGR3B	O75015	LGG	514	5.40783e-06	-	Methylation
FCGR3B	O75015	GBMLGG	683	1.48945e-08	+	RSEM
FN1	P02751	GBMLGG	653	3.33067e-16	-	Methylation
FN1	P02751	LGG	514	8.52979e-05	-	Methylation
FN1	P02751	CESC	306	3.52412e-05	+	RSEM
FN1	P02751	GBMLGG	692	<1E-16	+	RSEM
FN1	P02751	KIPAN	887	1.45477e-07	+	RSEM
FN1	P02751	COAD	457	0.000341734	+	SNV
FN1	P02751	COADREAD	627	5.85377e-05	+	SNV
FUNDC1	Q8IVP5	GBMLGG	692	4.01417e-10	+	RSEM
FUNDC1	Q8IVP5	COAD	457	0.000626863	+	SNV
FUNDC1	Q8IVP5	COADREAD	627	9.04333e-05	+	SNV
GAPDH	P04406	GBMLGG	653	3.16747e-13	-	Methylation
GAPDH	P04406	KIPAN	656	1.43857e-05	-	Methylation
GAPDH	P04406	LGG	514	6.02476e-06	-	Methylation
GAPDH	P04406	GBMLGG	692	<1E-16	+	RSEM
GAPDH	P04406	KIPAN	887	1.74898e-09	+	RSEM
GAPDH	P04406	KIRC	534	1.11914e-05	+	RSEM
GAPDH	P04406	LUAD	498	2.08528e-05	+	RSEM
GAPDH	P04406	MESO	86	2.37669e-05	+	RSEM
GPLD1	P80108	GBMLGG	653	<1E-16	-	Methylation
GPLD1	P80108	LGG	514	1.25276e-05	-	Methylation
GPLD1	P80108	GBMLGG	692	1.09085e-11	-	RSEM
GPLD1	P80108	STAD	436	0.0172028	+	SNV
GPLD1	P80108	STES	621	0.0139022	+	SNV
GRID2	O43424	GBMLGG	653	<1E-16	-	Methylation
GRID2	O43424	KIRP	272	5.37484e-05	+	Methylation
GRID2	O43424	LGG	514	1.15824e-06	-	Methylation
GRID2	O43424	GBMLGG	686	<1E-16	-	RSEM
GRID2	O43424	BLCA	410	0.0352327	+	SNV
GRID2	O43424	COAD	457	7.8298e-06	+	SNV
GRID2	O43424	COADREAD	627	1.40146e-06	+	SNV
GRID2	O43424	DLBC	48	0.00373834	+	SNV
GRID2	O43424	GBM	593	0.00580444	+	SNV
GRID2	O43424	GBMLGG	1107	0.0207993	+	SNV
HAT1	O14929	ACC	79	3.62944e-09	+	RSEM
HAT1	O14929	CHOL	36	3.35458e-06	+	RSEM
HAT1	O14929	GBMLGG	692	<1E-16	+	RSEM
HAT1	O14929	LGG	528	2.96788e-11	+	RSEM
HERPUD1	Q15011	GBMLGG	653	<1E-16	-	Methylation
HERPUD1	Q15011	LGG	514	7.32273e-10	-	Methylation
HERPUD1	Q15011	SARC	260	2.18663e-05	+	Methylation
HERPUD1	Q15011	ACC	79	9.11015e-06	-	RSEM
HERPUD1	Q15011	GBMLGG	692	3.55584e-05	+	RSEM
HERPUD1	Q15011	KIPAN	887	7.66575e-07	-	RSEM
HERPUD1	Q15011	KIRC	534	2.47475e-05	-	RSEM
HSPG2	P98160	GBMLGG	653	<1E-16	-	Methylation
HSPG2	P98160	KIRC	319	7.40913e-05	+	Methylation
HSPG2	P98160	LGG	514	3.81917e-14	-	Methylation
HSPG2	P98160	GBMLGG	692	<1E-16	+	RSEM
HSPG2	P98160	KIRC	534	3.22747e-05	-	RSEM
HSPG2	P98160	LGG	528	9.75073e-09	+	RSEM
HSPG2	P98160	MESO	86	8.84127e-05	+	RSEM
HSPG2	P98160	DLBC	48	0.00838975	+	SNV
HSPG2	P98160	SARC	260	3.82616e-05	+	SNV
IFNAR1	P17181	GBMLGG	653	<1E-16	-	Methylation
IFNAR1	P17181	SARC	260	5.96645e-05	+	Methylation
IFNAR1	P17181	SKCM	460	8.24566e-06	+	Methylation
IFNAR1	P17181	GBMLGG	692	1.71519e-05	+	RSEM
IFNB1	P01574	GBMLGG	117	2.87065e-06	+	RSEM
IFNB1	P01574	KIPAN	265	5.74633e-05	+	RSEM
IFNB1	P01574	LGG	68	3.97721e-05	+	RSEM
IRS1	P35568	GBMLGG	653	4.85167e-14	-	Methylation
IRS1	P35568	LGG	514	7.55426e-06	-	Methylation
IRS1	P35568	GBMLGG	692	2.75776e-09	-	RSEM
IRS1	P35568	CHOL	45	0.000119909	+	SNV
IRS1	P35568	COAD	457	0.000637133	+	SNV
IRS1	P35568	LUSC	493	0.000578394	+	SNV
KDR	P35968	GBMLGG	653	3.59545e-05	-	Methylation
KDR	P35968	KIPAN	656	4.996e-15	+	Methylation
KDR	P35968	KIRC	319	1.16426e-05	+	Methylation
KDR	P35968	KIRC	534	1.88081e-11	-	RSEM
KDR	P35968	COAD	457	0.0213708	+	SNV
KEAP1	Q14145	GBMLGG	653	1.8198e-08	-	Methylation
KEAP1	Q14145	CESC	306	2.02958e-05	-	RSEM
KEAP1	Q14145	GBMLGG	692	6.81391e-06	-	RSEM
KEAP1	Q14145	LIHC	375	0.000457283	+	SNV
KL	Q9UEF7	ACC	80	3.91408e-05	+	Methylation
KL	Q9UEF7	GBMLGG	653	1.61216e-08	-	Methylation
KL	Q9UEF7	KIPAN	656	1.50302e-12	+	Methylation
KL	Q9UEF7	KIRC	319	1.14328e-05	+	Methylation
KL	Q9UEF7	KIRP	272	9.76153e-07	+	Methylation
KL	Q9UEF7	PAAD	184	4.55911e-06	+	Methylation
KL	Q9UEF7	KIPAN	887	3.41802e-09	-	RSEM
KL	Q9UEF7	KIRC	534	8.86957e-13	-	RSEM
KL	Q9UEF7	KIPAN	937	0.00271332	+	SNV
KL	Q9UEF7	OV	575	0.0188382	+	SNV
LRRK2	Q5S007	GBMLGG	653	<1E-16	-	Methylation
LRRK2	Q5S007	LGG	514	1.662e-13	-	Methylation
LRRK2	Q5S007	GBMLGG	692	2.58536e-06	+	RSEM
LRRK2	Q5S007	KIPAN	887	9.34147e-05	-	RSEM
LRRK2	Q5S007	KIRC	534	2.82775e-06	-	RSEM
LRRK2	Q5S007	LGG	528	1.09852e-06	+	RSEM
MACF1	Q9UPN3	GBMLGG	653	<1E-16	-	Methylation
MACF1	Q9UPN3	LGG	514	6.66134e-16	-	Methylation
MACF1	Q9UPN3	GBMLGG	692	4.22104e-08	-	RSEM
MACF1	Q9UPN3	KIPAN	937	0.0192975	+	SNV
MACF1	Q9UPN3	KIRC	537	0.0197956	+	SNV
MACF1	Q9UPN3	LGG	514	0.0024785	+	SNV
MACF1	Q9UPN3	LIHC	375	0.00820946	+	SNV
MACF1	Q9UPN3	PAAD	185	0.0104899	+	SNV
MACF1	Q9UPN3	UCEC	547	0.0472808	-	SNV
MAP1B	P46821	GBMLGG	653	<1E-16	-	Methylation
MAP1B	P46821	LGG	514	2.04947e-06	-	Methylation
MAP1B	P46821	BLCA	406	5.64351e-05	+	RSEM
MAP1B	P46821	SARC	260	0.0149809	+	SNV
MAP1S	Q66K74	GBMLGG	653	6.76681e-13	-	Methylation
MAP1S	Q66K74	LGG	514	5.94803e-05	-	Methylation
MAP1S	Q66K74	DLBC	48	5.14849e-06	-	RSEM
MAP1S	Q66K74	GBMLGG	1107	0.0433417	+	SNV
MAP1S	Q66K74	LUSC	493	0.00325048	+	SNV
MAP1S	Q66K74	STAD	436	4.23983e-08	+	SNV
MAP1S	Q66K74	STES	621	0.0280577	+	SNV
MCOLN1	Q9GZU1	UCS	50	9.18867e-05	+	Methylation
MCOLN1	Q9GZU1	GBMLGG	692	9.13783e-06	+	RSEM
MCOLN1	Q9GZU1	KIPAN	887	3.37477e-05	-	RSEM
MTMR14	Q8NCE2	ACC	80	4.21739e-06	+	Methylation
MTMR14	Q8NCE2	GBMLGG	653	5.32942e-05	-	Methylation
MTMR14	Q8NCE2	KIPAN	656	9.95057e-11	+	Methylation
MTMR14	Q8NCE2	GBMLGG	692	8.20233e-13	+	RSEM
MTMR14	Q8NCE2	PCPG	184	8.57879e-05	+	RSEM
MTMR14	Q8NCE2	UVM	80	1.11653e-06	-	RSEM
MTMR3	Q13615	BRCA	782	4.47265e-05	-	Methylation
MTMR3	Q13615	GBMLGG	692	<1E-16	-	RSEM
MTMR3	Q13615	LGG	528	1.42929e-05	-	RSEM
MTMR3	Q13615	UVM	80	4.29986e-05	-	RSEM
MTMR3	Q13615	ESCA	185	0.00122552	+	SNV
MTMR3	Q13615	KIPAN	937	0.0282237	+	SNV
MTMR8	Q96EF0	GBMLGG	653	8.04337e-11	+	Methylation
MTMR8	Q96EF0	LGG	514	2.36993e-08	+	Methylation
MTMR8	Q96EF0	GBMLGG	654	6.97236e-05	-	RSEM
MTMR9	Q96QG7	KIPAN	656	8.82852e-05	+	Methylation
MTMR9	Q96QG7	GBMLGG	692	<1E-16	-	RSEM
MTMR9	Q96QG7	STAD	436	2.383e-08	+	SNV
MTOR	P42345	GBMLGG	653	<1E-16	-	Methylation
MTOR	P42345	LGG	514	1.22125e-14	-	Methylation
MTOR	P42345	COADREAD	627	0.0472429	+	SNV
MTOR	P42345	GBM	593	0.00179187	+	SNV
MYH1	P12882	GBMLGG	653	1.51656e-12	-	Methylation
MYH1	P12882	UVM	80	2.14453e-05	-	Methylation
MYH11	P35749	GBMLGG	653	<1E-16	-	Methylation
MYH11	P35749	LGG	514	<1E-16	-	Methylation
MYH11	P35749	LGG	514	0.00434997	+	SNV
MYH6	P13533	GBMLGG	653	<1E-16	-	Methylation
MYH6	P13533	KIPAN	656	8.65675e-06	-	Methylation
MYH6	P13533	LGG	514	4.22756e-06	-	Methylation
MYH6	P13533	GBMLGG	671	<1E-16	-	RSEM
MYH6	P13533	THCA	229	2.42387e-05	+	RSEM
NAA25	Q14CX7	GBMLGG	653	<1E-16	-	Methylation
NAA25	Q14CX7	LGG	514	7.44755e-08	-	Methylation
NAA25	Q14CX7	PAAD	184	2.6776e-05	-	Methylation
NAA25	Q14CX7	KIPAN	887	1.08508e-09	+	RSEM
NAA25	Q14CX7	KIRC	534	1.58902e-05	+	RSEM
NAA25	Q14CX7	MESO	86	6.58227e-05	+	RSEM
NAA25	Q14CX7	COAD	457	0.000950906	+	SNV
NAA25	Q14CX7	COADREAD	627	0.00185573	+	SNV
NAA25	Q14CX7	LIHC	375	0.00663636	+	SNV
NCOR1	O75376	GBMLGG	692	1.86517e-08	-	RSEM
NCOR1	O75376	KIRC	534	2.99053e-05	-	RSEM
NCOR1	O75376	COAD	457	0.00559206	+	SNV
NCOR1	O75376	COADREAD	627	0.00289677	+	SNV
NLRC4	Q9NPP4	DLBC	48	2.41633e-05	-	Methylation
NLRC4	Q9NPP4	GBMLGG	653	6.55032e-15	-	Methylation
NLRC4	Q9NPP4	GBMLGG	692	5.29576e-14	+	RSEM
NLRC4	Q9NPP4	KIPAN	886	5.56733e-06	+	RSEM
NLRC4	Q9NPP4	LGG	528	3.38919e-05	+	RSEM
NLRC4	Q9NPP4	HNSC	527	0.000969031	+	SNV
NLRP3	Q96P20	GBMLGG	653	<1E-16	-	Methylation
NLRP3	Q96P20	LGG	514	1.42307e-10	-	Methylation
NOD2	Q9HC29	GBMLGG	653	<1E-16	-	Methylation
NOD2	Q9HC29	LGG	514	<1E-16	-	Methylation
NOD2	Q9HC29	GBMLGG	692	5.81468e-12	+	RSEM
NOD2	Q9HC29	KIPAN	886	5.95246e-12	+	RSEM
NOD2	Q9HC29	KIRC	533	8.08537e-07	+	RSEM
NOD2	Q9HC29	SKCM	462	2.05514e-05	-	RSEM
NOS2	P35228	GBMLGG	653	<1E-16	-	Methylation
NOS2	P35228	LGG	514	1.59577e-11	-	Methylation
NOS2	P35228	GBMLGG	692	3.51062e-06	+	RSEM
NOS2	P35228	KIRC	534	9.56013e-06	-	RSEM
NPEPPS	P55786	GBMLGG	653	<1E-16	-	Methylation
NPEPPS	P55786	LGG	514	4.2861e-05	-	Methylation
NPEPPS	P55786	GBMLGG	692	4.39142e-10	-	RSEM
NPEPPS	P55786	READ	166	1.16553e-05	-	RSEM
OPTN	Q96CV9	GBMLGG	653	5.47984e-12	-	Methylation
OPTN	Q96CV9	GBMLGG	692	2.02875e-08	-	RSEM
OPTN	Q96CV9	COAD	457	0.00160048	+	SNV
OPTN	Q96CV9	COADREAD	627	0.000991862	+	SNV
OPTN	Q96CV9	OV	575	0.0362378	+	SNV
PCDH17	O14917	ACC	80	8.19476e-05	+	Methylation
PCDH17	O14917	KIPAN	656	1.11022e-16	+	Methylation
PCDH17	O14917	KIRC	319	4.27279e-07	+	Methylation
PCDH17	O14917	KIRP	272	1.12918e-05	+	Methylation
PCDH17	O14917	SARC	260	7.56137e-05	+	Methylation
PCDH17	O14917	THCA	501	5.60127e-06	+	Methylation
PCDH17	O14917	GBMLGG	692	2.13163e-13	-	RSEM
PCDH17	O14917	KIRC	534	1.17354e-07	-	RSEM
PCDH17	O14917	OV	575	0.000981134	+	SNV
PCDH17	O14917	PRAD	499	0.00078546	+	SNV
PDE5A	O76074	GBMLGG	653	<1E-16	-	Methylation
PDE5A	O76074	LGG	514	6.05366e-09	-	Methylation
PDE5A	O76074	GBMLGG	692	1.0169e-05	+	RSEM
PDE5A	O76074	BRCA	1096	<1E-16	+	SNV
PDE5A	O76074	ESCA	185	3.25067e-05	+	SNV
PDE5A	O76074	STES	621	5.30875e-06	+	SNV
PDGFRA	P16234	GBMLGG	692	9.29445e-12	-	RSEM
PDGFRA	P16234	KIPAN	883	8.92501e-07	+	RSEM
PDGFRA	P16234	COAD	457	3.82386e-11	+	SNV
PDGFRA	P16234	COADREAD	627	6.3054e-12	+	SNV
PDGFRA	P16234	GBMLGG	1107	0.00417156	+	SNV
PDGFRA	P16234	LGG	514	0.00501268	+	SNV
PEBP1	P30086	GBMLGG	653	<1E-16	-	Methylation
PEBP1	P30086	LGG	514	1.41924e-10	-	Methylation
PEBP1	P30086	GBMLGG	692	4.41258e-12	-	RSEM
PEBP1	P30086	KIPAN	887	6.68547e-09	-	RSEM
PEBP1	P30086	KIRC	534	1.52953e-05	-	RSEM
PEX5	P50542	GBMLGG	653	<1E-16	-	Methylation
PEX5	P50542	LGG	514	1.11022e-16	-	Methylation
PEX5	P50542	UVM	80	7.78901e-05	+	Methylation
PEX5	P50542	GBMLGG	692	<1E-16	-	RSEM
PEX5	P50542	LGG	528	8.35363e-11	-	RSEM
PEX5	P50542	LUAD	498	4.33715e-05	-	RSEM
PEX5	P50542	COAD	457	0.000315449	+	SNV
PEX5	P50542	COADREAD	627	4.06252e-05	+	SNV
PFKFB3	Q16875	GBMLGG	653	<1E-16	-	Methylation
PFKFB3	Q16875	LGG	514	1.7624e-08	-	Methylation
PFKFB3	Q16875	KIPAN	887	3.15916e-07	+	RSEM
PFN1	P07737	GBMLGG	653	4.75509e-12	-	Methylation
PFN1	P07737	KIPAN	656	4.72983e-07	-	Methylation
PFN1	P07737	LGG	514	9.92625e-05	-	Methylation
PFN1	P07737	GBMLGG	692	<1E-16	+	RSEM
PFN1	P07737	KIPAN	887	8.12682e-08	+	RSEM
PFN1	P07737	KIRC	534	1.11758e-06	+	RSEM
PGRMC1	O00264	GBMLGG	653	<1E-16	-	Methylation
PICALM	Q13492	GBMLGG	653	<1E-16	-	Methylation
PICALM	Q13492	KIPAN	656	3.37684e-06	+	Methylation
PICALM	Q13492	LGG	514	1.93179e-14	-	Methylation
PICALM	Q13492	KIRC	534	1.43422e-05	-	RSEM
PICALM	Q13492	KIPAN	937	0.0207765	+	SNV
PICALM	Q13492	KIRP	288	0.00128789	+	SNV
PIK3C2A	O00443	GBMLGG	692	2.25183e-05	-	RSEM
PIK3C2A	O00443	KIPAN	887	5.82946e-05	-	RSEM
PIK3C2A	O00443	KIRC	534	6.98619e-07	-	RSEM
PIK3C2A	O00443	UVM	80	8.56551e-05	+	RSEM
PIK3C2A	O00443	BRCA	1096	0.00297781	+	SNV
PIK3C2A	O00443	KIPAN	937	0.0253279	+	SNV
PIK3C2A	O00443	KIRP	288	0.00308159	+	SNV
PIK3C2A	O00443	READ	170	0.00123828	+	SNV
PIK3CG	P48736	GBMLGG	653	<1E-16	-	Methylation
PIK3CG	P48736	KIPAN	656	2.75111e-07	-	Methylation
PIK3CG	P48736	LGG	514	3.28001e-11	-	Methylation
PIK3CG	P48736	GBMLGG	692	2.26708e-13	+	RSEM
PIK3CG	P48736	LGG	528	6.15008e-07	+	RSEM
PIK3CG	P48736	KIPAN	937	0.000640733	+	SNV
PIK3CG	P48736	KIRC	537	0.00434672	+	SNV
PIK3CG	P48736	LUSC	493	0.0337161	-	SNV
PIKFYVE	Q9Y2I7	GBMLGG	653	2.30926e-14	-	Methylation
PIKFYVE	Q9Y2I7	KIPAN	656	7.29205e-06	-	Methylation
PIKFYVE	Q9Y2I7	GBMLGG	692	<1E-16	-	RSEM
PIKFYVE	Q9Y2I7	COAD	457	1.47996e-06	+	SNV
PIKFYVE	Q9Y2I7	COADREAD	627	2.91962e-08	+	SNV
PIKFYVE	Q9Y2I7	LUAD	503	0.00224604	+	SNV
PIKFYVE	Q9Y2I7	READ	170	2.37684e-06	+	SNV
PLD2	O14939	GBMLGG	653	<1E-16	-	Methylation
PLD2	O14939	LGG	514	3.87468e-14	-	Methylation
PLD2	O14939	BRCA	1096	3.39172e-06	+	SNV
PLD2	O14939	LUAD	503	0.00325872	+	SNV
PPP1R13L	Q8WUF5	GBMLGG	653	<1E-16	-	Methylation
PPP1R13L	Q8WUF5	THCA	501	3.43347e-06	+	Methylation
PPP1R13L	Q8WUF5	UVM	80	4.93316e-05	-	Methylation
PRKACA	P17612	ACC	80	6.25682e-05	+	Methylation
PRKACA	P17612	GBMLGG	653	<1E-16	-	Methylation
PRKACA	P17612	LGG	514	2.19946e-12	-	Methylation
PRKACA	P17612	CESC	306	7.83764e-06	-	RSEM
PRKACA	P17612	GBMLGG	692	1.11022e-15	+	RSEM
PRKACA	P17612	KIRC	534	3.67749e-06	+	RSEM
PRKACA	P17612	ESCA	185	0.0333927	+	SNV
PRKCB	P05771	GBMLGG	653	<1E-16	-	Methylation
PRKCB	P05771	KIPAN	656	3.34695e-09	+	Methylation
PRKCB	P05771	KIRC	319	1.49003e-06	+	Methylation
PRKCB	P05771	LGG	514	2.75335e-14	-	Methylation
PRKCB	P05771	GBMLGG	692	<1E-16	-	RSEM
PRKCB	P05771	LGG	528	1.31148e-05	-	RSEM
PRKCB	P05771	BLCA	410	1.16276e-07	+	SNV
PRKCB	P05771	COAD	457	0.000669282	+	SNV
PRKCB	P05771	COADREAD	627	0.000304019	+	SNV
PRKCB	P05771	ESCA	185	0.00635982	+	SNV
PRKCB	P05771	STAD	436	2.22045e-16	+	SNV
PRKCB	P05771	STES	621	1.38197e-06	+	SNV
PRKD3	O94806	ACC	79	9.14005e-05	+	RSEM
PRKD3	O94806	GBMLGG	692	1.85109e-08	+	RSEM
PRKD3	O94806	LGG	528	3.97636e-05	+	RSEM
PRKD3	O94806	KIPAN	937	2.38476e-13	+	SNV
PRKD3	O94806	KIRC	537	7.46613e-09	+	SNV
PRKDC	P78527	BRCA	1096	0.0413437	+	SNV
PRKDC	P78527	COAD	457	0.0284716	+	SNV
PRLR	P16471	GBMLGG	653	<1E-16	-	Methylation
PRLR	P16471	LGG	514	4.37463e-10	-	Methylation
PRLR	P16471	ACC	79	4.82933e-07	-	RSEM
PRLR	P16471	PAAD	179	2.90563e-05	-	RSEM
PRLR	P16471	COAD	457	0.000315449	+	SNV
PRLR	P16471	COADREAD	627	0.000643064	+	SNV
PRLR	P16471	HNSC	527	0.0210045	+	SNV
PRLR	P16471	SARC	260	0.011615	+	SNV
PTCH2	Q9Y6C5	GBMLGG	653	<1E-16	-	Methylation
PTCH2	Q9Y6C5	LGG	514	6.58864e-11	-	Methylation
PTCH2	Q9Y6C5	ACC	79	1.03032e-08	+	RSEM
PTCH2	Q9Y6C5	KIPAN	880	3.99524e-05	+	RSEM
PTCH2	Q9Y6C5	PAAD	179	3.33214e-05	-	RSEM
RAB3GAP2	Q9H2M9	GBMLGG	653	3.12789e-05	-	Methylation
RAB3GAP2	Q9H2M9	BRCA	1099	4.18158e-06	+	RSEM
RAB3GAP2	Q9H2M9	KIRC	534	2.69084e-06	-	RSEM
RAB3GAP2	Q9H2M9	COAD	457	0.00220281	+	SNV
RAB3GAP2	Q9H2M9	LUSC	493	0.0037332	+	SNV
RAPGEF3	O95398	GBMLGG	653	<1E-16	-	Methylation
RAPGEF3	O95398	KIPAN	656	1.12785e-05	+	Methylation
RAPGEF3	O95398	KIRC	319	4.27951e-05	+	Methylation
RAPGEF3	O95398	LGG	514	<1E-16	-	Methylation
RAPGEF3	O95398	GBMLGG	692	6.04051e-10	-	RSEM
RAPGEF3	O95398	KIPAN	887	8.49353e-05	-	RSEM
RAPGEF3	O95398	KIPAN	937	0.00197287	+	SNV
RAPGEF3	O95398	LIHC	375	4.27833e-08	+	SNV
RHOA	P61586	UVM	80	3.19645e-06	-	Methylation
RHOA	P61586	GBMLGG	692	<1E-16	+	RSEM
RHOA	P61586	KIRC	534	1.84783e-05	-	RSEM
RHOA	P61586	COAD	457	3.20055e-07	+	SNV
RHOA	P61586	COADREAD	627	9.92886e-07	+	SNV
RHOT1	Q8IXI2	BRCA	1096	0.0208878	+	SNV
RICTOR	Q6R327	GBMLGG	653	1.78812e-05	+	Methylation
RICTOR	Q6R327	LIHC	375	1.45073e-05	+	Methylation
RICTOR	Q6R327	UCEC	430	8.17326e-05	+	Methylation
RICTOR	Q6R327	GBMLGG	692	<1E-16	-	RSEM
RICTOR	Q6R327	LGG	528	3.92253e-09	-	RSEM
RICTOR	Q6R327	BRCA	1096	0.0143182	+	SNV
RICTOR	Q6R327	COAD	457	0.0307511	+	SNV
RICTOR	Q6R327	COADREAD	627	0.0153525	+	SNV
RICTOR	Q6R327	OV	575	0.0496879	-	SNV
RPTOR	Q8N122	GBMLGG	653	<1E-16	-	Methylation
RPTOR	Q8N122	LGG	514	1.5171e-11	-	Methylation
RPTOR	Q8N122	GBMLGG	692	5.55112e-16	-	RSEM
RPTOR	Q8N122	THYM	119	5.01027e-05	-	RSEM
RPTOR	Q8N122	LUSC	493	0.000686837	+	SNV
RRM2	P31350	GBMLGG	653	4.58768e-10	-	Methylation
RRM2	P31350	KIPAN	656	1.93642e-08	-	Methylation
RRM2	P31350	KIRP	272	2.14403e-06	-	Methylation
RRM2	P31350	ACC	79	8.10181e-11	+	RSEM
RRM2	P31350	GBMLGG	691	<1E-16	+	RSEM
RRM2	P31350	KICH	65	3.41746e-06	+	RSEM
RRM2	P31350	KIPAN	887	<1E-16	+	RSEM
RRM2	P31350	KIRC	534	1.43866e-10	+	RSEM
RRM2	P31350	KIRP	288	6.60157e-08	+	RSEM
RRM2	P31350	LGG	527	1.34869e-07	+	RSEM
RRM2	P31350	LUAD	498	5.92696e-06	+	RSEM
RRM2	P31350	MESO	86	2.96149e-08	+	RSEM
RRM2	P31350	COAD	457	0.000626863	+	SNV
RRM2	P31350	COADREAD	627	9.04333e-05	+	SNV
SGPP1	Q9BX95	GBMLGG	653	1.76037e-06	-	Methylation
SGPP1	Q9BX95	SKCM	462	1.36685e-06	-	RSEM
SKP2	Q13309	ACC	79	4.43883e-06	+	RSEM
SKP2	Q13309	GBMLGG	692	<1E-16	+	RSEM
SKP2	Q13309	KIPAN	887	3.06498e-05	+	RSEM
SKP2	Q13309	LGG	528	5.89845e-09	+	RSEM
SLC16A7	O60669	GBMLGG	653	<1E-16	-	Methylation
SLC16A7	O60669	LGG	514	5.4953e-06	-	Methylation
SLC16A7	O60669	GBMLGG	691	4.02869e-10	-	RSEM
SLC16A7	O60669	ACC	92	0.00940241	+	SNV
SLC16A7	O60669	COAD	457	0.00797895	+	SNV
SLC16A7	O60669	COADREAD	627	0.00411882	+	SNV
SLC16A7	O60669	SKCM	460	0.0281229	+	SNV
SLC6A14	Q9UN76	GBMLGG	653	6.79989e-12	-	Methylation
SLC6A14	Q9UN76	LGG	514	5.16712e-05	-	Methylation
SLC6A14	Q9UN76	COADREAD	627	2.17915e-06	+	SNV
SMAD4	Q13485	KIPAN	887	2.89751e-07	-	RSEM
SMAD4	Q13485	KIRC	534	1.36721e-06	-	RSEM
SMAD4	Q13485	COAD	457	0.0494792	+	SNV
SNX30	Q5VWJ9	GBMLGG	653	<1E-16	-	Methylation
SNX30	Q5VWJ9	KIPAN	656	1.98182e-08	+	Methylation
SNX30	Q5VWJ9	KIRC	319	4.5069e-06	+	Methylation
SNX30	Q5VWJ9	LGG	514	5.93447e-06	-	Methylation
SNX30	Q5VWJ9	GBMLGG	692	2.70894e-14	-	RSEM
SNX30	Q5VWJ9	KIPAN	887	2.78973e-06	-	RSEM
SNX30	Q5VWJ9	KIRC	534	6.29233e-08	-	RSEM
SNX30	Q5VWJ9	COAD	457	0.000626863	+	SNV
SNX30	Q5VWJ9	COADREAD	627	9.04333e-05	+	SNV
SNX30	Q5VWJ9	STAD	436	9.79506e-05	+	SNV
SNX30	Q5VWJ9	STES	621	3.79301e-05	+	SNV
SNX4	O95219	GBMLGG	653	6.96367e-06	-	Methylation
SNX4	O95219	GBMLGG	692	3.15539e-07	+	RSEM
SNX4	O95219	KIRC	534	3.64711e-08	-	RSEM
SORT1	Q99523	GBMLGG	653	<1E-16	-	Methylation
SORT1	Q99523	KIPAN	656	3.05766e-08	+	Methylation
SORT1	Q99523	LGG	514	8.99623e-11	-	Methylation
SORT1	Q99523	STAD	436	8.90051e-05	+	SNV
SORT1	Q99523	STES	621	0.00010116	+	SNV
SPG11	Q96JI7	BLCA	410	4.64596e-05	+	Methylation
SPG11	Q96JI7	GBMLGG	653	<1E-16	-	Methylation
SPG11	Q96JI7	KIPAN	656	1.42253e-06	-	Methylation
SPG11	Q96JI7	LGG	514	5.89639e-13	-	Methylation
SPG11	Q96JI7	GBMLGG	692	2.17721e-08	-	RSEM
SPHK2	Q9NRA0	GBMLGG	653	<1E-16	-	Methylation
SPHK2	Q9NRA0	KIRC	319	5.80964e-05	+	Methylation
SPHK2	Q9NRA0	LGG	514	5.29532e-07	-	Methylation
SPHK2	Q9NRA0	UCEC	545	7.50575e-05	+	RSEM
SPHK2	Q9NRA0	ACC	92	0.00216494	+	SNV
SPHK2	Q9NRA0	CHOL	45	0.0387193	+	SNV
SPHK2	Q9NRA0	ESCA	185	0.0229353	+	SNV
SPHK2	Q9NRA0	LUAD	503	3.53404e-05	+	SNV
SPHK2	Q9NRA0	SKCM	460	0.00776964	+	SNV
SPNS1	Q9H2V7	KIPAN	656	3.28883e-05	+	Methylation
SPNS1	Q9H2V7	BLCA	406	1.56417e-07	+	RSEM
SPNS1	Q9H2V7	GBMLGG	692	2.23462e-06	+	RSEM
SPNS1	Q9H2V7	KIRC	534	2.68861e-05	+	RSEM
SPNS1	Q9H2V7	BRCA	1096	3.40608e-06	+	SNV
SPNS1	Q9H2V7	LUSC	493	0.0456879	+	SNV
STAT1	P42224	GBMLGG	653	<1E-16	-	Methylation
STAT1	P42224	LAML	180	2.15079e-07	+	Methylation
STAT1	P42224	LGG	514	5.21353e-05	-	Methylation
STAT1	P42224	GBMLGG	692	<1E-16	+	RSEM
STAT1	P42224	KIPAN	887	2.16806e-06	+	RSEM
STAT1	P42224	LGG	528	2.34156e-07	+	RSEM
STAT1	P42224	SARC	262	9.77659e-05	-	RSEM
STAT1	P42224	SKCM	462	6.64409e-06	-	RSEM
STAT3	P40763	GBMLGG	653	<1E-16	-	Methylation
STAT3	P40763	KIPAN	656	1.50003e-08	-	Methylation
STAT3	P40763	KIRC	319	9.99295e-05	-	Methylation
STAT3	P40763	LGG	514	9.87168e-11	-	Methylation
STAT3	P40763	GBMLGG	692	<1E-16	+	RSEM
STAT3	P40763	KIPAN	887	1.49165e-06	+	RSEM
STAT3	P40763	LGG	528	4.92837e-06	+	RSEM
STAT3	P40763	SKCM	462	1.17861e-05	-	RSEM
STBD1	O95210	GBMLGG	653	<1E-16	-	Methylation
STBD1	O95210	LGG	514	3.43947e-13	-	Methylation
STBD1	O95210	GBMLGG	692	<1E-16	+	RSEM
STK36	Q9NRP7	GBMLGG	653	3.42393e-13	-	Methylation
STK36	Q9NRP7	LGG	514	1.36042e-08	-	Methylation
STK36	Q9NRP7	GBMLGG	692	1.38438e-11	+	RSEM
STK36	Q9NRP7	KIRC	534	1.01324e-07	+	RSEM
STK36	Q9NRP7	LGG	528	4.58278e-06	+	RSEM
STK36	Q9NRP7	CHOL	45	3.58715e-08	+	SNV
STK36	Q9NRP7	LUSC	493	0.0344439	+	SNV
STK36	Q9NRP7	PRAD	499	3.95249e-09	+	SNV
SUPT20H	Q8NEM7	CHOL	45	0.0387193	+	SNV
SUPT20H	Q8NEM7	LIHC	375	0.0225247	+	SNV
TBC1D15	Q8TC07	BLCA	410	6.67618e-06	+	Methylation
TBC1D15	Q8TC07	KIRC	534	1.24669e-11	-	RSEM
TBC1D15	Q8TC07	ESCA	185	0.0333927	+	SNV
TBC1D17	Q9HA65	GBMLGG	692	9.30767e-12	-	RSEM
TBC1D17	Q9HA65	PAAD	179	1.63414e-05	-	RSEM
TBC1D17	Q9HA65	COADREAD	627	0.0121145	+	SNV
TBC1D25	Q3MII6	LGG	514	0.0196628	+	SNV
TBC1D7	Q9P0N9	GBMLGG	653	9.65218e-11	-	Methylation
TBC1D7	Q9P0N9	LGG	514	3.27965e-05	-	Methylation
TBC1D7	Q9P0N9	GBMLGG	692	3.81647e-07	+	RSEM
TBC1D7	Q9P0N9	KIPAN	887	2.67177e-09	+	RSEM
TBC1D7	Q9P0N9	KIRC	534	6.93143e-09	+	RSEM
TECPR1	Q7Z6L1	GBMLGG	653	4.21885e-15	-	Methylation
TECPR1	Q7Z6L1	LGG	514	2.46082e-05	-	Methylation
TECPR1	Q7Z6L1	GBMLGG	692	1.45553e-09	-	RSEM
TECPR1	Q7Z6L1	LIHC	375	<1E-16	+	SNV
TECPR1	Q7Z6L1	LUAD	503	0.00846857	+	SNV
TECPR2	O15040	GBMLGG	653	<1E-16	-	Methylation
TECPR2	O15040	LGG	514	3.74407e-08	-	Methylation
TECPR2	O15040	GBMLGG	692	<1E-16	-	RSEM
TECPR2	O15040	KIPAN	887	1.6756e-07	-	RSEM
TET2	Q6N021	GBM	139	4.23696e-05	-	Methylation
TET2	Q6N021	GBMLGG	653	<1E-16	-	Methylation
TET2	Q6N021	LGG	514	6.21225e-12	-	Methylation
TET2	Q6N021	GBMLGG	692	2.55351e-15	-	RSEM
TET2	Q6N021	GBMLGG	1107	0.0226144	+	SNV
TET2	Q6N021	LUAD	503	2.55388e-05	+	SNV
TGFBR1	P36897	GBMLGG	653	<1E-16	-	Methylation
TGFBR1	P36897	LGG	514	<1E-16	-	Methylation
TGFBR1	P36897	THYM	123	8.45491e-06	+	Methylation
TGFBR1	P36897	ACC	79	1.05995e-05	+	RSEM
TGFBR1	P36897	GBMLGG	692	<1E-16	+	RSEM
TGFBR1	P36897	COAD	457	0.00331725	+	SNV
TGFBR1	P36897	STAD	436	1.83971e-07	+	SNV
TLR4	O00206	GBMLGG	653	<1E-16	-	Methylation
TLR4	O00206	LGG	514	<1E-16	-	Methylation
TLR4	O00206	SKCM	462	6.62429e-05	-	RSEM
TNFAIP3	P21580	GBMLGG	653	<1E-16	-	Methylation
TNFAIP3	P21580	LGG	514	4.55483e-11	-	Methylation
TNFAIP3	P21580	GBMLGG	692	<1E-16	+	RSEM
TNFAIP3	P21580	CESC	307	0.0242557	+	SNV
TNFSF12	O43508	GBMLGG	692	3.12946e-08	+	RSEM
TP53INP2	Q8IXH6	GBMLGG	653	<1E-16	-	Methylation
TP53INP2	Q8IXH6	LGG	514	3.70537e-12	-	Methylation
TP53INP2	Q8IXH6	ACC	79	5.47117e-05	+	RSEM
TP53INP2	Q8IXH6	KIPAN	887	4.46923e-06	-	RSEM
TP53INP2	Q8IXH6	KIRC	534	1.41092e-07	-	RSEM
TP53INP2	Q8IXH6	KIRP	288	2.55575e-06	-	RSEM
TPP1	O14773	ESCA	185	8.28686e-05	-	Methylation
TPP1	O14773	GBMLGG	653	<1E-16	-	Methylation
TPP1	O14773	KIPAN	656	3.01252e-05	-	Methylation
TPP1	O14773	GBMLGG	692	1.55833e-07	+	RSEM
TPP1	O14773	LUSC	493	0.0257202	+	SNV
TPP1	O14773	STAD	436	0.037296	+	SNV
TRPM3	Q9HCF6	GBMLGG	653	<1E-16	-	Methylation
TRPM3	Q9HCF6	LGG	514	2.74003e-13	-	Methylation
TRPM3	Q9HCF6	KIPAN	876	1.18846e-07	-	RSEM
TRPM3	Q9HCF6	KIRC	533	8.24416e-10	-	RSEM
TRPM3	Q9HCF6	CESC	307	4.44089e-16	+	SNV
TRPM3	Q9HCF6	COADREAD	627	0.0409485	+	SNV
TRPM8	Q7Z2W7	GBMLGG	653	<1E-16	-	Methylation
TRPM8	Q7Z2W7	KIPAN	656	1.63814e-05	-	Methylation
TRPM8	Q7Z2W7	LGG	514	7.1542e-11	-	Methylation
TRPM8	Q7Z2W7	STAD	388	5.68664e-05	-	Methylation
TRPM8	Q7Z2W7	STES	573	3.17869e-05	-	Methylation
TRPM8	Q7Z2W7	GBMLGG	656	<1E-16	+	RSEM
TRPM8	Q7Z2W7	KIPAN	840	1.61535e-05	+	RSEM
TRPM8	Q7Z2W7	KIRC	511	1.71483e-06	+	RSEM
TRPM8	Q7Z2W7	LGG	492	9.9809e-14	+	RSEM
TRPM8	Q7Z2W7	BRCA	1096	0.0476813	+	SNV
TRPM8	Q7Z2W7	COAD	457	0.00506311	+	SNV
TRPM8	Q7Z2W7	COADREAD	627	0.00270389	+	SNV
TRPM8	Q7Z2W7	STAD	436	0.0262348	+	SNV
TSC2	P49815	GBMLGG	653	3.29736e-14	-	Methylation
TSC2	P49815	LGG	514	5.97596e-06	-	Methylation
TSC2	P49815	GBMLGG	692	<1E-16	-	RSEM
TSC2	P49815	HNSC	521	2.81217e-05	-	RSEM
TSC2	P49815	BLCA	410	8.58991e-05	+	SNV
TSC2	P49815	KIRP	288	0.0292571	+	SNV
TSC2	P49815	SKCM	460	0.0236888	+	SNV
UCP1	P25874	GBMLGG	653	<1E-16	-	Methylation
UCP1	P25874	KIPAN	656	3.87949e-10	+	Methylation
UCP1	P25874	LGG	514	7.78442e-05	-	Methylation
UGCG	Q16739	GBMLGG	653	2.49785e-05	-	Methylation
UGCG	Q16739	KIPAN	656	1.64684e-06	+	Methylation
UGCG	Q16739	GBMLGG	692	<1E-16	+	RSEM
UGCG	Q16739	LGG	528	4.11928e-10	+	RSEM
UTRN	P46939	GBMLGG	653	<1E-16	-	Methylation
UTRN	P46939	LGG	514	5.38365e-07	-	Methylation
UTRN	P46939	KIRC	534	1.0318e-06	-	RSEM
UVRAG	Q9P2Y5	GBMLGG	653	<1E-16	-	Methylation
UVRAG	Q9P2Y5	LGG	514	4.05794e-09	-	Methylation
UVRAG	Q9P2Y5	GBMLGG	692	1.85867e-10	-	RSEM
UVRAG	Q9P2Y5	HNSC	527	0.012313	+	SNV
VPS16	Q9H269	GBMLGG	692	1.76853e-09	+	RSEM
VPS16	Q9H269	KIPAN	887	2.83776e-05	+	RSEM
VPS16	Q9H269	KIRC	534	4.35656e-10	+	RSEM
VPS16	Q9H269	SKCM	460	0.0235715	+	SNV
VPS39	Q96JC1	ACC	79	3.15429e-06	-	RSEM
VPS39	Q96JC1	GBMLGG	692	1.52134e-12	-	RSEM
VPS39	Q96JC1	LUSC	493	0.0390056	+	SNV
WDR6	Q9NNW5	KIPAN	656	5.79257e-07	+	Methylation
WDR6	Q9NNW5	KIRC	319	8.66584e-06	+	Methylation
WDR6	Q9NNW5	BRCA	1099	8.88871e-05	-	RSEM
WDR6	Q9NNW5	GBMLGG	692	1.11022e-16	-	RSEM
WDR6	Q9NNW5	KIRP	288	2.48986e-05	-	RSEM
WDR6	Q9NNW5	PAAD	179	5.74196e-05	-	RSEM
WWOX	Q9NZC7	GBMLGG	653	<1E-16	-	Methylation
WWOX	Q9NZC7	LGG	514	8.471e-14	-	Methylation
WWOX	Q9NZC7	ESCA	185	6.52669e-06	+	RSEM
WWOX	Q9NZC7	GBMLGG	692	1.11022e-16	-	RSEM
WWOX	Q9NZC7	COAD	457	0.00331725	+	SNV
XPO1	O14980	GBMLGG	653	<1E-16	-	Methylation
XPO1	O14980	LGG	514	7.77156e-16	-	Methylation
XPO1	O14980	ACC	79	5.17595e-10	+	RSEM
XPO1	O14980	KIPAN	887	1.17446e-05	+	RSEM
XPO1	O14980	PAAD	179	9.75697e-06	+	RSEM
XPO1	O14980	UVM	80	9.95397e-05	+	RSEM
XPO1	O14980	HNSC	527	3.45595e-05	+	SNV
ZFYVE26	Q68DK2	BRCA	782	1.62788e-05	-	Methylation
ZFYVE26	Q68DK2	GBMLGG	653	1.21853e-06	-	Methylation
ZFYVE26	Q68DK2	GBMLGG	692	3.99238e-06	-	RSEM
ZFYVE26	Q68DK2	KIPAN	887	3.26291e-05	-	RSEM
ZFYVE26	Q68DK2	COAD	457	0.0153261	+	SNV
ZFYVE26	Q68DK2	HNSC	527	0.0284917	+	SNV
