# Supplementary material for: Model-based analysis uncovers mutations altering autophagy selectivity in human cancer
Source: Nat Commun. 2021 May 31;12:3258. doi: 10.1038/s41467-021-23539-5 (PMC8166871; doi:10.1038/s41467-021-23539-5)
Supplement: Supplementary file 8 — Supplementary Data 5 [file 41467_2021_23539_MOESM8_ESM.xlsx]

## Sheet: Supplementary Data 5
Supplementary Data 5. Information about mutations of LIR used in this experiment
Gene Name	Mutation	Mutation ID	Cancer	Database
ATG4B	Y8C	COSM4422985	Central_nervous_system|Include_all|Glioma|Oligodendroglioma_Grade_III	COSMIC
STBD1	W203C	COSM5060472	Stomach|NS|Carcinoma|Intestinal_adenocarcinoma	COSMIC
EHMT2	W262C	COSV64996732	Central_nervous_system|Brain|Glioma|Astrocytoma_Grade_IV	COSMIC
BRAF	P453L	TCGA:https://portal.gdc.cancer.gov/ssms/78660289-2199-5793-b917-3f352448dc8a	UCEC	TCGA
