# Supplementary material for: Model-based analysis uncovers mutations altering autophagy selectivity in human cancer
Source: Nat Commun. 2021 May 31;12:3258. doi: 10.1038/s41467-021-23539-5 (PMC8166871; doi:10.1038/s41467-021-23539-5)
Supplement: Supplementary file 9 — Supplementary Data 6 [file 41467_2021_23539_MOESM9_ESM.xlsx]

## Sheet: Supplementary Data 6
Supplementary Data 6. RNA-seq analysis of shControl HCT116 cells and shSTBD1 HCT116 cells. Three biological replicates were conducted for each type of cells. Differentially exrepssed genes were dectected based on | TPM fold change | > 1 and p-value < 10-5 (Marked in grey). Cancer hallmark proteins were detected based p-value < 10-3.
Gene ID	Name	Entrez ID	shControl_1_TPM	shControl_2_TPM	shControl_3_TPM	shSTBD1_1_TPM	shSTBD1_2_TPM	shshSTBD1_3_TPM	baseMean	log2FoldChange	lfcSE	stat	p-value	Cancer hallmark
ENSG00000168385	SEPT2	4735	166.77	167.49	175.86	270.4	254.96	263.6	8592.42	0.655873	0.0279909	23.4316	2.04e-121
ENSG00000135074	ADAM19	8728	56.27	55.92	56.35	33	32.18	34.79	5147.67	-0.71297	0.0358264	-19.9007	4.01e-88
ENSG00000076003	MCM6	4175	43.37	43.13	42.58	71.16	69.35	71.09	3873.26	0.751496	0.0390143	19.2621	1.12e-82
ENSG00000109321	AREG	374	346.05	449.18	412.19	606.78	608.9	613.02	9930.48	0.534221	0.0297103	17.981	2.75e-72
ENSG00000164134	NAA15	80155	38.31	33.27	36.21	51.09	50.79	51.25	3901.13	0.617646	0.0383739	16.0954	2.75e-58
ENSG00000189334	S100A14	57402	172.94	197.32	182.23	281.68	288.9	285.81	3585.54	0.640267	0.0414132	15.4605	6.41e-54
ENSG00000116285	ERRFI1	54206	439.55	470.18	464.79	580.07	548.95	575.01	26118.3	0.318578	0.0222117	14.3428	1.18e-46
ENSG00000197930	ERO1A	30001	38.91	42.85	39.74	58.43	55.49	56.66	2846.34	0.666414	0.0467251	14.2625	3.75e-46
ENSG00000132182	NUP210	23225	44.98	42.72	41.92	29.25	28.51	29.01	4561.07	-0.494909	0.0349431	-14.1633	1.55e-45
ENSG00000137331	IER3	8870	331.48	415.06	408.42	557.54	543.97	553.84	5533.16	0.460052	0.0329994	13.9412	3.56e-44
ENSG00000124762	CDKN1A	1026	162.62	177.51	174.5	229.06	230.36	223.25	6772.32	0.427525	0.0311511	13.7243	7.27e-43	Sustained proliferation
ENSG00000110092	CCND1	595	218.36	198.87	196.16	155.72	159.94	142.45	9408.74	-0.358506	0.0263234	-13.6193	3.07e-42	Sustained proliferation;Cell death
ENSG00000170421	KRT8	3856	1287.29	1228.06	1232.42	1484.79	1417.76	1401.92	40237.3	0.270982	0.0204669	13.24	5.16e-40
ENSG00000100075	SLC25A1	6576	49.91	50.34	51.13	77.74	80.03	79.01	2554.7	0.600513	0.0473091	12.6934	6.43e-37
ENSG00000131016	AKAP12	9590	553.42	557.93	545.88	644.48	611.1	627.76	73399.8	0.225136	0.0184296	12.216	2.55e-34
ENSG00000135069	PSAT1	29968	100.57	108.59	106.56	76.56	73.92	75.03	3139.99	-0.482665	0.0408625	-11.8119	3.39e-32
ENSG00000072274	TFRC	7037	81.69	89.67	88.94	111.33	108.12	109.88	8271.2	0.359854	0.0306688	11.7335	8.58e-32
ENSG00000112245	PTP4A1	7803	220.46	227.5	222.68	268.19	265.57	263.33	17600.9	0.264307	0.0228904	11.5466	7.68e-31
ENSG00000088340	FER1L4	80307	10.37	13.64	14.54	20.23	22.71	24.48	1011.68	0.872434	0.0758173	11.5071	1.22e-30
ENSG00000171345	KRT19	3880	716.48	738.27	746.32	902.09	864.38	861.2	16767.1	0.270809	0.0235368	11.5058	1.23e-30
ENSG00000169045	HNRNPH1	3187	535.74	653.95	630.61	470.98	501.51	508.61	14264.8	-0.273193	0.0238105	-11.4736	1.79e-30
ENSG00000196937	FAM3C	10447	150.18	166.2	168.78	232.95	204.53	207.28	7320.57	0.357808	0.0315076	11.3562	6.91e-30
ENSG00000089597	GANAB	23193	172.47	172.66	176.54	212	206.8	201.77	11522	0.284027	0.0252113	11.2658	1.94e-29
ENSG00000057019	DCBLD2	131566	336.46	329.45	325.26	274.18	274.99	285.77	29963.1	-0.212242	0.0189598	-11.1943	4.35e-29
ENSG00000120149	MSX2	4488	22.05	24.82	21.61	37.65	39.36	37.57	1120.35	0.767909	0.0688255	11.1573	6.59e-29
ENSG00000177565	TBL1XR1	79718	37.31	35.32	35.77	58.01	48.7	47.55	3207.43	0.461071	0.0418088	11.0281	2.8e-28
ENSG00000173334	TRIB1	10221	136.84	139.15	134.89	159.21	163.27	159.43	8963.17	0.294463	0.0267375	11.0131	3.3e-28
ENSG00000103769	RAB11A	8766	158.14	189.28	177.33	257.28	242.48	250.91	3256.77	0.451778	0.0411057	10.9907	4.24e-28	Sustained proliferation;Cell death;Invasion and metastasis
ENSG00000169047	IRS1	3667	30.53	30.03	30.15	35.65	36.52	36.67	6104.42	0.353791	0.0322842	10.9587	6.04e-28
ENSG00000139324	TMTC3	160418	6.36	7.13	5.87	10.04	10.09	9.82	1227.74	0.714833	0.0662572	10.7888	3.89e-27
ENSG00000158055	GRHL3	57822	3.24	3.26	3.33	8.88	10.1	8.43	341.311	1.43621	0.135026	10.6366	2.01e-26
ENSG00000067082	KLF6	1316	32.6	39.76	38.01	49.84	50.8	52.62	3798.95	0.41379	0.0392286	10.5482	5.18e-26
ENSG00000137962	ARHGAP29	9411	95.4	95.15	94.9	114.97	111.76	111.15	12179.5	0.277572	0.0264887	10.4789	1.08e-25
ENSG00000144118	RALB	5899	23.69	24.18	27.31	43.39	40.39	39.91	1118.84	0.728555	0.0695832	10.4703	1.18e-25
ENSG00000087086	FTL	2512	1890.26	1949.4	1940.35	2250.23	2161.51	2189.89	22919.7	0.214858	0.0206369	10.4113	2.2e-25
ENSG00000151012	SLC7A11	23657	8.83	9.53	9.72	6.58	5.48	5.65	1137.71	-0.704407	0.0677768	-10.393	2.67e-25
ENSG00000129354	AP1M2	10053	46.9	44.05	41.94	71.58	67.05	67.2	1630.8	0.593286	0.0577044	10.2815	8.54e-25
ENSG00000092621	PHGDH	26227	121.22	116.62	119.11	81.41	78.32	83.5	2222.15	-0.49345	0.048346	-10.2066	1.85e-24	Metabolism
ENSG00000104419	NDRG1	10397	172.63	166.18	182.85	217	213.57	222.42	8807.81	0.339097	0.0332449	10.2	1.98e-24
ENSG00000117394	SLC2A1	6513	336.23	317.75	337.15	275.54	272.5	260.4	9067.01	-0.278488	0.027473	-10.1368	3.79e-24
ENSG00000223572	CKMT1A	548596	13.74	12.41	13.05	21.5	20.59	24.59	1031.41	0.745236	0.0749644	9.9412	2.75e-23
ENSG00000099991	CABIN1	23523	20.93	17.38	17.95	23.03	22.82	26.74	2042.06	0.524111	0.0528567	9.91569	3.56e-23
ENSG00000237289	CKMT1B	1159	28.01	35.55	30.18	52.19	50.35	50.63	1064.86	0.726487	0.0748315	9.7083	2.78e-22
ENSG00000101188	NTSR1	4923	93.26	93.29	90.65	74.13	73.15	73.27	7056.25	-0.281945	0.029089	-9.6925	3.24e-22
ENSG00000177879	AP3S1	1176	303.34	330.38	323.98	422.18	372.36	382.39	9217.37	0.28575	0.0295057	9.68457	3.51e-22
ENSG00000164733	CTSB	1508	141.14	137.41	140.38	179.58	165.44	172.76	5162.18	0.333977	0.0349161	9.56513	1.12e-21
ENSG00000067167	TRAM1	23471	61.28	66.86	67.5	84.99	85.73	84.11	3479.12	0.392414	0.0415858	9.43624	3.86e-21
ENSG00000203727	SAMD5	389432	10.45	9.54	10.05	6.15	6.11	5.5	983.395	-0.685427	0.072914	-9.40048	5.43e-21
ENSG00000196526	AFAP1	60312	5.1	5.21	5.46	9.5	8.52	9.01	789.866	0.772097	0.082309	9.38047	6.57e-21
ENSG00000112078	KCTD20	222658	10.31	12.35	10.79	18.2	16.58	19.4	1389.8	0.595038	0.0634722	9.37478	6.93e-21
ENSG00000181163	NPM1	4869	2101.22	1936.92	2152.58	2094.21	2200.55	2342.26	38976.8	0.162667	0.0174095	9.34353	9.32e-21
ENSG00000139514	SLC7A1	6541	32.85	34.07	31.91	25.84	24.85	26.31	3904.28	-0.346379	0.0373651	-9.27013	1.86e-20
ENSG00000117528	ABCD3	5825	23.64	21.98	24.05	31.35	29.8	32.68	1818.84	0.497771	0.0537403	9.26253	2e-20
ENSG00000176225	RTTN	25914	26.28	29	26.49	39.12	37.78	38.65	2596.36	0.424065	0.045843	9.25036	2.24e-20
ENSG00000106211	HSPB1	3315	372.44	403.35	401.6	485.97	481.86	494.24	5357.83	0.309908	0.0335098	9.24827	2.28e-20
ENSG00000038427	VCAN	1462	67.3	62.07	65.81	56.81	51.23	51.11	5545.69	-0.316916	0.0343103	-9.23678	2.54e-20
ENSG00000139645	ANKRD52	283373	19.44	21.08	20.32	25.51	25.85	25.04	3785.74	0.352481	0.0383308	9.19575	3.72e-20
ENSG00000175793	SFN	2810	212.25	215.67	212.3	255.9	259.41	261.61	5317.92	0.309683	0.0336867	9.19302	3.82e-20
ENSG00000091527	CDV3	55573	89.94	95.45	90.1	121.5	115.16	105.62	4830.99	0.341755	0.0372128	9.18381	4.16e-20
ENSG00000124766	SOX4	6659	49.59	45.1	45.68	36.59	34.64	33.71	5163.12	-0.316911	0.0345098	-9.18323	4.18e-20
ENSG00000135387	CAPRIN1	4076	138.6	132.54	132.09	157.24	154.78	150.65	9651.91	0.250178	0.0273248	9.15573	5.4e-20
ENSG00000110917	MLEC	9761	67.79	59.86	60.84	74.37	76.35	73.48	5124.44	0.320181	0.0352223	9.0903	9.88e-20
ENSG00000171617	ENC1	8507	25.96	24.98	25.98	16.9	16.99	20.1	1720.29	-0.50144	0.0552216	-9.08049	1.08e-19
ENSG00000130066	SAT1	6303	361.37	478.15	442.94	550.15	534.35	560.35	9101.91	0.293749	0.0327627	8.96594	3.08e-19
ENSG00000124882	EREG	2069	162.12	173.23	170.41	148.19	140.16	143.17	12816.4	-0.229231	0.0255779	-8.96207	3.19e-19
ENSG00000150712	MTMR12	54545	11.92	10.44	11.97	15.07	15.6	16.65	1117.37	0.620317	0.0693585	8.94362	3.77e-19
ENSG00000100097	LGALS1	3956	1174.31	1356.24	1387.13	1633.3	1609.98	1551.86	8399.03	0.252176	0.0282588	8.9238	4.51e-19
ENSG00000113583	C5orf15	56951	12.85	15.32	16.77	24.75	25.06	24.76	840.787	0.699904	0.0784394	8.92287	4.54e-19
ENSG00000183741	CBX6	23466	38.38	36.03	37.81	42.74	44.07	44.54	4663.36	0.323848	0.0362986	8.92177	4.59e-19
ENSG00000146376	ARHGAP18	93663	31.42	33.52	32.83	24.83	24.07	23.82	2571.47	-0.404839	0.0454157	-8.91406	4.92e-19
ENSG00000137501	SYTL2	54843	13.34	13.68	15.06	9.72	7.09	8.24	643.596	-0.771654	0.0868531	-8.88458	6.42e-19
ENSG00000178988	MRFAP1L1	114932	28.6	30.93	30.54	46.54	45.81	47.47	1079.05	0.622915	0.0701326	8.88197	6.57e-19
ENSG00000138434	ITPRID2	6744	476.62	509.42	513.1	564.77	550.94	548.53	44424.2	0.156121	0.0175851	8.87803	6.81e-19
ENSG00000204899	MZT1	440145	14.67	15.01	14.66	25.62	22.33	22.11	818.034	0.751105	0.0846574	8.87229	7.17e-19
ENSG00000107104	KANK1	23189	5.7	6.16	7.25	10.39	9.88	9.94	813.148	0.706739	0.0797591	8.86092	7.94e-19
ENSG00000111371	SLC38A1	81539	69.12	67.69	69.3	59.06	56.56	53.4	7329.14	-0.267459	0.0302278	-8.84811	8.9e-19
ENSG00000083444	PLOD1	5351	184.29	173.65	170.78	139.62	146.06	139.02	6515.48	-0.26347	0.0299626	-8.79332	1.45e-18
ENSG00000168056	LTBP3	4054	115.06	115	114.5	91.88	95.59	89.9	3576.05	-0.336647	0.038342	-8.7801	1.63e-18
ENSG00000131746	TNS4	84951	33.19	35.46	33.76	28.37	28.5	23.93	2108.49	-0.431719	0.0493908	-8.74088	2.31e-18
ENSG00000054598	FOXC1	2296	24.72	24.7	24.32	17.26	16.75	16.66	1528.27	-0.493492	0.0564917	-8.73566	2.42e-18
ENSG00000120742	SERP1	27230	41.69	38.45	51.19	54.75	53.76	50.8	2165.71	0.468854	0.0539197	8.69541	3.46e-18
ENSG00000111057	KRT18	3875	689.94	683.85	681.45	784.71	771.18	769.52	8527.47	0.235618	0.0272429	8.64881	5.2e-18
ENSG00000111799	COL12A1	1303	11.87	11.23	11.03	8.31	8.69	9.14	1974.93	-0.438415	0.0507664	-8.63592	5.83e-18
ENSG00000162817	C1orf115	79762	9.02	8.89	9.41	14.8	14.95	14.67	713.94	0.736983	0.0858021	8.58934	8.75e-18
ENSG00000026652	AGPAT4	56895	10.24	12.26	11.45	17.39	17.15	16.62	1457	0.517038	0.0602623	8.57979	9.51e-18
ENSG00000128016	ZFP36	7538	20.73	24.78	25.09	37.5	36.83	38.61	1048.05	0.616543	0.07215	8.5453	1.28e-17
ENSG00000145780	FEM1C	56929	17.49	17.38	17.33	23.05	22.65	22.46	2175.59	0.419819	0.0492889	8.51753	1.63e-17
ENSG00000198431	TXNRD1	7296	196.69	206.23	209.34	233.66	226.22	225.54	12449.9	0.200563	0.0236387	8.48454	2.17e-17
ENSG00000167522	ANKRD11	29123	94.83	92.42	90.94	84.89	90.89	78.87	7420.37	-0.243288	0.028694	-8.47871	2.28e-17
ENSG00000105429	MEGF8	1954	12.75	12.21	10.68	7.41	8.2	8.37	1705.37	-0.474661	0.0562899	-8.43244	3.39e-17
ENSG00000143320	CRABP2	1382	285.59	326.72	322.18	390.56	373.55	371.76	5207.49	0.279527	0.0331783	8.42499	3.61e-17
ENSG00000155066	PROM2	150696	2.77	2.4	2.8	4.75	4.32	3.4	247.402	1.28141	0.152296	8.41394	3.96e-17
ENSG00000103257	SLC7A5	8140	241.66	230.38	228.92	196.77	195.28	195.13	14892.3	-0.186651	0.0222903	-8.37362	5.59e-17
ENSG00000165526	RPUSD4	84881	20.62	22.19	22.72	33.16	33.66	33.4	897.236	0.640764	0.0768861	8.33393	7.82e-17
ENSG00000096060	FKBP5	2289	28.34	28.47	26.96	38.49	35.13	36.64	2384.94	0.429952	0.0518136	8.29805	1.06e-16
ENSG00000197451	HNRNPAB	3182	271.16	276.33	288.83	336.71	326.05	333.16	7582.73	0.257897	0.0313055	8.23806	1.75e-16
ENSG00000033867	SLC4A7	9497	37.95	40.51	38.87	46.28	45.45	48.33	3635.31	0.329153	0.0400649	8.2155	2.11e-16
ENSG00000135052	GOLM1	51280	49.14	48.16	47.29	61.83	59.42	58.31	2918.06	0.367479	0.0450237	8.16189	3.3e-16
ENSG00000116560	SFPQ	6421	230.55	234.21	225.44	200.5	197.62	199.99	12129.1	-0.200139	0.0245382	-8.15621	3.46e-16
ENSG00000124151	NCOA3	8202	8.36	8.45	8.37	11.81	11	11.47	1419.97	0.49186	0.0603576	8.14909	3.67e-16
ENSG00000136450	SRSF1	6426	269.15	284.31	269.33	229.9	220.76	235.08	5354.14	-0.270168	0.0331594	-8.14755	3.71e-16
ENSG00000095139	ARCN1	372	68.8	67.38	67.73	82.86	80.5	77.48	4242.93	0.298707	0.0367938	8.11839	4.72e-16
ENSG00000138772	ANXA3	306	75.06	86.43	79.9	62.89	59.71	60.74	1866.46	-0.41876	0.0517919	-8.08543	6.19e-16
ENSG00000154639	CXADR	1525	10.23	9.86	9.57	15.03	14.13	13.86	1091.8	0.554038	0.0685892	8.07763	6.6e-16
ENSG00000156508	EEF1A1	1915	7679.26	7642.79	7647.22	6895.6	6723.35	6737.17	213492	-0.135285	0.016862	-8.0231	1.03e-15
ENSG00000172239	PAIP1	10605	30.12	39.36	34.9	54.5	45.1	52.52	1467.21	0.485946	0.0609145	7.9775	1.49e-15
ENSG00000107984	DKK1	22943	292.05	361.58	355.18	425.54	397.42	400.26	10394.4	0.210904	0.0264615	7.97023	1.58e-15
ENSG00000170522	ELOVL6	79071	16.55	17.93	14.95	23.49	22.47	25.3	1272.31	0.540631	0.0678573	7.96717	1.62e-15
ENSG00000166483	WEE1	7465	21.79	25.48	23.45	36.11	32.35	34.04	1606.02	0.45248	0.0572691	7.90095	2.77e-15
ENSG00000112378	PERP	64065	53.98	54.51	56.03	67.22	64.21	66.54	4607.84	0.287401	0.036388	7.89825	2.83e-15
ENSG00000154529	CNTNAP3B	728577	22.01	18.45	21.49	12.7	12.21	14.85	1114.1	-0.55073	0.0701931	-7.84593	4.3e-15
ENSG00000060138	YBX3	8531	158.78	178.42	164.71	214.39	207.7	211.92	5123.12	0.273354	0.0348531	7.84305	4.4e-15
ENSG00000101384	JAG1	182	14.1	15.92	15.34	10.68	9.85	10.25	1159.7	-0.507173	0.0648739	-7.81783	5.37e-15
ENSG00000167772	ANGPTL4	51129	28.27	33.06	34.77	47.54	46.52	48.81	1251.14	0.512082	0.066189	7.73667	1.02e-14
ENSG00000120697	ALG5	29880	8.93	13.16	11.35	24.79	25.9	20.91	363.238	0.963411	0.124735	7.72369	1.13e-14
ENSG00000148926	ADM	133	57.29	62.81	66.88	86.5	88.25	91.82	1701.22	0.434311	0.0566152	7.67127	1.7e-14
ENSG00000167552	TUBA1A	7846	50.32	52.86	50.94	72.3	72.53	74.31	1778.9	0.415824	0.0542098	7.67065	1.71e-14
ENSG00000196924	FLNA	2316	210.62	193.65	200.52	174.08	172.78	168.05	22038.6	-0.17147	0.0223668	-7.66629	1.77e-14
ENSG00000179632	MAF1	84232	56.66	63.77	62.04	83.19	80.29	76.66	1761.13	0.418649	0.0547242	7.65016	2.01e-14
ENSG00000225630	NA	NA	4.48	4.05	4.79	5.24	4.52	5.35	15201.7	0.211179	0.0276192	7.6461	2.07e-14
ENSG00000130702	LAMA5	3911	119.67	144.61	125.57	105.27	109.28	117.83	9824.38	-0.229736	0.0301821	-7.61165	2.71e-14
ENSG00000124942	AHNAK	79026	84.64	81.31	80.88	68.36	69.16	70.08	23421	-0.155193	0.0204186	-7.60059	2.95e-14
ENSG00000159216	RUNX1	861	7.87	7.73	7.86	5.27	4.88	4.36	621.361	-0.657868	0.0876265	-7.50763	6.02e-14
ENSG00000196154	S100A4	6275	290.75	348.95	325.82	248.78	250.45	253.17	1830.36	-0.409692	0.0552239	-7.41874	1.18e-13
ENSG00000067225	PKM	5315	1512.58	1422.5	1442.18	1308.76	1251.66	1250.14	47242.3	-0.147936	0.0199699	-7.40795	1.28e-13
ENSG00000105976	MET	4233	85.91	84.85	84.44	70.54	70.21	69.02	7866.12	-0.221607	0.0299763	-7.39275	1.44e-13	Invasion and metastasis
ENSG00000125844	RRBP1	6238	65.55	57.29	58.35	71.84	71.86	70.21	4314.99	0.278221	0.0377421	7.37165	1.69e-13
ENSG00000130164	LDLR	3949	36.33	34.26	37.53	44.89	44.34	47.62	2766.37	0.327554	0.0444563	7.36801	1.73e-13
ENSG00000138759	FRAS1	80144	9.44	9.21	8.91	6.82	7.7	6	1922.37	-0.395621	0.0537076	-7.36621	1.76e-13
ENSG00000234127	TRIM26	7726	22.14	23.05	20.48	31.14	30.02	33.45	1355.59	0.465313	0.0641458	7.25399	4.05e-13
ENSG00000152527	PLEKHH2	130271	3.24	3.64	4.63	6.17	5.83	5.1	483.731	0.761368	0.105093	7.24473	4.33e-13
ENSG00000104219	ZDHHC2	51201	38.94	34.86	33.73	25.74	26.82	24.05	2545.84	-0.364289	0.050458	-7.21965	5.21e-13
ENSG00000134049	IER3IP1	51124	9.21	9.68	8.61	15.11	13.9	14.26	424.746	0.833679	0.115697	7.2057	5.77e-13
ENSG00000134684	YARS	8565	114.55	118.61	107.42	91.68	96.81	90.83	4754.49	-0.248853	0.034646	-7.18273	6.83e-13
ENSG00000083857	FAT1	2195	228.87	211.2	216.45	191.71	188.26	190.01	32375.3	-0.157929	0.0221359	-7.1345	9.71e-13
ENSG00000184009	ACTG1	71	6797.49	7284.53	7329.81	7989.61	7791.28	8026.12	111434	0.112324	0.0157958	7.11102	1.15e-12
ENSG00000100422	CERK	64781	30.03	29.08	30.73	24.65	21.81	23.02	2080.61	-0.350703	0.0494322	-7.09462	1.3e-12
ENSG00000050405	LIMA1	51474	41.83	45.66	44.27	54.33	52.56	54.61	2999.1	0.30112	0.0426379	7.06228	1.64e-12
ENSG00000186665	C17orf58	284018	15.07	17.01	17.03	27.4	25.49	29.14	580.169	0.675573	0.0957573	7.05506	1.73e-12
ENSG00000124767	GLO1	2739	174.86	179.06	176.41	208.87	206.7	199.59	6618.67	0.223449	0.0317139	7.04579	1.84e-12
ENSG00000124145	SDC4	6385	72.71	79.8	78.63	61.55	63.25	62.72	3461.79	-0.280404	0.0398444	-7.03749	1.96e-12
ENSG00000153130	SCOC	60592	41.12	45.74	41.33	60.94	57.56	55.6	1549.16	0.420421	0.0600754	6.99822	2.59e-12
ENSG00000196878	LAMB3	3914	15.22	15.49	16.49	21.85	19.82	20.68	1214.36	0.458693	0.0655431	6.99834	2.59e-12
ENSG00000068024	HDAC4	9759	15.65	11.79	7.4	9.25	8.63	9.51	684.74	-0.606428	0.0867077	-6.99394	2.67e-12
ENSG00000186480	INSIG1	3638	35.33	38.05	37.43	49.7	46.64	43.95	1879.3	0.379138	0.0542321	6.99102	2.73e-12
ENSG00000168924	LETM1	3954	40.2	44.77	41.08	52.14	50.82	49.48	3520.25	0.283123	0.0405579	6.98071	2.94e-12
ENSG00000144063	MALL	7851	127.95	133.21	125.52	145.32	145	146.56	7017.15	0.216189	0.0309802	6.9783	2.99e-12
ENSG00000135631	RAB11FIP5	26056	11.18	10.97	11.03	15.88	14.55	15.02	1104.88	0.471282	0.0676968	6.96165	3.36e-12
ENSG00000148672	GLUD1	2746	83.98	85.1	89.14	69.22	68.95	71.57	3296.65	-0.283502	0.0407308	-6.96038	3.39e-12
ENSG00000167325	RRM1	6240	100.88	94.73	114.6	89.69	82.39	83.07	3199.08	-0.313912	0.0451796	-6.94809	3.7e-12
ENSG00000173801	JUP	3728	100.59	100.43	102.78	117.51	112.07	116.06	5735.15	0.222892	0.0322314	6.91535	4.67e-12
ENSG00000259956	RBM15B	29890	10.95	10.7	11.35	13.99	14.31	14.25	1471.3	0.419649	0.0610458	6.87433	6.23e-12
ENSG00000111897	SERINC1	57515	16.26	18.26	17.12	24.95	24.25	22.48	1172.99	0.472233	0.0688047	6.86338	6.72e-12
ENSG00000210082	NA	NA	7412.91	6045.99	6083.15	5190.07	4763.73	4896.86	138124	-0.260385	0.0379713	-6.85741	7.01e-12
ENSG00000122644	ARL4A	10124	52.35	63.4	62.37	82.09	82.27	75.48	1613.03	0.401796	0.0587006	6.84484	7.66e-12
ENSG00000104413	ESRP1	54845	44.5	51.11	47.07	59.47	56.23	55.02	3535.18	0.269437	0.0397782	6.77347	1.26e-11
ENSG00000105255	FSD1	79187	18.66	19.51	19.31	28.17	29.1	29.23	736.983	0.581461	0.0858927	6.76962	1.29e-11
ENSG00000144824	PHLDB2	90102	84.56	88.31	88.81	73.57	72.75	72.09	6816.41	-0.206991	0.0306212	-6.75973	1.38e-11
ENSG00000137193	PIM1	5292	12.65	12.9	11.52	17.57	21.39	20.06	719.607	0.574926	0.0852523	6.74381	1.54e-11
ENSG00000128510	CPA4	51200	12.49	10.07	11.27	18.65	20.15	18.94	440.489	0.726481	0.108472	6.69744	2.12e-11
ENSG00000023839	ABCC2	1244	45.09	44.88	43.05	50.84	49.43	48.72	5309.76	0.219885	0.03289	6.68546	2.3e-11
ENSG00000115128	SF3B6	51639	138.08	161.93	160.67	204.47	200.48	190.53	1903.43	0.356929	0.053403	6.68369	2.33e-11
ENSG00000106105	GARS	2617	127.71	130.13	122.65	106.74	109.69	103.48	4903	-0.231659	0.0347669	-6.6632	2.68e-11
ENSG00000083307	GRHL2	79977	4.8	4.67	5.38	7.21	6.73	6.65	575.627	0.623268	0.093898	6.63771	3.19e-11
ENSG00000197535	MYO5A	4644	7.18	6.71	7.42	9.39	9.05	9.05	1337.14	0.415019	0.0627299	6.61597	3.69e-11
ENSG00000174238	PITPNA	5306	27.45	27.76	34.86	49.61	44.92	42.97	1709.77	0.369713	0.0560019	6.60179	4.06e-11
ENSG00000157191	NECAP2	55707	23.12	29.23	25.56	32.61	34.42	36.02	1038.13	0.464156	0.0704844	6.58523	4.54e-11
ENSG00000107554	DNMBP	23268	34.74	36	33.63	28.47	27.98	27.68	2749.35	-0.284249	0.0433262	-6.56069	5.36e-11
ENSG00000170142	UBE2E1	7324	53.46	63.68	63.73	78.53	80.53	81.42	1747.76	0.361257	0.0551167	6.5544	5.59e-11
ENSG00000015413	DPEP1	1800	37.85	44.92	43.53	62.15	62.29	67.65	763.569	0.539126	0.0823493	6.54682	5.88e-11
ENSG00000130522	JUND	3727	119.02	120.6	114.24	150.47	135.41	151.53	3399.51	0.260859	0.0398738	6.54212	6.07e-11	Sustained proliferation;Invasion and metastasis
ENSG00000145782	ATG12	9140	157.56	182.01	164.98	205.01	197.36	189.78	5907.46	0.225807	0.0345279	6.53985	6.16e-11
ENSG00000171223	JUNB	3726	91.7	100.31	102.76	120.55	127.68	122.65	2360.75	0.335755	0.0517277	6.49081	8.54e-11	Sustained proliferation;Invasion and metastasis
ENSG00000185624	P4HB	5034	788.98	777.26	778.85	727.45	700.91	690.15	17299.7	-0.13958	0.0215361	-6.48123	9.1e-11
ENSG00000145730	PAM	5066	148.65	155.14	151.6	130.48	122.3	115.74	5414.3	-0.214889	0.0331644	-6.47949	9.2e-11
ENSG00000237973	NA	NA	157.07	120.5	126.54	101.17	99.27	99.04	6406.77	-0.222651	0.034384	-6.47543	9.45e-11
ENSG00000205542	TMSB4X	7114	480.05	583.15	563.68	485.19	477.03	467.11	3565.33	-0.249492	0.0388507	-6.42183	1.35e-10
ENSG00000099250	NRP1	8829	3.47	3.21	2.49	0.94	0.81	1.65	105.032	-1.38785	0.21616	-6.4205	1.36e-10
ENSG00000149948	HMGA2	8091	113.47	120.98	120.13	105.18	107.6	106.69	9102.12	-0.169423	0.0263981	-6.41799	1.38e-10
ENSG00000162735	PEX19	5824	19.7	20.38	15.92	30.06	29.39	28.05	530.882	0.626705	0.0977144	6.41365	1.42e-10
ENSG00000161813	LARP4	113251	35.84	34.82	35.22	36.92	38.38	37.46	3110.88	0.265107	0.0414046	6.40282	1.53e-10
ENSG00000187514	PTMA	5757	3062.68	3081.15	3008.96	3186.87	3148.95	3176.74	54173.6	0.106339	0.0166083	6.40276	1.53e-10
ENSG00000006831	ADIPOR2	79602	39.46	40.39	43.52	49.96	46.59	48.54	3220.13	0.266731	0.0417008	6.39629	1.59e-10
ENSG00000168209	DDIT4	54541	247.6	271.5	261.98	321.86	308.47	305.82	2238.95	0.321993	0.0504323	6.38465	1.72e-10
ENSG00000143816	WNT9A	7483	3.65	3.55	3.09	5.98	5.59	5.42	384.156	0.75293	0.118256	6.36695	1.93e-10	Invasion and metastasis
ENSG00000197728	RPS26	6231	959.69	1266.36	1246.72	1407.84	1357.15	1409.56	10613	0.165874	0.0260706	6.36248	1.99e-10
ENSG00000135919	SERPINE2	5270	57.01	60.03	56.98	48.63	47.09	46.47	1956.55	-0.324279	0.0510369	-6.35383	2.1e-10
ENSG00000142875	PRKACB	5567	69.34	68.99	71.31	61.32	56	63.41	4150.24	-0.240283	0.0378402	-6.34994	2.15e-10
ENSG00000150051	MKX	283078	8.97	10.78	11.32	6.68	7.48	6.72	455.332	-0.66185	0.104421	-6.3383	2.32e-10
ENSG00000181649	PHLDA2	7262	213.06	267.67	245.99	313.95	307.1	302.73	2638.79	0.292101	0.0461452	6.33005	2.45e-10
ENSG00000184007	PTP4A2	8073	114.78	119.21	119.68	108.57	115.15	101.16	5464.54	-0.209839	0.0331678	-6.32659	2.51e-10
ENSG00000145349	CAMK2D	817	40.36	42.39	41.57	48.2	47.36	48.05	3552.73	0.253033	0.0400103	6.32419	2.55e-10
ENSG00000112769	LAMA4	3910	1.84	3.02	2.63	4.57	4.54	5.47	277.288	0.87124	0.137956	6.31534	2.7e-10
ENSG00000134333	LDHA	3939	1150.16	1126.49	1140.5	1252.35	1204.77	1229.44	30494	0.140548	0.022287	6.30628	2.86e-10	Metabolism
ENSG00000146904	EPHA1	2041	13.15	11.33	13.88	19.45	17.44	19.85	760.328	0.530675	0.0842119	6.30166	2.94e-10
ENSG00000101311	FERMT1	55612	25.69	25.8	24.31	20.47	19.68	19.12	2070.68	-0.312868	0.0497061	-6.29437	3.09e-10
ENSG00000160049	DFFA	1676	45.22	47.35	45.75	60.98	59.52	58.55	2490.94	0.288871	0.0459264	6.28985	3.18e-10
ENSG00000112297	CRYBG1	202	4.21	3.47	4.39	5.73	5.48	5.96	782.861	0.569429	0.0907649	6.27367	3.53e-10
ENSG00000164484	TMEM200A	114801	23.19	24.52	26	18.79	17.31	17.44	1237.53	-0.412771	0.0658162	-6.27158	3.57e-10
ENSG00000108262	GIT1	28964	33.37	39.56	39.68	44.02	43.77	39.7	2589.09	0.309803	0.049502	6.2584	3.89e-10
ENSG00000196205	NA	NA	76.82	76.4	74.27	63.77	68.35	69.79	20740.3	-0.143056	0.0228583	-6.25836	3.89e-10
ENSG00000130741	EIF2S3	1968	155.5	154.94	154.47	135.88	137.28	136.75	7049.21	-0.189625	0.0303645	-6.24496	4.24e-10
ENSG00000080822	CLDND1	56650	250.45	287.35	280.22	324.33	305.03	313.58	6533.26	0.190149	0.0304552	6.24354	4.28e-10
ENSG00000179833	SERTAD2	9792	41.29	37.56	39.52	49.05	49.35	39.08	2750.55	0.279053	0.0447031	6.24238	4.31e-10
ENSG00000079332	SAR1A	56681	36.51	35.84	37.69	47.05	42.47	43.81	2378.4	0.307607	0.0493066	6.23866	4.41e-10
ENSG00000264364	DYNLL2	140735	64.09	59.96	60.06	52.08	50.34	51.7	6739.52	-0.187727	0.0302709	-6.20157	5.59e-10
ENSG00000006118	TMEM132A	54972	68.03	72.38	61.9	58.75	58.79	55.42	2738.22	-0.273752	0.0445622	-6.14314	8.09e-10
ENSG00000115339	GALNT3	2591	4.16	4.36	3.97	6.64	7.08	7.71	351.879	0.758542	0.124453	6.09502	1.09e-09
ENSG00000164402	2020-09-08	23176	23.18	22.95	22.83	30.12	26.89	28.14	1703.16	0.345721	0.056991	6.06624	1.31e-09
ENSG00000039068	CDH1	999	22	21.97	18.42	24.05	26.7	25.57	1608.34	0.343215	0.0566557	6.0579	1.38e-09	Invasion and metastasis
ENSG00000150093	ITGB1	3688	210.89	217.68	222.63	240.14	232.08	238.53	14398.6	0.141788	0.0234352	6.05022	1.45e-09
ENSG00000057657	PRDM1	639	2.73	1.34	1.66	2.69	3.93	3.28	206.489	1.00795	0.166629	6.04906	1.46e-09
ENSG00000104899	AMH	268	25.09	35.02	34.4	22.49	25.86	26.03	756.065	-0.488716	0.0807997	-6.0485	1.46e-09
ENSG00000106714	CNTNAP3	79937	8.4	9.24	7.9	5.02	5.91	5.65	621.685	-0.53079	0.0878624	-6.04115	1.53e-09
ENSG00000163110	PDLIM5	10611	79.81	66.23	66.78	62.98	64.11	60.82	5577.81	-0.192959	0.0321127	-6.00879	1.87e-09
ENSG00000183283	DAZAP2	9802	178.93	195.14	191.19	156.62	156	157.65	3548.57	-0.233667	0.0389152	-6.00452	1.92e-09
ENSG00000168615	ADAM9	8754	81.84	83.07	82.6	68.96	69.52	66.61	5182.25	-0.206577	0.0345502	-5.97903	2.24e-09
ENSG00000115762	PLEKHB2	55041	64.42	67.84	62.83	75.02	78.54	76.38	3963.49	0.224615	0.0376619	5.96397	2.46e-09
ENSG00000064933	PMS1	5378	14.07	15.98	14.78	19.84	25.98	21.57	1058.47	0.435453	0.0730567	5.96048	2.51e-09
ENSG00000162599	NFIA	4774	6.34	5.93	5.37	7.23	8.66	7.36	751.822	0.500635	0.0841218	5.95131	2.66e-09
ENSG00000248112	NA	NA	3.92	4.54	3.76	8.86	8.05	8.69	179.133	1.03	0.1732	5.94687	2.73e-09
ENSG00000142910	TINAGL1	64129	26.21	30.73	34.64	22.51	24.12	23.6	937.077	-0.456309	0.0767868	-5.94255	2.81e-09
ENSG00000188486	H2AFX	3014	187.64	204.59	206.91	172.85	174.19	161.72	4461	-0.230663	0.0388172	-5.9423	2.81e-09
ENSG00000197081	IGF2R	3482	17.65	14.12	17.58	14.21	13.8	14.52	3318.66	-0.298784	0.0505878	-5.90624	3.5e-09
ENSG00000185787	MORF4L1	10933	357.47	372.77	362.39	407.74	396.43	408.25	6706.46	0.184489	0.0312961	5.89497	3.75e-09
ENSG00000058063	ATP11B	23200	17.67	16.06	16.37	21.95	23.39	18.6	1766.72	0.326454	0.0555568	5.87605	4.2e-09
ENSG00000165322	ARHGAP12	94134	56.76	54.39	50.3	62.82	63.78	62.07	4329.5	0.210538	0.0358865	5.86676	4.44e-09
ENSG00000157637	SLC38A10	124565	58.65	59.85	57.7	52.22	45.02	48.55	2813.69	-0.261626	0.0447644	-5.84451	5.08e-09
ENSG00000100934	SEC23A	10484	46.79	48.34	51.46	43.09	39.24	40.93	2904.2	-0.251011	0.0429665	-5.84201	5.16e-09
ENSG00000168066	SF1	7536	201.85	198.92	192.78	174.21	173.79	159.03	7246.32	-0.167831	0.0287336	-5.84094	5.19e-09
ENSG00000014641	MDH1	4190	158.99	172	176.06	210.12	194.6	201.77	4483.13	0.2199	0.0376688	5.83772	5.29e-09
ENSG00000111674	ENO2	2026	41.19	47.17	44.21	55.09	58.12	60.94	1945.42	0.320633	0.0549798	5.83183	5.48e-09
ENSG00000090013	BLVRB	645	94.6	108.38	115.73	134.44	141.04	140.28	1500.71	0.36538	0.0628455	5.81394	6.1e-09	Metabolism
ENSG00000111640	GAPDH	2597	4636.3	4832.92	4801.59	5116.76	4945.44	5028.86	52854.4	0.10305	0.0177243	5.81407	6.1e-09
ENSG00000147162	OGT	8473	67.52	70.45	74.12	61.77	68.25	72.58	6176.42	-0.185739	0.0319487	-5.81366	6.11e-09
ENSG00000177238	TRIM72	493829	18.77	15.92	15.37	20.21	19.75	18.4	1756.38	0.314827	0.0542496	5.80331	6.5e-09
ENSG00000142089	IFITM3	10410	155.61	188.1	177.35	217.5	220.8	226.4	1982.52	0.309349	0.0533498	5.7985	6.69e-09
ENSG00000142632	ARHGEF19	128272	44.51	45.32	43.11	52.96	56.27	58.1	2136.56	0.292005	0.0506312	5.76729	8.06e-09
ENSG00000100167	2020-09-03	55964	5.34	5.68	5.5	8.61	7.31	8.05	489.963	0.603815	0.104784	5.76247	8.29e-09
ENSG00000100744	GSKIP	51527	9.18	8.46	9.02	14.52	15.84	14.33	424.335	0.636483	0.110592	5.75524	8.65e-09
ENSG00000114686	MRPL3	11222	133.6	134.08	132.22	159.38	151.67	148.06	3930.61	0.225417	0.0391845	5.75271	8.78e-09
ENSG00000164574	GALNT10	55568	26.22	30.67	27.56	19.45	20.38	20.75	1706.42	-0.326993	0.0568623	-5.75061	8.89e-09
ENSG00000198727	CYTB	4519	4872.07	4066.13	3988.17	3736.97	3453.25	3592.45	59846.2	-0.127487	0.0222138	-5.73912	9.52e-09
ENSG00000165025	SYK	6850	4.16	3.32	3.16	6.16	6.38	4.51	414.681	0.658624	0.114843	5.73501	9.75e-09
ENSG00000188511	C22orf34	348645	6.41	7.35	5.79	3.75	3.89	4.1	289.487	-0.740487	0.129548	-5.71592	1.09e-08
ENSG00000196428	TSC22D2	9819	10.71	10.37	9.21	11	13.21	13.56	992.372	0.431153	0.0754932	5.71115	1.12e-08
ENSG00000148339	SLC25A25	114789	7.21	7.84	8.99	11.29	12.58	12.53	510.282	0.59595	0.104422	5.70714	1.15e-08
ENSG00000163132	MSX1	4487	80.25	92.45	83.71	103.09	101.72	98.3	3608.48	0.241479	0.0425113	5.68034	1.34e-08
ENSG00000180198	RCC1	1104	95.2	103.39	95.45	123.22	113.46	113	4063.79	0.209297	0.0369394	5.66594	1.46e-08
ENSG00000102678	FGF9	2254	1.67	1.66	1.54	0.61	0.49	0.66	66.06	-1.62363	0.28658	-5.66553	1.47e-08
ENSG00000115738	ID2	3398	87.27	95.04	93.14	109.54	109.86	120.69	1968.89	0.301616	0.0535055	5.6371	1.73e-08
ENSG00000080824	HSP90AA1	3320	1521.27	1320.35	1329.31	1447.89	1408.12	1415.83	80385.8	0.114326	0.0203384	5.6212	1.9e-08
ENSG00000177494	ZBED2	79413	13.61	15.08	13.43	9	9.08	8.96	409.73	-0.613076	0.109085	-5.62019	1.91e-08
ENSG00000093000	NUP50	10762	69.81	75.29	72.12	71.68	66.21	65.94	4178.23	-0.208122	0.0370542	-5.61669	1.95e-08
ENSG00000100889	PCK2	5106	23.72	21.77	21.27	16.59	15.54	16.2	616.026	-0.507716	0.090434	-5.61422	1.97e-08
ENSG00000029364	SLC39A9	55334	21.8	23.45	23.47	28.39	27.61	29.77	1832.71	0.298041	0.0531651	5.60595	2.07e-08
ENSG00000281383	NA	NA	0	0	0.25	0	0	0.22	24080.8	0.1471	0.0263609	5.58022	2.4e-08
ENSG00000049283	EPN3	55040	7.95	8.82	8.64	14.24	12.24	12.47	268.167	0.767386	0.137603	5.57682	2.45e-08
ENSG00000165006	UBAP1	51271	22.18	23.04	23.45	30.36	29.48	28.69	1168.63	0.369544	0.066406	5.56491	2.62e-08
ENSG00000109511	ANXA10	11199	46.44	52.22	44.88	60.07	63.3	61.16	1468.82	0.334482	0.0601184	5.56372	2.64e-08
ENSG00000175745	NR2F1	7025	26.79	31.4	29.62	22.3	23.19	23.31	1235.2	-0.35857	0.0645442	-5.55542	2.77e-08
ENSG00000214078	CPNE1	8904	131.52	136.58	135.42	168.87	159.47	163.71	2163.51	0.27387	0.0496558	5.51537	3.48e-08
ENSG00000127603	MACF1	23499	45.16	42.89	46.13	39.15	41.28	42.31	5522.33	-0.189151	0.034395	-5.49936	3.81e-08
ENSG00000131941	RHPN2	85415	17.95	20.94	18.17	24.02	24.54	22.47	1204.38	0.379623	0.0691383	5.49078	4e-08
ENSG00000198648	STK39	27347	41.24	44.28	42.79	37.11	35.97	36.16	2926.3	-0.26631	0.0485778	-5.48214	4.2e-08
ENSG00000250920	NA	NA	17.46	23.27	22.84	16.89	16.42	18.7	988.304	-0.395729	0.0722255	-5.47908	4.28e-08
ENSG00000114391	RPL24	6152	1373	1441.63	1420.35	1530.3	1572.97	1537.69	9996.74	0.152283	0.0278341	5.47109	4.47e-08
ENSG00000172037	LAMB2	3913	99.31	115.96	108.17	136.59	130.89	133.66	3192.73	0.229542	0.041976	5.46842	4.54e-08
ENSG00000187164	SHTN1	57698	32.24	30.75	32.07	38.67	35.44	38.87	2732.87	0.2549	0.0466371	5.4656	4.61e-08
ENSG00000129351	ILF3	3609	299.09	292	294.66	259.05	254.74	256.92	15874.2	-0.12531	0.0229316	-5.46452	4.64e-08
ENSG00000221983	UBA52	7311	1280.51	1579.14	1539.41	1694.6	1699.2	1643.25	9594.96	0.14612	0.0267436	5.46375	4.66e-08
ENSG00000166986	MARS	4141	154.31	169.55	159.65	136.52	139.12	198.44	5333.89	-0.19677	0.0361073	-5.4496	5.05e-08
ENSG00000178035	IMPDH2	3615	431.6	442.62	439.97	493.46	479.26	462.74	9441.81	0.153333	0.0281652	5.44405	5.21e-08
ENSG00000180644	PRF1	5551	6.28	6.15	6.41	3.65	3.57	3.58	216.801	-0.807542	0.14839	-5.44201	5.27e-08
ENSG00000133131	MORC4	79710	23.62	26.79	23.56	20.14	19.11	18.76	1047.02	-0.370726	0.0681338	-5.44114	5.29e-08
ENSG00000152332	UHMK1	127933	44.56	45.45	44.72	40.14	38.6	38.24	6758.45	-0.173246	0.0318775	-5.43472	5.49e-08
ENSG00000152818	UTRN	7402	13.28	15.56	13.89	15.43	15.09	18.32	1468.89	0.319939	0.0589033	5.4316	5.59e-08
ENSG00000213064	SFT2D2	375035	20.98	17.5	18.52	14.83	14.69	17.36	2825.27	-0.236463	0.0436062	-5.4227	5.87e-08
ENSG00000008294	SPAG9	9043	43.85	41.74	47.43	57.46	53.16	50.93	3958.61	0.21982	0.0406065	5.41341	6.18e-08
ENSG00000198931	APRT	353	193.15	210.41	216.16	257	245.37	240.72	2550.54	0.262422	0.0484782	5.4132	6.19e-08
ENSG00000066322	ELOVL1	64834	87.97	87.72	89.42	109.5	106.48	103.5	2103.95	0.270867	0.0501756	5.39838	6.72e-08
ENSG00000133313	CNDP2	55748	95.21	89.84	88.02	66.42	70.12	73.96	2031.26	-0.273115	0.0507686	-5.37961	7.46e-08
ENSG00000135678	CPM	1368	4.62	16.73	6.63	11	10.93	12.51	557.544	0.521397	0.0970787	5.37087	7.84e-08
ENSG00000041357	PSMA4	5685	466.11	490.34	471.56	544.15	517.8	537.14	6047.42	0.167762	0.0312686	5.3652	8.09e-08
ENSG00000184588	PDE4B	5142	42.82	42.85	43.4	35.07	37.72	35.79	2557.56	-0.243855	0.0454645	-5.36363	8.16e-08
ENSG00000181904	C5orf24	134553	25.58	26.5	27.26	20.59	22.61	20.72	1615.68	-0.30111	0.0561632	-5.36133	8.26e-08
ENSG00000082641	NFE2L1	4779	124.56	105.66	102.3	85.25	110.15	87.7	5511.83	-0.179007	0.0334354	-5.35383	8.61e-08
ENSG00000060339	CCAR1	55749	61.93	68.14	59.73	52.7	51.84	50.22	3416.93	-0.229926	0.0429592	-5.35219	8.69e-08
ENSG00000148516	ZEB1	6935	1.92	2.57	3.26	1.49	1.49	1.2	135.032	-1.01883	0.190527	-5.34742	8.92e-08
ENSG00000143545	RAB13	5872	98.82	89.69	91.68	108.16	111.96	113.47	1893.49	0.293687	0.0549846	5.34125	9.23e-08
ENSG00000134717	BTF3L4	91408	33.68	36.2	36.57	49.79	46.85	45.87	1109.97	0.369498	0.069239	5.33657	9.47e-08
ENSG00000066654	THUMPD1	55623	39.53	37.23	32.08	30.96	25.98	25.02	1470.4	-0.313861	0.0588296	-5.33509	9.55e-08
ENSG00000087460	GNAS	2778	394.14	419.64	425.76	377.11	358.77	359.15	10773.3	-0.141197	0.0265153	-5.32511	1.01e-07
ENSG00000117335	CD46	4179	39.98	49.77	52.3	54	61.86	58.25	3036.15	0.225154	0.0422885	5.32424	1.01e-07
ENSG00000099810	MTAP	4507	199.56	201.79	213.43	205.74	200.9	210.25	7485.52	-0.153556	0.0288613	-5.3205	1.03e-07
ENSG00000147274	RBMX	27316	187.78	188.18	185.6	167.84	155.16	161.24	6153.4	-0.164584	0.030981	-5.31243	1.08e-07
ENSG00000134001	EIF2S1	1965	239.53	243.99	234.53	272.74	276.88	267.92	4286.04	0.193044	0.0363456	5.31135	1.09e-07
ENSG00000108932	SLC16A6	9120	7.09	6.51	6.79	3.45	3.83	4.13	320.055	-0.686929	0.129471	-5.30566	1.12e-07	Metabolism
ENSG00000113739	STC2	8614	63.11	62.5	67.13	62	59.27	56.85	2305.65	-0.252478	0.047678	-5.29548	1.19e-07
ENSG00000099622	CIRBP	1153	295.37	303.7	290.7	254.51	261.64	263.11	4534.59	-0.1952	0.0368931	-5.29094	1.22e-07
ENSG00000158615	PPP1R15B	84919	27.18	28.91	28.57	33.56	31.94	33.85	3144.13	0.225393	0.0426697	5.28228	1.28e-07
ENSG00000006468	ETV1	2115	16.54	18.18	17.66	13.16	13.26	14.49	1035.74	-0.37813	0.0716802	-5.27524	1.33e-07
ENSG00000089280	FUS	2521	405.09	408.79	398.06	360.5	361.14	353.43	9611.23	-0.150875	0.0286103	-5.27346	1.34e-07
ENSG00000135549	PKIB	5570	15.67	15.84	15.25	20.39	21.92	20.44	440.344	0.566346	0.107535	5.26663	1.39e-07
ENSG00000141905	NFIC	4782	41.18	40.87	41.54	37.72	34.6	35.72	2960.91	-0.223176	0.0423948	-5.26423	1.41e-07
ENSG00000147457	CHMP7	91782	24.3	26.89	27.11	33.95	32.67	33.17	1543.2	0.303158	0.0575947	5.26364	1.41e-07
ENSG00000197457	STMN3	50861	62.05	68.57	69.63	56.84	56.93	58.6	2568.41	-0.241075	0.0457962	-5.26409	1.41e-07
ENSG00000233927	RPS28	6234	821.53	1112.84	914.88	1069.45	1032.6	1103.56	10252.5	0.166795	0.0317036	5.26107	1.43e-07
ENSG00000058262	SEC61A1	29927	123.95	122.24	122.2	106.75	107.37	105.07	6013.68	-0.169219	0.0321742	-5.25944	1.44e-07
ENSG00000156017	CARNMT1	138199	18.33	18.29	14.99	15.26	11.09	11.73	1027.88	-0.357868	0.0685576	-5.21996	1.79e-07
ENSG00000162980	ARL5A	26225	27.94	32.12	31.99	25.75	21.85	29.36	1053.77	-0.354909	0.068082	-5.21297	1.86e-07
ENSG00000185697	MYBL1	4603	4.16	4.78	4.51	7.48	7.43	6.8	475.731	0.542546	0.104083	5.21264	1.86e-07
ENSG00000172809	RPL38	6169	1430.43	1384.57	1320.7	1333.88	1375.21	1372.72	9254.18	0.15267	0.0294503	5.18399	2.17e-07
ENSG00000125378	BMP4	652	85.37	93.32	90.34	73.82	75.39	72.8	2411.37	-0.239042	0.0461795	-5.17636	2.26e-07
ENSG00000124783	SSR1	6745	95.28	88.09	88.88	72.78	78.56	77.63	3788.64	-0.19617	0.0379275	-5.17223	2.31e-07
ENSG00000185215	TNFAIP2	7127	42.64	54.89	50.09	43.68	46.57	47.05	2006.9	-0.26033	0.0504108	-5.16416	2.42e-07
ENSG00000112096	SOD2	6648	65.17	62.72	67.16	78.62	70.1	74.43	1307	0.332691	0.0645328	5.15538	2.53e-07
ENSG00000118898	PPL	5493	17.54	15.11	15.58	19.25	17.5	18.41	1758.95	0.288935	0.0560725	5.15288	2.57e-07
ENSG00000171475	WIPF2	147179	13.5	13.35	12.32	17.13	16.96	15.91	1841.16	0.273034	0.053121	5.13986	2.75e-07
ENSG00000111229	ARPC3	10094	148.54	180.01	166.6	133.12	138.22	146.44	1330.44	-0.314288	0.0612225	-5.13354	2.84e-07
ENSG00000145703	IQGAP2	10788	0.64	1.94	1.56	0.6	0.3	2.14	74.957	-1.32251	0.257845	-5.1291	2.91e-07
ENSG00000135535	CD164	8763	89.13	89.18	87.02	78.62	73.33	72.98	4393.85	-0.190112	0.0371808	-5.11317	3.17e-07
ENSG00000120254	MTHFD1L	25902	62.08	60.07	56.14	51.76	50.42	54.89	3120.9	-0.211367	0.0414786	-5.09582	3.47e-07
ENSG00000102096	PIM2	11040	8.47	10.19	9.65	13.7	14.66	13.52	432.529	0.563707	0.110672	5.09348	3.52e-07
ENSG00000108953	YWHAE	7531	743.73	736.01	727.92	734.13	733.19	729.81	16502.7	0.111184	0.0218684	5.08425	3.69e-07
ENSG00000170456	DENND5B	160518	9.69	11.05	10.21	7.6	8.1	8.53	1058.56	-0.343359	0.0677537	-5.06774	4.03e-07
ENSG00000120875	DUSP4	1846	37.68	37.07	37	31.65	30.95	31.54	3346.45	-0.20149	0.0397814	-5.06493	4.09e-07
ENSG00000187720	THSD4	79875	5.24	4.14	4.44	3.17	2.5	2.22	476.535	-0.509852	0.101096	-5.04324	4.58e-07
ENSG00000188157	AGRN	375790	67.15	66.61	69.99	65.14	58.74	66.44	5930.87	-0.159474	0.0316222	-5.04312	4.58e-07
ENSG00000047644	WWC3	55841	3.24	4.65	4.71	3.18	2.8	3.46	233.225	-0.713836	0.141583	-5.04182	4.61e-07
ENSG00000206075	SERPINB5	5268	17.24	18.07	17.61	22.12	22.22	22.25	1046	0.348351	0.069119	5.03987	4.66e-07
ENSG00000112874	NUDT12	83594	8.42	9.67	8.22	13.82	13.04	12.34	526.126	0.491245	0.0975497	5.03584	4.76e-07
ENSG00000136942	RPL35	11224	3175.63	3345.4	3416.24	3601.2	3720.49	3616.05	11309.4	0.144333	0.0287552	5.01937	5.18e-07
ENSG00000004478	FKBP4	2288	131.67	132.67	132.7	144.86	136.97	139.31	5380.06	0.182052	0.0362886	5.01679	5.25e-07
ENSG00000110422	HIPK3	10114	15.58	14.34	13.94	11.29	11.53	11.59	1753.46	-0.272087	0.0542803	-5.01264	5.37e-07
ENSG00000100353	EIF3D	8664	228.1	219.11	232.94	249.44	263.8	254.83	6239.92	0.156247	0.0312332	5.00261	5.66e-07
ENSG00000155657	TTN	7273	0.53	0.92	0.85	0.83	0.69	0.65	489.324	0.532274	0.10644	5.00069	5.71e-07
ENSG00000174231	PRPF8	10594	150.09	143.66	144.47	130.37	127.77	130.9	14440.5	-0.116959	0.023389	-5.00061	5.71e-07
ENSG00000153944	MSI2	124540	71.02	68.56	70.09	65.34	58.67	54.84	5703.2	-0.161641	0.0323299	-4.99973	5.74e-07
ENSG00000114023	FAM162A	26355	82.33	87.6	92.24	110.23	104.64	117.73	1608.05	0.300448	0.0600987	4.99925	5.76e-07
ENSG00000144566	RAB5A	5868	24.33	25.73	24.67	30.24	27.97	32.89	932.516	0.369439	0.0739143	4.9982	5.79e-07	Sustained proliferation;Cell death;Invasion and metastasis
ENSG00000103335	PIEZO1	9780	111.43	132.44	119.54	106.18	118.12	114.65	7044.1	-0.151847	0.0303936	-4.99603	5.85e-07
ENSG00000150593	PDCD4	27250	15.05	13.17	11.13	18.42	19.99	16.36	522.236	0.504548	0.101102	4.99049	6.02e-07
ENSG00000131469	RPL27	6155	1771.12	1892.97	1919.63	2036.91	2120.56	2033.96	10264.3	0.152662	0.03063	4.98407	6.23e-07
ENSG00000101558	VAPA	9218	168.31	184.98	178.7	195.48	205.7	197.64	4380.45	0.187742	0.0377679	4.97093	6.66e-07
ENSG00000196656	NA	NA	1114.86	1517.65	1445.66	1657.15	1632.2	1589.15	4364.09	0.178805	0.0359899	4.9682	6.76e-07
ENSG00000159322	ADPGK	83440	23.33	25.19	25.33	28.8	32.08	30.49	1053.3	0.350774	0.0706103	4.96775	6.77e-07
ENSG00000155506	LARP1	23367	68.92	70.36	65.4	59.78	61.79	58.43	6175.2	-0.152288	0.0306577	-4.96735	6.79e-07
ENSG00000171988	JMJD1C	221037	31.16	29.52	30.93	33.03	31.3	32.58	2892.1	0.212296	0.0428692	4.95218	7.34e-07
ENSG00000110619	CARS	833	58.2	63.99	63.11	48.66	49.66	49.46	1758.86	-0.272931	0.0551945	-4.94489	7.62e-07
ENSG00000134030	CTIF	9811	5.8	5.21	5.43	8.2	7.35	7.52	618.834	0.444202	0.0899081	4.94062	7.79e-07
ENSG00000116016	EPAS1	2034	16.02	16.36	15.34	17.24	20.98	17.23	1481.21	0.291986	0.059121	4.93879	7.86e-07
ENSG00000169710	FASN	2194	308.18	313.8	304.3	327.72	321.39	303.26	42157.8	0.0905529	0.0183355	4.93867	7.87e-07	Metabolism
ENSG00000182871	COL18A1	80781	29.85	29.77	28.56	24.1	24.68	26.21	1913.9	-0.259322	0.0525125	-4.9383	7.88e-07
ENSG00000121057	AKAP1	8165	29.64	27.88	30.02	35.89	35.42	36.67	2471.01	0.244494	0.0495745	4.93186	8.15e-07
ENSG00000142627	EPHA2	1969	61.96	61.88	60.01	51.8	55.7	51.61	3278.17	-0.198662	0.0402816	-4.93183	8.15e-07
ENSG00000149428	HYOU1	10525	105.9	99.1	99.65	90.59	88.97	92.24	5202.31	-0.166457	0.033783	-4.92725	8.34e-07
ENSG00000198467	TPM2	7169	312.45	308.1	296.33	337.54	329.5	321.17	4953.08	0.169332	0.0343966	4.92293	8.53e-07
ENSG00000198876	DCAF12	25853	22.43	24.24	25.42	29.2	28.89	27	1870.86	0.275914	0.0560615	4.92163	8.58e-07
ENSG00000125968	ID1	3397	346.11	442.22	419.85	476.52	466.07	473.36	6966.23	0.152997	0.0311204	4.91628	8.82e-07
ENSG00000130529	TRPM4	54795	19.54	22.26	21.13	25.66	26.02	25.73	1215.32	0.317964	0.0647113	4.91358	8.94e-07
ENSG00000089159	PXN	5829	124.79	142.79	132.41	128.52	124.08	121.15	3924.23	-0.18364	0.0374016	-4.90996	9.11e-07
ENSG00000143384	MCL1	4170	84.9	87.38	86.03	75.36	72.8	76.47	5327.22	-0.162352	0.0331001	-4.9049	9.35e-07
ENSG00000112414	ADGRG6	57211	24.71	25.26	29.74	19.71	18.98	21.28	2223.18	-0.239132	0.0488418	-4.89604	9.78e-07
ENSG00000134755	DSC2	1824	19.26	21.31	20.04	16.94	15.97	16.68	1998.21	-0.250715	0.0514581	-4.87222	1.1e-06
ENSG00000081923	ATP8B1	5205	4.18	4.6	4.49	7.45	6.28	7.03	600.005	0.455852	0.0935948	4.87049	1.11e-06
ENSG00000101210	EEF1A2	1917	358.95	369.37	369.45	336.47	346.95	331.94	9086.64	-0.141398	0.0290554	-4.86648	1.14e-06
ENSG00000142676	RPL11	6135	1889.16	1908.54	1916.67	1985.11	1975.89	1993.53	14925.5	0.117495	0.0241784	4.85951	1.18e-06
ENSG00000154358	OBSCN	84033	6.45	5.56	4.92	2.6	4.09	6.44	933.842	-0.367264	0.0755999	-4.858	1.19e-06
ENSG00000168003	SLC3A2	6520	196.04	216.54	216.12	181.54	192.11	191.94	6092.61	-0.164008	0.0338117	-4.85063	1.23e-06
ENSG00000128342	LIF	3976	20.4	20.65	18.99	13.59	13.46	19.86	953.209	-0.349241	0.0720111	-4.84983	1.24e-06
ENSG00000135677	GNS	2799	28.74	28.16	29.34	22.3	22.68	22.38	2120.35	-0.245149	0.050561	-4.84857	1.24e-06
ENSG00000113407	TARS	6897	153.55	156.66	155.76	151.2	143.18	128.78	5520.5	-0.18019	0.037239	-4.83874	1.31e-06
ENSG00000171206	TRIM8	81603	42.85	44.53	43.51	36.62	35.72	34.6	1322.28	-0.293375	0.0610785	-4.80325	1.56e-06
ENSG00000125944	HNRNPR	10236	173.09	175.57	171.07	153.76	147.6	153.28	6902.89	-0.142379	0.0296821	-4.79679	1.61e-06
ENSG00000121060	TRIM25	7706	68.89	66.16	66.38	58.29	58.62	55.23	4320.19	-0.182277	0.0380087	-4.79567	1.62e-06
ENSG00000143322	ABL2	27	7.53	6.3	5.86	7.65	8.05	7.38	1151.84	0.325665	0.0680739	4.78399	1.72e-06
ENSG00000103512	NOMO1	23420	66.38	64.07	62.92	56.93	53.84	53.18	6088.04	-0.14903	0.0311619	-4.78244	1.73e-06
ENSG00000003137	CYP26B1	56603	11.79	17.07	18.33	10.52	10.66	12.08	633.349	-0.424195	0.0887208	-4.78123	1.74e-06
ENSG00000182054	IDH2	3418	41.52	40.59	37.8	49.53	48.15	45.44	1345.96	0.295086	0.061737	4.77972	1.76e-06	Metabolism
ENSG00000084090	STARD7	56910	102.72	95.32	92.36	87.77	82.77	79.5	4810.02	-0.165677	0.0348654	-4.75191	2.02e-06
ENSG00000115758	ODC1	4953	300.43	311.36	300.28	279.71	278.45	268.06	11519.1	-0.132058	0.0278359	-4.74416	2.09e-06
ENSG00000148773	MKI67	4288	102.36	93.79	91.48	84.79	79.54	81.79	17761.7	-0.118793	0.0250725	-4.73797	2.16e-06
ENSG00000078369	GNB1	2782	181.44	190.87	191.81	169.2	163.79	152.24	9153.23	-0.135047	0.0285151	-4.73599	2.18e-06
ENSG00000066084	DIP2B	57609	21.39	20.68	20.65	24.18	22.33	22.23	3145.63	0.201881	0.042682	4.72989	2.25e-06
ENSG00000167716	WDR81	124997	13.71	11.05	13.07	9.37	10.74	10.78	838.652	-0.366199	0.0776501	-4.71602	2.41e-06
ENSG00000197771	MCMBP	79892	108.3	114.33	112.82	102.81	97.69	97.95	5504.39	-0.151443	0.0321176	-4.71526	2.41e-06
ENSG00000123352	SPATS2	65244	52.61	54.8	54.84	62.54	57.71	64.74	2778.94	0.209964	0.0445691	4.71097	2.47e-06
ENSG00000169223	LMAN2	10960	181.47	182.21	185.54	164.19	154.97	154.03	3011.79	-0.205804	0.0437658	-4.70239	2.57e-06
ENSG00000164941	INTS8	55656	73.31	60.06	67.34	71.35	81.09	71.7	2305.32	0.236201	0.0503005	4.6958	2.66e-06
ENSG00000147459	DOCK5	80005	15.57	15.42	16.69	12.93	13.14	13.81	1968.78	-0.24826	0.052915	-4.69167	2.71e-06
ENSG00000063660	GPC1	2817	61.93	59.92	62.6	54.59	52.5	50.76	3504.08	-0.198421	0.0423041	-4.69036	2.73e-06
ENSG00000122515	ZMIZ2	83637	42.51	45.21	47.33	39.86	36.61	42.18	2495.48	-0.224313	0.0478499	-4.68784	2.76e-06
ENSG00000179218	CALR	811	654.65	619.11	612.98	661.19	648.93	625.84	17660.8	0.108742	0.0232585	4.67536	2.93e-06
ENSG00000154359	LONRF1	91694	10.11	9.32	10.05	13.57	12.81	13.29	631.692	0.431737	0.0924817	4.66835	3.04e-06
ENSG00000165916	PSMC3	5702	180.06	169.7	174.42	193.66	181.02	183.86	4167.75	0.175147	0.0376173	4.65603	3.22e-06
ENSG00000130147	SH3BP4	23677	16.86	21.04	18.41	17.14	15.15	16.29	1284.79	-0.285867	0.0614829	-4.64955	3.33e-06
ENSG00000148634	HERC4	26091	13.42	16.86	14.69	21.34	19.18	19.82	1153.38	0.31338	0.0674275	4.64765	3.36e-06
ENSG00000072364	AFF4	27125	14.51	14.64	12.98	17.02	17.63	15.58	2350.18	0.224436	0.0483344	4.64341	3.43e-06
ENSG00000184432	COPB2	9276	78.93	101.27	101.13	81.38	83.33	88.46	3589.97	-0.184279	0.0396878	-4.64321	3.43e-06
ENSG00000164292	RHOBTB3	22836	25.25	28.62	32.19	26	25.08	23.84	1954.86	-0.248023	0.0534265	-4.64232	3.45e-06
ENSG00000128272	ATF4	468	294.66	364.11	343.94	314.76	300.84	309.13	8368.74	-0.143446	0.0309157	-4.63992	3.49e-06
ENSG00000166710	B2M	567	700.88	829.79	787.39	899.6	866.31	867.78	6023.2	0.150443	0.0324361	4.63813	3.52e-06
ENSG00000111358	GTF2H3	2967	50.86	59.43	62.19	73.85	72.47	67.17	1871.21	0.252064	0.0545063	4.62449	3.76e-06
ENSG00000123908	AGO2	27161	31.29	33.61	36.01	41.32	37.28	37.3	6539.03	0.14532	0.0314313	4.62341	3.77e-06
ENSG00000176092	CRYBG2	55057	4.2	3	4.25	3.33	5.35	4.65	206.261	0.724378	0.156788	4.62011	3.84e-06
ENSG00000150054	MPP7	143098	30	30.32	29.1	26.92	24.67	24.46	2758.38	-0.202126	0.043785	-4.61633	3.91e-06
ENSG00000149639	SOGA1	140710	7.89	7.13	7.12	6.1	5.68	6.56	1700.01	-0.254458	0.0551508	-4.61387	3.95e-06
ENSG00000164104	HMGB2	3148	342.47	401.93	383.35	342.56	334.55	345.52	7132.96	-0.137211	0.0297944	-4.60526	4.12e-06
ENSG00000225614	ZNF469	84627	1.99	2.16	2.08	1.61	1.58	1.47	455.034	-0.471502	0.102391	-4.60493	4.13e-06
ENSG00000124788	ATXN1	6310	4.96	4.12	4.49	5.25	5.1	6.01	717.106	0.410001	0.0890608	4.60361	4.15e-06
ENSG00000274173	NA	NA	1.33	0.65	1.27	3.32	3.15	3	49.6958	1.5882	0.34501	4.60333	4.16e-06
ENSG00000106682	EIF4H	7458	345.03	336.67	337.76	360.92	356.3	345.51	14168.6	0.112497	0.0244469	4.6017	4.19e-06
ENSG00000105401	CDC37	11140	283.09	325.87	312.25	335.89	339.15	351.88	7084.42	0.14876	0.0323318	4.60106	4.2e-06
ENSG00000116001	TIA1	7072	45.11	57.49	55.94	42.17	46.54	47.91	1713.89	-0.248209	0.0539649	-4.59945	4.24e-06
ENSG00000105186	ANKRD27	84079	24.39	24.16	21.23	25.98	29.58	27.55	1716.83	0.253625	0.0552335	4.59187	4.39e-06
ENSG00000182093	WRB	7485	13.43	17.44	18.16	22.62	23.16	23.83	543.645	0.44545	0.097186	4.58348	4.57e-06
ENSG00000204439	C6orf47	57827	6.13	6.67	5.81	10.39	9.47	10.76	247.771	0.700951	0.153206	4.57521	4.76e-06
ENSG00000110321	EIF4G2	1982	465.84	439.84	440.25	402.66	386.14	383.3	24265.7	-0.108124	0.0236747	-4.56707	4.95e-06
ENSG00000167549	CORO6	84940	10.74	18.09	15.29	18.97	22.32	18.46	731.342	0.407402	0.0892172	4.56641	4.96e-06
ENSG00000197756	RPL37A	6168	2425.89	3020.21	2947.75	3070.17	3117.63	3105.09	13218.8	0.117129	0.0256636	4.56401	5.02e-06
ENSG00000135245	HILPDA	29923	29.86	34.4	32.21	41.72	45.8	45.01	622.964	0.419236	0.0919464	4.55957	5.13e-06
ENSG00000183207	RUVBL2	10856	232.12	224.93	230.41	256.97	244.35	237.83	5162.02	0.156973	0.0344621	4.55494	5.24e-06
ENSG00000066044	ELAVL1	1994	77.68	76.75	75	69.1	64.55	67.04	3203.81	-0.192854	0.0424534	-4.54272	5.55e-06
ENSG00000183742	MACC1	346389	1.78	1.35	1.4	2.49	2.01	2.37	265.367	0.639096	0.140859	4.53712	5.7e-06
ENSG00000235750	KIAA0040	9674	12.35	12.9	12.6	8.91	8.57	10.84	766.287	-0.375915	0.0829581	-4.53139	5.86e-06
ENSG00000090905	TNRC6A	27327	24.07	26.33	29.36	20.12	24.99	24.24	2754.26	-0.19802	0.0437409	-4.52711	5.98e-06
ENSG00000198763	ND2	4536	5602.67	4659.88	4529.01	5486.1	4957	5115.17	72205.9	0.209338	0.0462469	4.52652	6e-06
ENSG00000115648	MLPH	79083	38.52	41.54	42.31	30.94	33.89	30.24	1227.21	-0.291299	0.0644546	-4.51944	6.2e-06
ENSG00000133135	RNF128	79589	6.09	6.55	6.54	8.97	9.37	9.28	389.922	0.508146	0.112464	4.51832	6.23e-06
ENSG00000102144	PGK1	5230	401.3	424.37	431.03	461.45	420.23	447.62	16248.6	0.10206	0.0226369	4.50856	6.53e-06
ENSG00000113742	CPEB4	80315	4.44	6.54	5.57	6.52	7.28	6.64	662.861	0.389389	0.0864719	4.50307	6.7e-06	Sustained proliferation;Invasion and metastasis
ENSG00000146648	EGFR	1956	19.71	18.59	21.03	16.69	16.63	16.05	2766.07	-0.210001	0.0466365	-4.50293	6.7e-06
ENSG00000130935	NOL11	25926	80.6	91.55	92.91	101.93	96.35	97.52	4037.59	0.167352	0.0372008	4.49861	6.84e-06
ENSG00000183255	PTTG1IP	754	52.61	52.37	51.46	45.91	43.29	41.92	2282.35	-0.212145	0.047172	-4.49726	6.88e-06
ENSG00000122642	FKBP9	11328	39.08	37.55	38.56	34.69	30.23	32.81	1780.1	-0.241344	0.0537505	-4.49007	7.12e-06
ENSG00000120802	TMPO	7112	156.84	172.32	162.62	158.88	143.49	146.63	7266.05	-0.135539	0.0302366	-4.48263	7.37e-06
ENSG00000136451	VEZF1	7716	25.19	27.1	25.54	21.01	21.16	20.85	1392.18	-0.267728	0.0598083	-4.47644	7.59e-06
ENSG00000164904	ALDH7A1	501	60.83	67.09	59.52	60.63	50.43	55	1672.41	-0.251207	0.0561523	-4.47368	7.69e-06
ENSG00000177733	HNRNPA0	10949	48.25	49.41	49.01	43.21	44.25	43.5	7649.65	-0.129821	0.029079	-4.46443	8.03e-06
ENSG00000166913	YWHAB	7529	82.2	80.37	81.74	90	84.89	85.77	5374.16	0.15419	0.0345993	4.45646	8.33e-06
ENSG00000123159	GIPC1	10755	74.15	86.93	90.19	95	97.33	85.01	2501.69	0.217543	0.0488543	4.45289	8.47e-06
ENSG00000131389	SLC6A6	6533	15.93	18.04	16.7	20.11	17.87	19.18	1879.36	0.236048	0.0530687	4.44797	8.67e-06
ENSG00000227063	NA	NA	0	0	0	0	0	0	10109.5	0.131552	0.0295896	4.44588	8.75e-06
ENSG00000271601	LIX1L	128077	7.73	8.74	8.26	6.49	5.92	5.65	454.906	-0.453074	0.101917	-4.44554	8.77e-06
ENSG00000171552	BCL2L1	598	82.3	83.79	78.98	69.47	66.69	63.45	1227.32	-0.284861	0.0640967	-4.44423	8.82e-06
ENSG00000198804	COX1	4512	16689.2	13613.9	14360.2	12205.5	11355.9	11443.5	287970	-0.222944	0.0501724	-4.44355	8.85e-06
ENSG00000089356	FXYD3	5349	1.14	2.26	1.07	3.74	6.71	4.59	54.1086	1.47419	0.332282	4.43656	9.14e-06
ENSG00000268223	ARL14EPL	644100	12.77	13.78	13.47	18.14	19.4	21.15	396.601	0.51668	0.116643	4.42959	9.44e-06
ENSG00000112079	STK38	11329	16.54	17.05	15.74	13.43	13.18	12.08	1074.11	-0.304885	0.0688735	-4.42674	9.57e-06
ENSG00000105357	MYH14	79784	26.45	22.11	22.49	26.38	28.97	23.95	2267.63	0.217216	0.0490943	4.42447	9.67e-06
ENSG00000127952	STYXL1	51657	23.03	17.27	22.47	31.74	33.17	28.17	408.566	0.500884	0.113208	4.42447	9.67e-06
ENSG00000106609	TMEM248	55069	25.43	33.7	32.32	28.48	28.07	27.93	1611.42	-0.254342	0.057521	-4.42174	9.79e-06
ENSG00000177707	NECTIN3	25945	49.22	47.58	44.9	34.73	36.05	37.9	2139.48	-0.22145	0.0501315	-4.41739	9.99e-06
ENSG00000156261	CCT8	10694	296.63	314.39	312.18	343.1	325.96	327.68	11088	0.117716	0.0266558	4.41615	1e-05
ENSG00000164211	STARD4	134429	23.77	24.3	23.02	25.92	26.45	27.99	1375.98	0.267234	0.0606904	4.40323	1.07e-05
ENSG00000049249	TNFRSF9	3604	2.97	2.49	2.16	1.37	1.25	1.47	141.357	-0.796036	0.181068	-4.39634	1.1e-05
ENSG00000059588	TARBP1	6894	8.46	12.99	10.74	7.66	7.49	11.39	639.036	-0.38187	0.0869405	-4.39231	1.12e-05
ENSG00000065150	IPO5	3843	134.33	128.63	131.57	121.55	120.1	113.18	8740.51	-0.131115	0.0298573	-4.39138	1.13e-05
ENSG00000109685	NSD2	7468	73.73	76.43	74.96	69.79	67.77	67.98	6759.53	-0.135899	0.0309584	-4.38975	1.13e-05
ENSG00000180891	CUEDC1	404093	37.92	40.4	43.4	32.93	33.12	34.23	1550.38	-0.249536	0.0569174	-4.38417	1.16e-05
ENSG00000134910	STT3A	3703	107.99	104.31	108.98	94.77	96.48	94.23	3680.47	-0.168277	0.0384654	-4.37476	1.22e-05
ENSG00000101057	MYBL2	4605	82.66	78.86	77.7	85.91	87.07	84.31	3986.96	0.164531	0.0376482	4.37021	1.24e-05
ENSG00000186174	BCL9L	283149	39.66	39.58	41.05	33.35	31.06	32.75	2802.86	-0.190692	0.0436343	-4.37024	1.24e-05
ENSG00000167815	PRDX2	7001	276.2	319.9	307.93	263	263.7	273.02	1757.3	-0.258405	0.0591435	-4.36912	1.25e-05
ENSG00000188976	NOC2L	26155	231.17	214.29	215.4	229.5	235.79	233.46	7946.06	0.124562	0.0285146	4.36837	1.25e-05
ENSG00000058668	ATP2B4	493	14.96	16.25	13.84	17.77	17.46	19.22	2604.7	0.207653	0.0475534	4.36674	1.26e-05
ENSG00000180530	NRIP1	8204	8.69	9.39	8.67	7.05	6.92	7.57	929.271	-0.32381	0.0742001	-4.36401	1.28e-05
ENSG00000212907	ND4L	4539	29800.1	25518.2	25820.8	24600.5	22404.5	23113.4	12476.6	-0.130949	0.0300145	-4.36286	1.28e-05
ENSG00000171903	CYP4F11	57834	4.58	4.74	5.3	6.5	6.87	6.6	398.142	0.489944	0.112314	4.36226	1.29e-05
ENSG00000198087	CD2AP	23607	21.91	23.16	21.16	28.45	25.43	25.83	2526.19	0.20942	0.0480392	4.35936	1.3e-05
ENSG00000138814	PPP3CA	5530	54.24	55.06	54.92	46.73	45.92	47.47	4442.96	-0.159948	0.036695	-4.35886	1.31e-05
ENSG00000163349	HIPK1	204851	15.82	16.27	15.89	13.76	13.55	13.51	2148.5	-0.214218	0.0491722	-4.35649	1.32e-05
ENSG00000152056	AP1S3	130340	128.39	127.38	115.25	109.17	101.83	99.34	2851.32	-0.197147	0.0453165	-4.35045	1.36e-05
ENSG00000152601	MBNL1	4154	45.85	50.18	46.87	53.07	52.62	52.99	4570.43	0.152241	0.0350333	4.3456	1.39e-05
ENSG00000111676	ATN1	1822	38.65	43.74	40.3	37.29	37.1	36.7	3234.21	-0.177948	0.040966	-4.34379	1.4e-05
ENSG00000128965	CHAC1	79094	11.21	12.38	11.57	7.4	7.43	7	202.326	-0.667252	0.153585	-4.3445	1.4e-05
ENSG00000185567	AHNAK2	113146	13.59	12.96	13.65	11.66	13.47	11.96	2985.67	-0.204326	0.0471162	-4.33664	1.45e-05
ENSG00000179094	PER1	5187	34.15	40.97	32.16	43.84	38.45	39.99	1897.1	0.234652	0.0541809	4.33089	1.49e-05
ENSG00000279483	NA	NA	0	0	0	0	0	0	7061.71	0.132793	0.0306673	4.33011	1.49e-05
ENSG00000160216	AGPAT3	56894	26.87	27.58	27.25	22.28	19.9	21.22	1706.09	-0.237036	0.0547545	-4.32907	1.5e-05
ENSG00000198408	OGA	10724	77.63	77.09	78.77	64.59	65.31	71.96	5436.42	-0.147761	0.0341503	-4.32677	1.51e-05
ENSG00000067715	SYT1	6857	11.69	12	12.58	9.02	10.34	8.85	876.337	-0.326777	0.0755386	-4.32596	1.52e-05
ENSG00000160588	MPZL3	196264	2.74	2.63	2.75	3.39	3.47	3.97	227.335	0.64013	0.148221	4.31875	1.57e-05
ENSG00000153904	DDAH1	23576	10.77	9.62	9.59	7.38	6.95	6.94	675.651	-0.363938	0.0842896	-4.31771	1.58e-05
ENSG00000100504	PYGL	5836	119.31	118.31	111.65	122.22	125.52	126.11	4864.97	0.14832	0.0343694	4.31546	1.59e-05
ENSG00000175061	LRRC75A-AS1	125144	484.44	484.75	485.31	430.57	425.11	415.96	3080.1	-0.181753	0.042151	-4.31196	1.62e-05
ENSG00000182095	TNRC18	84629	45.11	47.56	49.82	30.78	37.59	40.36	4045.33	-0.160562	0.0372867	-4.30614	1.66e-05
ENSG00000143669	LYST	1130	2.51	2.8	2.75	5.24	2.65	3.1	483.299	0.435349	0.101112	4.30563	1.67e-05
ENSG00000114850	SSR3	6747	111.68	115.31	114.62	114.86	106.89	116.19	4279.78	-0.161611	0.0375511	-4.30376	1.68e-05
ENSG00000109586	GALNT7	51809	11.58	15.22	17.17	10.11	11.78	11.94	650.387	-0.368238	0.0857415	-4.29474	1.75e-05
ENSG00000136810	TXN	7295	380.95	444.01	448.45	482.2	488.86	486.21	5525.19	0.14062	0.0327659	4.29165	1.77e-05
ENSG00000171603	CLSTN1	22883	59.43	63.49	61.85	54.25	53.47	53.79	4145.22	-0.155006	0.0361101	-4.29261	1.77e-05
ENSG00000091136	LAMB1	3912	23.2	19.11	18.52	19.1	19.23	20.31	1364.39	0.264481	0.0618217	4.27812	1.88e-05
ENSG00000165119	HNRNPK	3190	487.32	509.86	492.64	529.25	502.55	521.47	18704.1	0.0888311	0.0207759	4.27567	1.91e-05
ENSG00000072952	MRVI1	10335	1.44	1.33	1.47	1.95	2.55	2.3	212.476	0.691266	0.161851	4.27101	1.95e-05
ENSG00000215021	PHB2	11331	355.23	394.47	380.6	353.36	355.03	346.52	7776.17	-0.123081	0.028822	-4.2704	1.95e-05
ENSG00000144401	METTL21A	151194	15.85	17.06	11.73	21.08	22.85	24.66	398.431	0.483692	0.113322	4.2683	1.97e-05
ENSG00000166949	SMAD3	4088	29.12	27.45	27.09	23.54	21.5	23.7	2675.53	-0.197392	0.0462676	-4.2663	1.99e-05
ENSG00000148834	GSTO1	9446	126.83	121.02	134.08	150.46	148.33	141.69	1874.94	0.24788	0.0581514	4.26266	2.02e-05
ENSG00000127483	HP1BP3	50809	157.33	153.1	142.22	142.73	131.78	137.96	5011.71	-0.14321	0.0336794	-4.25214	2.12e-05
ENSG00000198945	L3MBTL3	84456	20.03	21.28	21.06	19.04	15.28	16.24	983.177	-0.309837	0.0730157	-4.24343	2.2e-05
ENSG00000094975	SUCO	51430	11	11.26	13.48	11.78	9.67	10.32	1039.32	-0.303587	0.0715863	-4.24085	2.23e-05
ENSG00000064270	ATP2C2	9914	5.61	6.1	7.09	8.04	8.16	8.47	298.686	0.559667	0.132351	4.22866	2.35e-05
ENSG00000108479	GALK1	2584	43.51	42.14	42	50.69	56.44	54.68	876.6	0.321751	0.076212	4.22179	2.42e-05
ENSG00000143621	ILF2	3608	286.39	309.24	310.14	337.75	324	324.01	8791.13	0.118857	0.028162	4.22048	2.44e-05
ENSG00000102908	NFAT5	10725	25.35	22.1	24.26	21.28	19.34	21.65	4455.84	-0.15836	0.0376184	-4.20965	2.56e-05
ENSG00000167880	EVPL	2125	22.97	20.66	20.95	20.3	17.88	17.91	2297.57	-0.198924	0.0472633	-4.20885	2.57e-05
ENSG00000160710	ADAR	103	117.94	111.04	115.42	101.65	97.48	101.47	9762.7	-0.115904	0.0275453	-4.20775	2.58e-05
ENSG00000008988	RPS20	6224	1727.45	1890.15	1886.92	1988.53	2012.24	1941.27	13518.6	0.099292	0.023616	4.20444	2.62e-05
ENSG00000169174	PCSK9	255738	15.96	16.01	16.32	19.12	18.73	18.67	1199.19	0.276123	0.0657754	4.19796	2.69e-05
ENSG00000188818	ZDHHC11	79844	18.17	19.6	17.11	11.48	16.43	12.11	526.584	-0.407117	0.0970424	-4.19525	2.73e-05
ENSG00000049618	ARID1B	57492	13.72	14.82	14.08	11.41	10.93	13.97	1333.94	-0.26149	0.0623422	-4.19443	2.74e-05
ENSG00000117450	PRDX1	5052	1001.89	1127.27	1105.27	1206.14	1166.81	1160.26	11039.5	0.10866	0.0259708	4.18393	2.87e-05
ENSG00000135821	GLUL	2752	119.79	122.87	121	107.93	109.32	105.93	3338.57	-0.166556	0.0398514	-4.17944	2.92e-05
ENSG00000139318	DUSP6	1848	39.8	39.91	43.25	32.42	36.33	34.11	1054.84	-0.28504	0.068207	-4.17904	2.93e-05
ENSG00000182899	RPL35A	6165	2128.4	2389.41	2409.07	2544.61	2643.91	2548.22	9749.2	0.126502	0.0302751	4.17843	2.94e-05
ENSG00000109046	WSB1	26118	80.7	89.7	84.97	85.59	95.35	87.54	3080.27	0.184079	0.0441306	4.17124	3.03e-05
ENSG00000137309	HMGA1	3159	1101.22	1089.25	1083.08	1156.81	1085.97	1103.75	41736.7	0.0826222	0.0198126	4.17019	3.04e-05
ENSG00000197136	PCNX3	399909	26.93	29.98	29.83	26.26	26.75	25.89	3202.57	-0.172764	0.0414256	-4.17047	3.04e-05
ENSG00000176171	BNIP3	664	53.75	49.78	55.26	63.56	59.89	61.98	2063.29	0.225151	0.0540024	4.16927	3.06e-05
ENSG00000243147	MRPL33	9553	84.5	96.77	105.42	129.96	145.62	140.98	573.805	0.40309	0.0967294	4.1672	3.08e-05
ENSG00000168214	RBPJ	3516	36.55	34.79	32.92	39.25	39.19	35.83	2727.8	0.181992	0.0436818	4.16631	3.1e-05
ENSG00000143797	MBOAT2	129642	8.68	10.54	10.9	12.89	10.96	11.07	850.174	0.322164	0.0773506	4.16498	3.11e-05
ENSG00000142657	PGD	5226	179.37	173.34	177.8	152.55	153.4	150.85	4842	-0.147956	0.035543	-4.16272	3.14e-05
ENSG00000119411	BSPRY	54836	11.89	11.19	12.41	15.6	14.9	15.04	621.593	0.374021	0.0900505	4.15346	3.27e-05
ENSG00000144535	DIS3L2	129563	12.31	13.85	15.29	19.24	16.94	15.08	723.368	0.348565	0.084068	4.14623	3.38e-05
ENSG00000102699	PARP4	143	37.41	41.06	38.35	35.16	34.75	33.83	3591.96	-0.163625	0.0395469	-4.13749	3.51e-05
ENSG00000170027	YWHAG	7532	139.72	136.45	135.5	125.71	122.96	119.12	9483.94	-0.119101	0.0287935	-4.13639	3.53e-05
ENSG00000214049	UCA1	652995	26.48	30.97	29.57	38.76	37.32	41.57	452.197	0.442443	0.106967	4.13627	3.53e-05
ENSG00000175130	MARCKSL1	65108	113.81	129.67	124.21	112.04	109.19	110.64	3907.83	-0.154137	0.0373164	-4.13053	3.62e-05
ENSG00000116729	WLS	79971	50.97	52.41	51.18	60.17	63.01	48.61	1885.51	0.234541	0.0568016	4.12913	3.64e-05
ENSG00000166886	NAB2	4665	27.96	30.61	31.39	34.77	37.26	37.9	1428.91	0.267441	0.0648184	4.126	3.69e-05
ENSG00000198888	ND1	4535	3235.38	2796.19	2745.14	3020.72	2747.01	2896.12	38176.4	0.0962945	0.0233426	4.12527	3.7e-05
ENSG00000268043	NBPF12	149013	7.63	8.05	7.33	6.64	5.96	6.11	1791.95	-0.237073	0.0575434	-4.11991	3.79e-05
ENSG00000145833	DDX46	9879	94.77	87.45	85.41	96.89	90.1	94.66	5888.47	0.138825	0.0337077	4.11849	3.81e-05
ENSG00000185033	SEMA4B	10509	48.9	49.26	52.94	59.24	56.12	55.33	2578.85	0.197631	0.0480045	4.11693	3.84e-05
ENSG00000144713	RPL32	6161	1289.92	1415.08	1329.16	1366.76	1411.24	1417.48	12406.4	0.100937	0.0245254	4.11561	3.86e-05
ENSG00000006062	MAP3K14	9020	5.96	7.02	6.73	3.96	4.29	5.83	308.582	-0.533237	0.129935	-4.10387	4.06e-05	Cell death;Invasion and metastasis
ENSG00000116005	PCYOX1	51449	17.66	15.91	18.46	17.89	19.31	13.37	1416.95	-0.250256	0.0609856	-4.10353	4.07e-05
ENSG00000128708	HAT1	8520	66.66	67.89	69.91	79.85	78.53	72.12	2021.68	0.223365	0.0544638	4.10117	4.11e-05
ENSG00000142507	PSMB6	5694	250.05	262.65	253.34	291.61	288.13	281.71	2927.97	0.175436	0.0427824	4.10066	4.12e-05
ENSG00000110841	PPFIBP1	8496	36.91	42.23	46.78	36.44	35.92	35.99	2079.43	-0.214516	0.0523188	-4.10016	4.13e-05
ENSG00000082153	BZW1	9689	399.77	374.44	376.36	395.96	372.73	406.6	14029.9	0.0983034	0.0239916	4.09741	4.18e-05
ENSG00000114841	DNAH1	25981	3.85	2.65	1.91	1.88	1.78	1.45	444.193	-0.454684	0.110994	-4.09646	4.2e-05
ENSG00000062716	VMP1	81671	106.36	110.09	103.05	109.84	117.05	121.05	4984.21	0.140489	0.0343019	4.09567	4.21e-05
ENSG00000266412	NCOA4	8031	45.86	44.14	44.43	50.79	48.39	48.98	2877.31	0.17995	0.0439546	4.094	4.24e-05
ENSG00000166224	SGPL1	8879	26.7	28.82	26.17	23.27	21.87	23.85	2454.64	-0.190525	0.0465566	-4.09233	4.27e-05
ENSG00000101246	ARFRP1	10139	20.08	26.08	21.98	19.38	19.82	20.62	1038.18	-0.286275	0.0699812	-4.09074	4.3e-05
ENSG00000101224	CDC25B	994	91.39	98.51	90.57	104.75	101.99	101.01	5138.41	0.148815	0.0363996	4.08838	4.34e-05
ENSG00000074181	NOTCH3	4854	9.98	11.39	11.43	13.13	12.58	11.95	1585.76	0.245142	0.0599891	4.08644	4.38e-05
ENSG00000125398	SOX9	6662	24.43	24.68	25.66	22.35	19.73	19.94	1855.61	-0.24097	0.0589824	-4.08546	4.4e-05
ENSG00000117519	CNN3	1266	58.27	58.88	60.01	73.66	61.31	63.97	2357.63	0.197301	0.0483296	4.08241	4.46e-05
ENSG00000205352	PRR13	54458	188.13	205.52	198.63	234.35	231.28	232.83	1239.98	0.25955	0.0636132	4.08012	4.5e-05
ENSG00000138111	MFSD13A	79847	26.87	30.09	28.79	33.18	31.32	31.27	1152.46	0.285543	0.070035	4.07714	4.56e-05
ENSG00000008735	MAPK8IP2	23542	5.15	4.58	5.15	6.02	6.35	6.82	430.751	0.4461	0.109436	4.07635	4.57e-05	Cell death;Invasion and metastasis
ENSG00000155096	AZIN1	51582	88.92	93.95	93.8	87.89	86.24	84.88	5647.34	-0.131735	0.0323602	-4.07089	4.68e-05
ENSG00000068654	POLR1A	25885	34.87	30.56	27.7	26.42	25.6	24.08	4552.35	-0.148259	0.0364576	-4.0666	4.77e-05
ENSG00000153885	KCTD15	79047	12.78	14.69	13.15	11.79	10.44	10.07	658.528	-0.34818	0.0857593	-4.05997	4.91e-05
ENSG00000115159	GPD2	2820	47.72	46.12	41.83	56.84	44.32	41.73	3494.89	0.165378	0.040775	4.05588	4.99e-05
ENSG00000079999	KEAP1	9817	59.56	57.29	64.75	51.62	54.84	49.59	2308.71	-0.210646	0.0519666	-4.05349	5.05e-05
ENSG00000108468	CBX1	10951	142.92	154.21	156.17	137.06	130.7	138.87	5153.9	-0.134409	0.0331632	-4.05295	5.06e-05
ENSG00000176542	USF3	205717	3.29	2.9	2.95	3.57	3.28	3.2	833.663	0.319103	0.0787581	4.05168	5.09e-05
ENSG00000099204	ABLIM1	3983	44.52	41.26	40.39	33.71	32.07	33.58	3685.39	-0.165923	0.0409601	-4.05084	5.1e-05
ENSG00000128283	CDC42EP1	11135	59.36	62.38	66.22	52.33	52.12	55.88	2333.42	-0.199213	0.0492726	-4.04308	5.28e-05
ENSG00000143753	DEGS1	8560	27.75	32.43	31.82	27.6	24.58	25.47	916.915	-0.300701	0.0743773	-4.04291	5.28e-05
ENSG00000228794	LINC01128	643837	15.25	14.78	15.6	11.13	12.38	12.4	558.518	-0.38946	0.0964083	-4.03969	5.35e-05
ENSG00000120068	HOXB8	3218	11.17	11.66	10.03	8.29	7.55	6.75	280.878	-0.615593	0.1525	-4.03667	5.42e-05
ENSG00000170689	HOXB9	3219	12.12	12.46	13.15	9.27	9.06	9.19	469.693	-0.411282	0.101913	-4.03561	5.45e-05
ENSG00000101335	MYL9	10398	16.96	18.35	19.98	23.74	25.6	23.49	646.391	0.361223	0.0896031	4.03137	5.55e-05
ENSG00000050344	NFE2L3	9603	22.39	25.14	23.09	21.12	18.85	20.03	1210.31	-0.270132	0.0670237	-4.0304	5.57e-05
ENSG00000029363	BCLAF1	9774	107.56	99.52	93.37	94.92	94.64	101.5	5953.65	-0.133288	0.0330732	-4.03009	5.58e-05
ENSG00000214717	ZBED1	9189	9.59	9.08	9.15	7.21	6.68	6.55	610.909	-0.358123	0.0888924	-4.02872	5.61e-05
ENSG00000146072	TNFRSF21	27242	27.8	29.12	28.92	23.68	24.2	22.96	1716.42	-0.2217	0.0550828	-4.02485	5.7e-05
ENSG00000129353	SLC44A2	57153	56.89	57.28	128.03	68.17	67.43	67.6	3574.2	0.159373	0.0396235	4.02217	5.77e-05
ENSG00000066027	PPP2R5A	5525	15.87	16.34	16.05	19.85	19.45	18.87	1090.88	0.272094	0.0677759	4.01461	5.95e-05
ENSG00000162909	CAPN2	824	122.98	128.46	120.28	111.58	111.32	109.79	7186.9	-0.118121	0.02949	-4.00548	6.19e-05
ENSG00000148411	NACC2	138151	19.04	19.61	18.5	16.1	15.8	15.89	2324	-0.188386	0.0470442	-4.00445	6.22e-05
ENSG00000096092	TMEM14A	28978	45.99	58.62	59.94	70.79	70.56	64.84	1009.45	0.290592	0.0726209	4.00149	6.29e-05
ENSG00000164171	ITGA2	3673	19.15	21.04	20.32	22.84	22.09	21.82	3547.65	0.159387	0.0398417	4.0005	6.32e-05
ENSG00000127184	COX7C	1350	498.42	654.04	635.23	687.92	690.93	678.87	4301.6	0.146088	0.0365311	3.999	6.36e-05	Metabolism
ENSG00000186468	RPS23	6228	2362.71	2417.89	2399.46	2422.94	2459.32	2450.17	814.723	-0.311526	0.078171	-3.98519	6.74e-05
ENSG00000131323	TRAF3	7187	23.81	25	24.41	21.73	20.4	22.21	2223.23	-0.190939	0.0479204	-3.9845	6.76e-05
ENSG00000197461	PDGFA	5154	8.31	9.43	11.72	12.56	11.81	13.9	535.68	0.410606	0.103051	3.98447	6.76e-05
ENSG00000104892	KLC3	147700	18.91	18.5	19.55	24.26	22.9	23.97	449.78	0.421407	0.105766	3.98433	6.77e-05
ENSG00000163812	ZDHHC3	51304	50.37	42.59	47.62	42.09	31.89	35.45	1604.17	-0.232897	0.0586377	-3.9718	7.13e-05
ENSG00000121753	ADGRB2	576	5.92	6.24	6.23	9.12	10.05	8.36	707.417	0.337683	0.0851062	3.96778	7.25e-05
ENSG00000077254	USP33	23032	19.8	23.5	17.62	26.59	24.8	24.38	1458.09	0.255072	0.0644346	3.95861	7.54e-05
ENSG00000131446	MGAT1	4245	47.58	46.5	46.75	38.26	41.5	38.36	1703.36	-0.214183	0.0541101	-3.95827	7.55e-05
ENSG00000101350	KIF3B	9371	22.16	21.31	22.45	18.6	18.38	18.33	2227.7	-0.19575	0.0495226	-3.95273	7.73e-05
ENSG00000265241	RBM8A	9939	190.43	228.08	224.65	229.81	215.12	210.55	1357.78	-0.239634	0.0606615	-3.95036	7.8e-05
ENSG00000130513	GDF15	9518	91.35	111.3	111.78	122.71	125.5	125.82	1988.96	0.206903	0.0523788	3.95012	7.81e-05
ENSG00000139921	TMX1	81542	39.43	39.48	40.7	33.47	34.73	33.5	2126.67	-0.192726	0.0487986	-3.94941	7.83e-05
ENSG00000175592	FOSL1	8061	79.34	92.56	93.5	103.6	98.35	102.35	2477.64	0.182073	0.0461311	3.94686	7.92e-05
ENSG00000188153	COL4A5	1287	19.13	28.17	24.38	15.94	22.23	17.43	1659.89	-0.220589	0.0559598	-3.94191	8.08e-05
ENSG00000101191	DIDO1	11083	22.72	24.33	24.69	22.2	21.52	21.7	2522.98	-0.181395	0.0460416	-3.93981	8.15e-05
ENSG00000069869	NEDD4	4734	3.84	4.13	5.12	5.26	5.11	4.07	451.16	0.411235	0.104454	3.937	8.25e-05
ENSG00000163513	TGFBR2	7048	12.96	14.38	14.6	12.01	11.44	11.84	1132.47	-0.25797	0.0655345	-3.9364	8.27e-05
ENSG00000092199	HNRNPC	3183	838.07	904.65	890.68	838.29	794.01	825.16	21622.5	-0.0897214	0.0228384	-3.92854	8.55e-05
ENSG00000012232	EXTL3	2137	35.99	27.78	33.69	37.59	28.31	34.64	3129.37	0.173918	0.0442974	3.92616	8.63e-05
ENSG00000120694	HSPH1	10808	106.16	113.67	106.31	104.96	99.05	98.52	6432.92	-0.126064	0.0321112	-3.92585	8.64e-05
ENSG00000173852	DPY19L1	23333	36.47	39.53	37.5	34.34	30.93	33.34	3168.84	-0.167978	0.0428161	-3.92325	8.74e-05
ENSG00000135148	TRAFD1	10906	23.82	26.24	26.14	31.06	31.34	29.56	1211.53	0.256138	0.065314	3.92164	8.79e-05
ENSG00000131116	ZNF428	126299	43.49	48.13	50.39	40.27	34.53	34.86	328.359	-0.477367	0.121843	-3.91789	8.93e-05
ENSG00000156535	CD109	135228	20.1	20.07	19.63	18.19	17.1	16.68	3244.37	-0.167121	0.0426665	-3.91692	8.97e-05
ENSG00000129925	TMEM8A	58986	23.83	26.02	23.47	34.89	28.84	30.08	1201.53	0.260253	0.0664534	3.91633	8.99e-05
ENSG00000196182	STK40	83931	11.85	13.76	12.03	15.44	13.72	15.86	884.358	0.301379	0.0769593	3.91608	9e-05
ENSG00000143947	RPS27A	6233	1375.86	1579.4	1509.22	1568.53	1619.53	1567.88	14903.5	0.0940852	0.0240829	3.90672	9.36e-05
ENSG00000139718	SETD1B	23067	7.93	8.32	7.53	6.28	7.01	6.37	1126.47	-0.275516	0.0705588	-3.90478	9.43e-05
ENSG00000078808	SDF4	51150	104.61	113.73	110.48	93.93	91.62	99.69	3293.39	-0.160192	0.0410307	-3.90421	9.45e-05
ENSG00000125746	EML2	24139	53.15	54.98	59.95	63.5	68.01	59.72	1664.21	0.221301	0.0567251	3.90129	9.57e-05
ENSG00000160633	SAFB	6294	123.14	117.63	119.9	115.79	106.65	107.12	5471.49	-0.131268	0.0336967	-3.89559	9.8e-05
ENSG00000104969	SGTA	6449	105.23	104.42	105.94	95.43	93.25	92.26	3797.99	-0.149512	0.0383885	-3.8947	9.83e-05
ENSG00000221978	CCNL2	81669	107.51	139.3	130.04	120.33	118.49	121.88	4662.83	-0.136591	0.0350911	-3.89247	9.92e-05
ENSG00000136379	ABHD17C	58489	18.07	20.07	18.77	15.5	12.66	14.25	589.556	-0.393598	0.101278	-3.88631	0.00010178
ENSG00000105443	CYTH2	9266	41.1	36.06	40.91	36.89	38.23	30.87	1624.66	-0.214773	0.0552753	-3.88553	0.000102109
ENSG00000107263	RAPGEF1	2889	26.75	25.33	24.42	20.64	21.57	21.12	1929.26	-0.200097	0.0514988	-3.88547	0.000102133
ENSG00000142534	RPS11	6205	2497.65	2716.53	2744.4	2824.8	2877.74	2806.9	17617.1	0.0900045	0.0231771	3.88334	0.000103031
ENSG00000168461	RAB31	11031	23.41	20.23	21.77	25.6	23.38	22.78	1870.91	0.221668	0.0570888	3.88285	0.000103238
ENSG00000169213	RAB3B	5865	10.97	10.74	10.66	8.96	9.45	8.9	2470.94	-0.180461	0.0465339	-3.87804	0.0001053
ENSG00000205922	ONECUT3	390874	7.51	7.99	7.67	6.58	6.45	6.34	1363.75	-0.234284	0.0604341	-3.87668	0.00010589
ENSG00000104529	EEF1D	1936	737.45	759.7	759.07	702.22	713.94	696.81	4870.84	-0.144702	0.037334	-3.87589	0.000106238
ENSG00000112658	SRF	6722	16.35	16.6	15.36	18.9	17.71	19.24	1331.06	0.247536	0.0638885	3.87451	0.000106841
ENSG00000125266	EFNB2	1948	33.96	33.92	33.68	29.23	29.41	28.7	1970.47	-0.199111	0.0514042	-3.87345	0.000107307
ENSG00000018408	WWTR1	25937	26.5	25.51	24.78	22.68	22.07	19.75	1186.58	-0.269397	0.0695568	-3.87304	0.000107485
ENSG00000117318	ID3	3399	74.15	92.4	84.79	102.11	104.12	100.38	1677.7	0.224595	0.0580445	3.86936	0.00010912
ENSG00000146433	TMEM181	57583	19.62	22.46	21.29	19.27	17.76	17.86	2233.93	-0.192971	0.0498801	-3.86871	0.000109414
ENSG00000184363	PKP3	11187	84.81	76.77	79.87	85.62	84.49	87.88	3358.73	0.15629	0.0404064	3.86796	0.000109749
ENSG00000277991	NA	NA	1.31	2.85	0.2	1.08	1.5	0.67	567.787	-0.366151	0.0948087	-3.862	0.000112462
ENSG00000101126	ADNP	23394	34.51	36.94	34.92	32.13	30.84	33	2804.37	-0.171112	0.0443136	-3.86139	0.000112743
ENSG00000065526	SPEN	23013	30.76	30.6	32.36	27.86	26.81	28.55	4808.64	-0.132033	0.0343054	-3.84875	0.000118722
ENSG00000075223	SEMA3C	10512	11.95	12.74	12.07	10.7	8.74	10.24	1026.05	-0.285309	0.0741823	-3.84605	0.000120039
ENSG00000163584	RPL22L1	200916	539.94	732.78	709.97	781.7	804.91	738.38	4642.06	0.139094	0.0361726	3.84529	0.000120408
ENSG00000139726	DENR	8562	46.12	44.67	47.34	38.11	38.59	39.01	2102.42	-0.1957	0.0509574	-3.84047	0.000122799
ENSG00000112531	QKI	9444	8.94	7.52	7.37	15.4	10.7	10.91	690.944	0.33409	0.0870122	3.83958	0.000123245
ENSG00000196542	SPTSSB	165679	0.63	0.71	0.77	1.63	1.56	1.53	59.8365	1.15062	0.299765	3.8384	0.000123839
ENSG00000196305	IARS	3376	174.68	172.43	173.09	153.2	154.6	150.87	8844.01	-0.104083	0.0271185	-3.83807	0.000124004
ENSG00000177606	JUN	3725	19.1	19.56	19.02	21.22	22.87	22.1	1276.8	0.246086	0.0641179	3.83802	0.00012403	Sustained proliferation;Invasion and metastasis
ENSG00000103528	SYT17	51760	3.53	3.86	5.52	5.43	5.68	7.82	268.821	0.533708	0.139059	3.83799	0.000124048
ENSG00000145907	G3BP1	10146	185.9	160.74	178.09	152.81	160.78	170.83	9630.69	-0.10319	0.0268878	-3.83778	0.000124151
ENSG00000169057	MECP2	4204	17.71	20.31	19.69	21.39	18.2	16.71	1719.2	-0.216794	0.0565449	-3.83401	0.000126072
ENSG00000198830	HMGN2	3151	383.81	402.28	405.77	378.87	360.73	362.3	8921.64	-0.103759	0.0270931	-3.82971	0.000128293
ENSG00000153317	ASAP1	50807	19.37	18.45	20.84	20.29	19.74	22.94	1754.11	0.210641	0.0550024	3.82967	0.000128314
ENSG00000172270	BSG	682	463.16	474.91	481.71	437.2	440.61	434.76	11411.6	-0.0985764	0.0257598	-3.82676	0.000129842
ENSG00000108375	RNF43	54894	36.73	41.05	40.07	32.46	34.98	32.55	2528.66	-0.174899	0.0457406	-3.82371	0.000131458
ENSG00000125835	SNRPB	6628	424.53	497.29	458.61	532.21	522.91	508.78	4231.34	0.155796	0.0407782	3.82057	0.000133142
ENSG00000153292	ADGRF1	266977	7.88	7.28	9.8	5.6	4.86	4.92	315.919	-0.495428	0.129773	-3.81765	0.00013473
ENSG00000117724	CENPF	1063	54.4	48.36	56.92	43.45	46.63	39.48	6761.84	-0.112746	0.0295337	-3.81754	0.000134788
ENSG00000171863	RPS7	6201	1130.32	1367.82	1303.74	1421.41	1417.26	1396.77	12033	0.0968836	0.0254108	3.8127	0.000137457
ENSG00000132475	H3F3B	3021	1987.35	2093.29	2115.94	1965.2	1932.34	1933.41	20396	-0.0796926	0.0209031	-3.81248	0.000137578
ENSG00000134086	VHL	7428	41.93	41.42	40.88	33.85	37.59	35.21	1982.95	-0.196563	0.0515767	-3.81107	0.000138366	Cell death
ENSG00000064651	SLC12A2	6558	16.72	15.14	16.04	15.3	12.94	14.9	1782.7	-0.208442	0.0547019	-3.81051	0.000138678
ENSG00000167674	HDGFL2	84717	63.41	64.4	66.33	72.54	73.96	67.3	2698.03	0.17784	0.0467008	3.80808	0.000140052
ENSG00000164919	COX6C	1345	382.02	504.4	478.78	514.77	542.33	556.14	2984.58	0.170518	0.0448671	3.8005	0.000144402	Metabolism
ENSG00000131143	COX4I1	1327	783.1	868.69	868.45	941.88	937.55	905.47	7615.02	0.109144	0.0287211	3.80014	0.000144617	Metabolism
ENSG00000066279	ASPM	259266	15.24	14.87	14.55	13.66	12.62	13.67	2497.65	-0.18649	0.0490777	-3.7999	0.000144753
ENSG00000182742	HOXB4	3214	3.08	3.73	4.36	2.73	2.41	2.94	234.261	-0.57652	0.151821	-3.79737	0.00014624
ENSG00000051596	THOC3	84321	92.75	96.33	96.11	113.2	107.36	104.12	2645.69	0.168509	0.0444403	3.79181	0.000149554
ENSG00000198899	ATP6	4508	15567.8	12767	12702.4	12267	11489.1	11328	81671.1	-0.0790667	0.0208594	-3.79045	0.000150375
ENSG00000158769	F11R	50848	35.78	32.77	33.1	34.56	33.15	34.28	1187.56	0.249893	0.0659291	3.79032	0.000150452
ENSG00000060656	PTPRU	10076	26.39	21.15	21.29	25.18	27.17	24.95	2092.28	0.197159	0.0520212	3.78998	0.000150659
ENSG00000223496	EXOSC6	118460	9.68	10.21	9.9	7.94	8.4	8.16	1070.67	-0.257961	0.068155	-3.78492	0.000153758
ENSG00000163362	INAVA	55765	7.85	9.29	7.57	10.48	8.19	9.11	530.619	0.39178	0.103636	3.78034	0.000156612
ENSG00000117399	CDC20	991	240.4	249.92	249.6	271.16	263.14	264.95	6885.03	0.113029	0.0299423	3.7749	0.00016007
ENSG00000145819	ARHGAP26	23092	20.51	18.45	19.59	22.67	21.41	24.01	2262.23	0.184921	0.0490071	3.77335	0.000161068
ENSG00000156453	PCDH1	5097	8.43	8.5	7.76	9.44	9.88	10.31	616.615	0.340622	0.0902777	3.77305	0.000161262
ENSG00000152990	ADGRA3	166647	24.46	25.81	25.23	30.66	20.79	20.53	1768.69	-0.203608	0.0540104	-3.7698	0.00016338
ENSG00000204356	NELFE	7936	62.58	63.05	59.17	74.31	68.63	70.2	1353.9	0.229033	0.0607689	3.76893	0.00016395
ENSG00000010810	FYN	2534	7.89	12.08	6.7	15.41	12.36	14.99	281.219	0.509151	0.135174	3.76664	0.000165461
ENSG00000197885	NKIRAS1	28512	13.08	12.94	11.49	16.13	15.61	15.58	393.221	0.428875	0.113897	3.76545	0.000166248
ENSG00000164096	C4orf3	401152	48.39	46.31	45.35	56.85	59.05	60.37	1199.48	0.243553	0.0646968	3.76453	0.000166864
ENSG00000116128	BCL9	607	17.05	13.36	13.72	15.04	13.84	16.86	994.38	0.27024	0.071836	3.76191	0.000168623
ENSG00000187994	RINL	126432	15.14	17.94	15.59	22.52	20.05	21.09	482.55	0.38307	0.101863	3.76065	0.000169474
ENSG00000135679	MDM2	4193	57.5	49.42	48.05	67.42	55.26	57.62	3206.27	0.156818	0.0417027	3.76038	0.000169657
ENSG00000134107	BHLHE40	8553	38.04	39.35	38.12	44.24	41.07	40.37	2219.82	0.188582	0.0501722	3.75869	0.000170808
ENSG00000107438	PDLIM1	9124	35.36	39.37	41.87	46.67	44.8	46.16	995.738	0.270338	0.0720007	3.75466	0.000173577
ENSG00000164032	H2AFZ	3015	735.83	834.2	819.59	751.53	757.6	731.14	6410.69	-0.122029	0.0325376	-3.75038	0.000176564
ENSG00000135519	KCNH3	23416	27.49	27.68	27.89	32.16	31.91	29.41	2415.21	0.177205	0.0472571	3.74981	0.000176966
ENSG00000176619	LMNB2	84823	196.75	186.09	189.06	172.66	175.05	157.96	13948.7	-0.100179	0.026718	-3.74951	0.000177177
ENSG00000064687	ABCA7	10347	50.71	58.7	53.95	60.77	61.01	66.81	3617.66	0.157153	0.0419186	3.749	0.00017754
ENSG00000152894	PTPRK	5796	19.62	17.3	18.07	15.14	15.81	13.66	1341.46	-0.23469	0.0626205	-3.74781	0.000178385
ENSG00000179178	TMEM125	128218	2.99	2.49	2.32	3.65	4.8	3.94	108.917	0.843136	0.225063	3.74622	0.000179517
ENSG00000136144	RCBTB1	55213	12.79	14.23	14.93	10.55	11.44	11.73	1101.21	-0.258573	0.0690231	-3.74619	0.000179542
ENSG00000197747	S100A10	6281	235.66	271.36	283.54	238.21	235.15	238.14	2727.73	-0.168996	0.0451303	-3.74463	0.000180657
ENSG00000148680	HTR7	3363	25.11	27.04	25.39	20.57	22.53	20.07	1259.35	-0.25309	0.0675996	-3.74395	0.000181147
ENSG00000074416	MGLL	11343	3.59	3.87	4.64	4.34	5.52	5.55	309.55	0.470781	0.125816	3.74181	0.0001827	Metabolism
ENSG00000071626	DAZAP1	26528	120.62	122.7	121.18	129.4	127.27	133.86	5660.67	0.122622	0.0327787	3.7409	0.000183359
ENSG00000126067	PSMB2	5690	99.96	113.48	103.65	122.02	113.95	120.81	5116.87	0.13453	0.03599	3.73798	0.000185502
ENSG00000092445	TYRO3	7301	19.49	19.39	22.85	25.82	19.62	26.29	1139.89	0.265655	0.071132	3.73468	0.000187958
ENSG00000198752	CDC42BPB	9578	55.89	56.52	56.47	65.43	63.25	61.23	3932.33	0.143241	0.0383807	3.7321	0.000189889
ENSG00000175315	CST6	1474	33.47	33.43	38.39	54.45	48.4	43.38	403.235	0.438266	0.117581	3.72734	0.00019351
ENSG00000132470	ITGB4	3691	99.43	88.24	97.48	106.44	94.53	95.45	8501.14	0.103961	0.0278955	3.72681	0.00019392
ENSG00000166478	ZNF143	7702	17.03	20.52	15.47	19.64	20.79	24.66	613.245	0.340442	0.0914367	3.72325	0.000196672
ENSG00000100664	EIF5	1983	224.49	219.34	223.35	208.53	209.36	190.09	6192.3	-0.121	0.0325162	-3.72123	0.000198258
ENSG00000141985	SH3GL1	6455	66.74	68.01	65.72	72.48	72.53	73.46	2357.43	0.182166	0.0490312	3.71531	0.000202954
ENSG00000089685	BIRC5	332	89.47	86.73	85.77	96.4	92.71	83.45	3864.98	0.147614	0.0398008	3.70882	0.000208224
ENSG00000165527	ARF6	382	53.93	53.78	51.7	47.93	47.58	45.38	3862.5	-0.14138	0.0381438	-3.70651	0.000210136
ENSG00000149177	PTPRJ	5795	9.7	9.12	10.1	8.53	8.81	8.3	1111.96	-0.250758	0.067775	-3.69986	0.000215722
ENSG00000142208	AKT1	207	82.47	79.55	82.83	94.05	93.73	100.18	2914.64	0.165235	0.0446638	3.69953	0.000216001	Sustained proliferation;Cell death;Invasion and metastasis
ENSG00000120733	KDM3B	51780	37.46	36.96	35.68	32.02	32.59	31.45	3491.86	-0.1457	0.0393885	-3.69904	0.000216415
ENSG00000132963	POMP	51371	106.57	116.63	110.96	128.82	127.37	121.61	2695.2	0.165888	0.0448872	3.69567	0.000219303
ENSG00000130723	PRRC2B	84726	77.52	77.31	73.2	59.43	71.95	71.57	5413.49	-0.120716	0.0327105	-3.69043	0.000223878
ENSG00000196569	LAMA2	3908	5.53	3.86	4.86	1.62	1.08	2.09	286.714	-0.492008	0.13335	-3.68959	0.000224612
ENSG00000072195	SPEG	10290	22.48	26.49	23.35	30.72	27.81	30.53	1424.59	0.221627	0.0600861	3.6885	0.000225583
ENSG00000001497	LAS1L	81887	41.9	37.51	37.92	44.97	43.2	43.3	1792.51	0.196433	0.0532739	3.68722	0.000226719
ENSG00000124920	MYRF	745	34.25	36.09	32.22	31.2	30.31	31.74	2683.93	-0.166982	0.0453043	-3.68579	0.000227991
ENSG00000276293	PIP4K2B	8396	21.53	22.65	21.45	18.75	19.69	18.78	2012.07	-0.184098	0.0500165	-3.68075	0.000232547
ENSG00000274333	LOC102724219	102724219	9.38	9.36	11.55	7.15	9.34	7.54	659.989	-0.322971	0.0877512	-3.68053	0.000232748
ENSG00000007080	CCDC124	115098	194.11	192.45	185.8	221.55	214.07	209.99	2597.54	0.16658	0.0452672	3.67993	0.000233297
ENSG00000196547	MAN2A2	4122	24.85	29.12	28.15	24.73	28.8	23.16	1386.94	-0.22358	0.0608504	-3.67425	0.000238548
ENSG00000160094	ZNF362	149076	5.92	4.57	5.06	4.53	3.58	3.35	236.28	-0.523417	0.142649	-3.66927	0.00024324
ENSG00000083312	TNPO1	3842	62.95	66.63	68.66	62.49	62.25	60.85	6120.94	-0.115517	0.0314995	-3.66726	0.000245161
ENSG00000277791	PSMB3	5691	378.62	392.33	410.7	437.3	433.09	429.26	3740.42	0.149385	0.04078	3.66319	0.00024909
ENSG00000180815	MAP3K15	389840	1.44	1.57	1.72	0.61	0.62	0.81	86.0191	-0.849282	0.232293	-3.65607	0.000256108	Cell death;Invasion and metastasis
ENSG00000276077	LOC102724951	102724951	5.49	3.43	6.01	4.6	3.58	6.28	557.041	-0.345238	0.0944919	-3.65363	0.000258561
ENSG00000173727	NA	NA	156.41	21.67	9.09	14.95	96.43	14.28	435.547	0.405879	0.111148	3.65171	0.000260501
ENSG00000119242	CCDC92	80212	3.92	4.5	3.83	2.9	1.9	2.61	113.798	-0.748644	0.205049	-3.65106	0.000261162
ENSG00000108312	UBTF	7343	67.87	65.42	65.03	59.03	58.31	57.26	3391.24	-0.144639	0.0396308	-3.64965	0.000262595
ENSG00000282458	WASH5P	375690	68.5	74.02	79.14	64.55	60.7	59.88	2797.12	-0.158852	0.0435465	-3.64786	0.00026443
ENSG00000163125	RPRD2	23248	13.75	13.86	13.07	11.34	10.67	11.56	1295.61	-0.22543	0.0618074	-3.64731	0.000265005
ENSG00000171100	MTM1	4534	2.31	2.88	2.35	4.23	3.16	5.19	208.367	0.589482	0.161881	3.64144	0.000271113
ENSG00000135316	SYNCRIP	10492	173.83	178.53	162.91	168.19	166.6	176.77	9327.55	-0.0950175	0.0261348	-3.63567	0.000277256
ENSG00000070614	NDST1	3340	23.52	20.16	23.38	18.42	19.86	19.55	2120.76	-0.189516	0.0522267	-3.62871	0.000284841
ENSG00000171435	KSR2	283455	4.61	4.36	4.92	4.93	4.44	4.74	1450.92	0.224444	0.0618579	3.62838	0.000285206
ENSG00000144043	TEX261	113419	33.44	31.56	30.19	37.08	38.49	38.88	1126.69	0.243272	0.0670762	3.62681	0.000286948
ENSG00000179046	TRIML2	205860	9.06	11.35	13.86	13.84	13.42	15.02	418.426	0.391733	0.10804	3.6258	0.000288064
ENSG00000140990	NDUFB10	4716	259.71	263.37	266.19	290.17	320.89	298.08	2129.11	0.191039	0.0526966	3.62527	0.000288661
ENSG00000187867	PALM3	342979	10.81	10.2	12.22	14.83	13.11	15.21	401.982	0.405418	0.111866	3.62415	0.000289916
ENSG00000178295	GEN1	348654	12.13	13.84	13.03	10.79	11.11	11.96	1131.93	-0.248044	0.0684963	-3.62127	0.000293155
ENSG00000132432	SEC61G	23480	363.96	404.21	390.33	441.13	439.31	438.04	1758.88	0.19645	0.0542978	3.618	0.000296883
ENSG00000106638	TBL2	26608	38.32	34.45	31.11	26.34	25.15	23.05	878.183	-0.268396	0.0741999	-3.6172	0.000297802
ENSG00000151491	EPS8	2059	23.68	25.72	25.61	21.03	19.21	22.24	1386.71	-0.215357	0.0595582	-3.61591	0.000299294
ENSG00000090863	GLG1	2734	130.15	127.4	124.94	120.22	114.07	113.4	10912.2	-0.0897253	0.024841	-3.61198	0.000303862
ENSG00000104408	EIF3E	3646	461.7	487.79	488.7	531.09	511.27	507.38	11693.4	0.0931831	0.0258055	3.61098	0.000305047
ENSG00000254986	DPP3	10072	51.58	48.67	49.66	44.62	41.06	44.78	1483.11	-0.21068	0.0583708	-3.60934	0.000306975
ENSG00000076513	ANKRD13A	88455	15.42	16.37	16.83	19.21	19.78	18.86	900.954	0.270684	0.0750332	3.60753	0.000309131
ENSG00000167608	TMC4	147798	13.84	13.56	12.79	21.46	17.11	17.41	571.556	0.351688	0.0974948	3.60725	0.000309454
ENSG00000205060	SLC35B4	84912	7.62	12.48	8.59	6.82	8.48	9.32	834.866	-0.277618	0.0770041	-3.60523	0.000311876
ENSG00000130165	ELOF1	84337	51.99	49.15	53.61	63.29	61.11	57.8	1076.22	0.249839	0.0693373	3.60324	0.000314276
ENSG00000136504	KAT7	11143	26.04	26.23	23.92	28.95	26.14	28.99	1616.37	0.213633	0.0593183	3.60147	0.000316429
ENSG00000108179	PPIF	10105	99	110.27	108.09	95.38	83.07	85.85	2255.95	-0.183671	0.0510256	-3.59959	0.000318725
ENSG00000188811	NHLRC3	387921	3.48	4.01	4.18	1.98	3.12	2.81	230.507	-0.546357	0.151826	-3.59856	0.000319983
ENSG00000185813	PCYT2	5833	41.12	40.12	38.98	45.98	45.44	43.59	1411.23	0.2208	0.0614516	3.59308	0.000326798
ENSG00000035141	FAM136A	84908	67.5	74.77	73.8	81.11	80.78	80.42	1899.2	0.191508	0.0532992	3.59307	0.000326805
ENSG00000135916	ITM2C	81618	106.75	100.64	101.81	114.02	111.66	116.26	3293.23	0.14627	0.0407307	3.59116	0.000329205
ENSG00000110492	MDK	4192	352.27	410.49	389.96	357.41	349.48	356.32	4044.05	-0.136938	0.0381348	-3.59089	0.000329549
ENSG00000163466	ARPC2	10109	134.01	141.07	138.95	148.7	153.57	145.32	4156.29	0.131535	0.0366636	3.58762	0.000333707
ENSG00000143742	SRP9	6726	179.53	196.83	192.47	174.11	175.13	172.4	4085.07	-0.13136	0.0366358	-3.58556	0.000336357
ENSG00000163743	RCHY1	25898	23.3	19.82	23.88	37.63	31.64	28.82	520.565	0.367001	0.102402	3.58393	0.000338467
ENSG00000214021	TTLL3	26140	17.44	20.42	21.06	26.53	22.95	23.7	691.042	0.325107	0.0907173	3.58373	0.000338717
ENSG00000164070	HSPA4L	22824	15.25	14.2	14.6	16.74	16.58	17.07	1411.67	0.213919	0.0596922	3.5837	0.000338757
ENSG00000102007	PLP2	5355	127.46	153.23	147.45	129.31	134.19	130.8	2455.4	-0.167255	0.0467058	-3.58103	0.000342241
ENSG00000164949	GEM	2669	8.75	7.71	10.22	10.49	11.87	11.17	340.252	0.44228	0.123509	3.58096	0.000342333
ENSG00000169139	UBE2V2	7336	78.61	87.23	81.02	106.87	93.95	102.38	1902.94	0.190898	0.0533219	3.58011	0.000343453
ENSG00000183762	KREMEN1	83999	18.56	17.38	16.97	19.59	16.96	18.53	1655.27	0.204371	0.0570957	3.57945	0.000344315
ENSG00000116675	DNAJC6	9829	4.96	6.81	6.9	8.14	7.66	8.23	505.176	0.351914	0.0984052	3.57618	0.000348657
ENSG00000167632	TRAPPC9	83696	12.58	10.97	13.25	9.25	8.67	8.91	742.298	-0.290062	0.0812471	-3.57012	0.000356818
ENSG00000113569	NUP155	9631	38.88	37.45	34.87	40.2	38.79	39.27	3729.11	0.137534	0.0385366	3.56891	0.000358467
ENSG00000138326	RPS24	6229	2087.99	2319.41	2281.82	2399.22	2373.11	2413.88	15897.1	0.0859776	0.0241516	3.5599	0.000370989
ENSG00000279355	AGPAT4-IT1	79992	2.85	3.15	2.47	4.16	4.66	4.84	149.272	0.67219	0.188832	3.55972	0.000371244
ENSG00000164924	YWHAZ	7534	813.75	797.44	822.75	835.42	835.27	804.6	36293	0.0703719	0.0197698	3.55956	0.000371471
ENSG00000156467	UQCRB	7381	248.74	271.49	259.22	291.96	307.08	300.96	3327.49	0.156609	0.0440096	3.55851	0.000372966	Metabolism
ENSG00000100403	ZC3H7B	23264	30.09	29.92	29.7	26.59	25.56	25.86	3131.29	-0.147191	0.0413779	-3.55724	0.000374772
ENSG00000227036	LINC00511	400619	19.94	19.62	18.83	13.05	13.24	13.64	386.176	-0.396411	0.111445	-3.55702	0.00037508
ENSG00000106028	SSBP1	6742	198.63	221.96	220.18	251.79	251.5	235.62	2038.36	0.180567	0.0507994	3.55451	0.000378684
ENSG00000104626	ERI1	90459	44.84	45.92	46.22	43.02	41.43	39.99	3140.96	-0.148007	0.0416412	-3.55433	0.000378936
ENSG00000102178	UBL4A	8266	41	42.33	41.81	32.42	33.73	33.5	1297.89	-0.224245	0.0631251	-3.55239	0.000381755
ENSG00000205420	KRT6A	3853	0.65	1.35	0.8	1.56	1.67	1.61	53.7114	1.11434	0.31377	3.55147	0.000383087
ENSG00000189143	CLDN4	1364	61.84	68.47	66.15	73.48	75.49	78.02	2258.67	0.17293	0.0486947	3.5513	0.000383326
ENSG00000139800	ZIC5	85416	5.1	5.85	5.16	4.4	4.22	4.37	588.985	-0.319178	0.089884	-3.551	0.000383769
ENSG00000130477	UNC13A	23025	22.12	20.65	20.46	14.53	16.14	17.21	2665.81	-0.159729	0.0450263	-3.54746	0.000388964
ENSG00000062038	CDH3	1001	66.63	68.39	66.11	68.94	75.88	76.5	3232.5	0.149423	0.0421515	3.5449	0.000392769
ENSG00000069275	NUCKS1	64710	95.93	95.22	94.5	87.84	86.05	84.22	12903	-0.0909377	0.0256718	-3.54232	0.000396628
ENSG00000204463	BAG6	7917	178.88	166.08	176.89	159.48	151.94	164.31	6207.82	-0.107918	0.0304669	-3.54213	0.000396911
ENSG00000115875	SRSF7	6432	161.51	179.15	178.08	163.97	164.3	160.91	3958.21	-0.133294	0.0376316	-3.54207	0.000396996
ENSG00000165030	NFIL3	4783	19.5	18.73	20.35	23.19	23.38	23.66	714.627	0.300389	0.0848295	3.54109	0.000398481
ENSG00000138074	SLC5A6	8884	49.26	50.95	45.57	42.4	45.71	39.29	1707.73	-0.193368	0.0546146	-3.54059	0.000399237
ENSG00000159842	ABR	29	26.38	29.81	27.31	25.89	24.1	22.6	1864.1	-0.187073	0.0528472	-3.53988	0.000400302
ENSG00000128524	ATP6V1F	9296	143.39	156.14	149.57	182.91	183.69	174.58	704.68	0.303641	0.0858282	3.53778	0.000403511
ENSG00000173950	XXYLT1	152002	8.24	8.67	10.59	6.91	6.62	6.91	390.858	-0.393816	0.11137	-3.5361	0.000406084
ENSG00000152291	TGOLN2	10618	25.66	25.01	23.38	22.43	22.06	21.22	2515.01	-0.163258	0.0461696	-3.53605	0.000406165
ENSG00000165138	ANKS6	203286	14.4	15.73	15.26	15.16	11.65	13.91	1230.49	-0.224694	0.0635826	-3.53389	0.000409496
ENSG00000111540	RAB5B	5869	25.22	28.41	24.58	23.89	22.36	19.67	1324.03	-0.220737	0.0625829	-3.52711	0.000420129
ENSG00000205208	C4orf46	201725	15.45	15.93	16.08	12.22	13.4	12.2	796.67	-0.291079	0.082662	-3.52132	0.000429404
ENSG00000101928	MOSPD1	56180	40	42.06	43.83	50.23	50	45.17	1639.95	0.195776	0.0556367	3.51882	0.000433465
ENSG00000125868	DSTN	11034	178.39	183.93	172.24	188.64	180.58	191.73	4147.36	0.131138	0.0372783	3.5178	0.000435134
ENSG00000088247	KHSRP	8570	416.82	396.78	390.66	356.86	365.35	349.82	10580.8	-0.0902928	0.0256691	-3.51757	0.000435524
ENSG00000161714	PLCD3	113026	82	62.95	59.21	63.33	63.26	55.78	2522.75	-0.164912	0.0468841	-3.51744	0.000435731
ENSG00000147010	SH3KBP1	30011	25.73	26.18	25.36	21.25	21.58	21.88	1431.26	-0.207388	0.0589669	-3.51703	0.0004364
ENSG00000046604	DSG2	1829	65.22	67.95	63.3	61.49	57.62	57.96	6180.27	-0.117695	0.0334939	-3.51391	0.00044156
ENSG00000138623	SEMA7A	8482	12.53	13.69	12.18	14.46	15.37	16.32	728.138	0.291887	0.0831329	3.51109	0.000446281
ENSG00000164611	PTTG1	9232	148.79	181.3	173.41	202.21	192.24	201.63	1746.45	0.19806	0.0564222	3.51031	0.00044758
ENSG00000251095	NA	NA	3.79	4.38	4.89	6.5	5.79	5.93	200.105	0.55025	0.156974	3.50536	0.000455993
ENSG00000011426	ANLN	54443	62.7	59.51	58.71	62.89	58.31	64.04	4486.76	0.130238	0.0371586	3.50491	0.000456756
ENSG00000137831	UACA	55075	18.49	17.29	15.85	19.24	19.32	20.14	1148.19	0.237137	0.0677043	3.50254	0.000460844
ENSG00000165494	PCF11	51585	19.73	21.57	23.34	19.94	25.21	23.85	1377.99	-0.2085	0.0595423	-3.50172	0.000462264
ENSG00000111445	RFC5	5985	81.21	82.55	81.61	91.21	91.5	90.83	2140.66	0.181004	0.0516933	3.5015	0.000462646
ENSG00000134318	ROCK2	9475	21.11	20.31	23.11	18.15	19.1	19.27	2780.98	-0.151458	0.0432899	-3.49869	0.000467556
ENSG00000119669	IRF2BPL	64207	22.42	21.71	20.07	18.48	17.92	17.44	1247.07	-0.221232	0.0632451	-3.49801	0.000468748
ENSG00000111816	FRK	2444	1.33	1.37	1.2	1.54	1.61	1.69	383.475	0.397812	0.113841	3.49446	0.000475029
ENSG00000255874	LINC00346	283487	2.18	2.32	2.15	2.81	2.87	2.79	307.31	0.44024	0.126009	3.49371	0.000476357
ENSG00000163435	ELF3	1999	70.56	80.74	73.44	83.73	82.75	82.1	1124.1	0.234312	0.0670788	3.49309	0.000477473
ENSG00000183010	PYCR1	5831	248.94	265.86	268.39	244.48	243.25	236.26	4222.39	-0.125405	0.0359066	-3.49253	0.00047847
ENSG00000100030	MAPK1	5594	59.18	52.7	49.36	60.96	59.81	60.75	4240.12	0.128404	0.0368262	3.48676	0.000488902	Sustained proliferation;Cell death;Invasion and metastasis
ENSG00000162069	BICDL2	146439	5.58	7.66	6.4	9.06	9.15	9.21	342.695	0.425158	0.122002	3.48484	0.00049243
ENSG00000127824	TUBA4A	7277	29.84	32.64	31.81	35.74	37.2	36.3	835.382	0.270095	0.0775199	3.48421	0.000493598
ENSG00000104765	BNIP3L	665	41.82	37.62	37.59	41.99	41	42.16	1952.1	0.205396	0.0589586	3.48374	0.000494468
ENSG00000277067	LOC102724843	102724843	3.65	4.31	2.12	2.8	1.65	1.98	551.522	-0.329721	0.0946571	-3.48332	0.000495242
ENSG00000125772	GPCPD1	56261	9.84	12.15	13.09	11.72	9.77	8.77	1059.77	-0.253607	0.0728883	-3.47939	0.000502547
ENSG00000075426	FOSL2	2355	17.35	16.88	18.17	19.6	19.11	18.67	2314.52	0.17948	0.0515865	3.4792	0.000502922
ENSG00000166860	ZBTB39	9880	7.79	8.81	8.33	7.23	6.84	6.81	834.955	-0.265749	0.0765161	-3.47311	0.000514464
ENSG00000124507	PACSIN1	29993	2.12	2.14	2.38	2.89	2.84	3.31	201.402	0.562947	0.16213	3.4722	0.000516206
ENSG00000136731	UGGT1	56886	36.37	29.62	24.17	26.35	26.54	24.13	3609.63	-0.136156	0.0392555	-3.46847	0.000523429
ENSG00000162337	LRP5	4041	22.07	21.78	20.11	18.09	18.77	17.74	1864.8	-0.181261	0.0522652	-3.4681	0.000524153
ENSG00000155097	ATP6V1C1	528	43.03	42.88	41.17	52.88	49.7	50.3	2380.63	0.161638	0.0466359	3.46596	0.000528346
ENSG00000248323	LUCAT1	100505994	3.69	2.67	3.79	3.42	4.34	4.89	170.053	0.648168	0.187217	3.46213	0.000535917
ENSG00000176014	TUBB6	84617	148.72	146.78	151.41	179.67	169	159.65	3320.68	0.144665	0.0418589	3.45603	0.000548199
ENSG00000173559	NABP1	64859	14	15.91	16.2	14.1	15.84	16.76	1388.53	0.218105	0.0631728	3.45251	0.000555399
ENSG00000138942	RNF185	91445	14.39	15.02	13.83	11.68	10.78	9.92	523.462	-0.334132	0.0968652	-3.44945	0.000561731
ENSG00000154122	ANKH	56172	18.26	19.85	17.48	14.75	17.75	15.83	1057.1	-0.243423	0.0705975	-3.44804	0.000564674
ENSG00000078668	VDAC3	7419	148.02	148.52	145.97	167.56	162.43	155.51	3217.99	0.151235	0.0438671	3.44758	0.000565638	Metabolism
ENSG00000083937	CHMP2B	25978	30.44	33.4	34.72	39.11	35.68	39.21	1568.39	0.201431	0.0584275	3.44754	0.000565716
ENSG00000103018	CYB5B	80777	463.79	469.41	466.59	435.46	425.11	429.98	12339.7	-0.0827923	0.0240236	-3.44629	0.000568342
ENSG00000105355	PLIN3	10226	104.46	101.51	111.12	121.79	114.56	113.77	3369.57	0.160063	0.0464592	3.44525	0.000570541
ENSG00000089123	TASP1	55617	7.68	6.19	6.87	9.44	9.02	8.73	324.638	0.426203	0.123801	3.44264	0.000576061
ENSG00000245164	LINC00861	100130231	1.94	1.7	1.74	2.65	2.1	2.21	330.589	0.433706	0.125999	3.44214	0.00057714
ENSG00000163882	POLR2H	5437	142.65	151.47	153.88	180.6	176.76	174.39	1999.65	0.18793	0.0546201	3.44068	0.000580248
ENSG00000251562	MALAT1	378938	121.76	93.91	96.48	126.25	140.07	135.43	6219.22	0.26504	0.0770514	3.43978	0.000582194
ENSG00000162344	FGF19	9965	10.21	13.98	13.18	11.56	10.12	8.58	454.906	-0.395304	0.114923	-3.43973	0.000582304
ENSG00000090861	AARS	16	126.07	117.97	118.89	107.86	109.89	108.15	6519.79	-0.104422	0.0303686	-3.43848	0.000584997
ENSG00000105202	FBL	2091	476.19	452.56	474.47	503.24	466.04	483.8	6267.71	0.111857	0.0325351	3.43804	0.000585939
ENSG00000161013	MGAT4B	11282	85.14	87.19	84.6	76.6	80.16	77.07	2631.22	-0.159006	0.0463424	-3.43111	0.000601121
ENSG00000134247	PTGFRN	5738	26.95	26.77	25.78	23.51	22.44	22.79	2783.72	-0.147655	0.0430691	-3.42832	0.000607318
ENSG00000197261	C6orf141	135398	34.07	44.61	41.88	32.81	36.99	31.36	1098.98	-0.240505	0.0701571	-3.42809	0.000607851
ENSG00000196187	TMEM63A	9725	11.52	13.15	10.35	14.29	14.61	14.65	715.596	0.288503	0.0841598	3.42804	0.000607956
ENSG00000206503	HLA-A	3105	206.5	205.78	218.09	221.12	212.9	222.03	4769.1	0.12165	0.0355234	3.4245	0.00061594
ENSG00000163516	ANKZF1	55139	35.72	40.55	42.82	46.73	44.57	44.51	1351.54	0.225523	0.0658595	3.4243	0.000616383
ENSG00000126458	RRAS	6237	40.98	46.61	50.3	57.29	61.49	54.43	814.623	0.279338	0.0816738	3.42016	0.000625839
ENSG00000180398	MCFD2	90411	36.25	39.32	36.02	31.78	32.09	34.04	1651.3	-0.187233	0.0547555	-3.41943	0.000627516
ENSG00000185015	CA13	377677	3.38	3.51	3.38	4.54	4.3	4.39	251.371	0.484085	0.141795	3.41397	0.000640227
ENSG00000178252	WDR6	11180	236.75	171.62	208.63	99.25	251.8	121.96	4394.19	-0.127427	0.0373946	-3.40762	0.000655312
ENSG00000102858	MGRN1	23295	22.76	25.28	23.26	25.18	27.51	23.58	1503.19	0.199923	0.058711	3.4052	0.000661158
ENSG00000165572	KBTBD6	89890	8.1	9.05	8.82	7.36	7.04	6.43	749.019	-0.282	0.0828199	-3.40498	0.000661693
ENSG00000106052	TAX1BP1	8887	46.24	44.65	44.7	52.89	46.85	48.05	2124.11	0.171171	0.0502861	3.40395	0.000664194
ENSG00000119402	FBXW2	26190	32.73	34.36	39.02	34.12	32.07	31.81	2215.87	-0.165573	0.0486535	-3.4031	0.000666259
ENSG00000093010	COMT	1312	67.37	81.99	76.6	72.32	74.66	79.33	847.849	0.262057	0.077103	3.39879	0.000676843
ENSG00000197265	GTF2E2	2961	40.63	43.28	44.28	48.82	50.59	48.62	1436.38	0.202345	0.0595429	3.3983	0.000678066
ENSG00000185164	NOMO2	283820	58.25	60.46	57.53	53.52	53.11	49	9892.06	-0.106231	0.0312633	-3.39796	0.000678913
ENSG00000272335	NA	NA	4.29	4.17	3.65	2.58	2.71	2.96	207.22	-0.508141	0.149611	-3.3964	0.000682774
ENSG00000186185	KIF18B	146909	47.42	52.24	47.06	39.25	42.96	42.46	2703.13	-0.152838	0.0450246	-3.39455	0.000687417
ENSG00000163644	PPM1K	152926	2.54	1.55	2.81	3.05	2.25	2.31	204.68	0.528929	0.155924	3.39223	0.000693259
ENSG00000008018	PSMB1	5689	362.67	402.39	388.15	429.64	414.95	413.81	5254.39	0.111744	0.0329861	3.3876	0.000705081
ENSG00000101400	SNTA1	6640	13.35	10.74	10.78	13.84	12.5	12.41	505.063	0.33749	0.0996284	3.38749	0.000705365
ENSG00000276043	UHRF1	29128	85.74	91.5	88.81	76.59	82.45	81.63	5647.94	-0.116794	0.0345213	-3.38325	0.000716322
ENSG00000144426	NBEAL1	65065	5.35	5.27	4.6	4.84	5.48	7.89	586.632	0.349562	0.103378	3.3814	0.000721182
ENSG00000135378	PRRG4	79056	3.2	3.39	3.37	4.7	4.23	3.85	463.191	0.361975	0.10707	3.38072	0.000722961
ENSG00000149532	CPSF7	79869	69.6	82.35	78.62	70.87	71.2	73.79	3397.84	-0.139731	0.0413509	-3.37914	0.000727118
ENSG00000162772	ATF3	467	14	13.96	16.59	20.92	20.15	22.18	506.06	0.343649	0.101771	3.3767	0.000733614
ENSG00000100413	POLR3H	171568	44.4	47.96	45.63	40.99	37.61	41.4	1253.64	-0.228182	0.0676223	-3.37436	0.000739877
ENSG00000119929	CUTC	51076	57.82	65.7	59.69	72.11	70.68	67.91	1426.69	0.204056	0.0604893	3.37342	0.000742407
ENSG00000139842	CUL4A	8451	62.01	65.69	65.18	62.25	57.67	58.61	3168.88	-0.138627	0.0410961	-3.37324	0.000742893
ENSG00000108651	UTP6	55813	43.92	45.26	49.15	52.66	56.28	46.66	1515.15	0.203434	0.0603377	3.37159	0.000747357
ENSG00000079308	TNS1	7145	2.1	1.69	2.7	2.38	2.47	3	364.038	0.392895	0.116578	3.37022	0.000751069
ENSG00000075407	ZNF37A	7587	11.8	13.92	8.57	8.91	10.83	9.03	959.121	-0.251711	0.0747572	-3.36705	0.000759779
ENSG00000163624	CDS1	1040	6.13	6.3	6.55	7.83	7.9	8.24	650.471	0.301621	0.0896543	3.36427	0.000767468
ENSG00000172757	CFL1	1072	986.4	1000.48	1006.05	941.58	925.54	928.78	10376.7	-0.0872973	0.0259497	-3.3641	0.000767942
ENSG00000255248	MIR100HG	399959	35.4	34.02	35.11	44.41	38.56	44.16	1758.62	0.193647	0.057623	3.36058	0.000777787
ENSG00000197958	RPL12	6136	3961.09	4198.79	4066.02	4294.71	4204.16	4165.37	29219.8	0.0652976	0.0194539	3.35652	0.000789298
ENSG00000143815	LBR	3930	56.82	59.68	56.84	55.31	50.01	50.85	3894.84	-0.127145	0.0378826	-3.35629	0.00078996
ENSG00000271254	LOC102724250	102724250	27.24	27.02	24.79	22.82	21.42	24.24	1755.57	-0.18862	0.0562007	-3.35619	0.000790254
ENSG00000168283	BMI1	648	53.64	61.84	53.41	48.2	51	49.35	1160.77	-0.225679	0.0672442	-3.35611	0.000790482
ENSG00000153879	CEBPG	1054	21.6	22.9	23.4	19.46	20.46	19.33	1471.64	-0.200048	0.0596877	-3.35159	0.000803499
ENSG00000102781	KATNAL1	84056	9.87	8.92	7.43	9.36	10.3	11.26	945.988	0.25551	0.07625	3.35096	0.000805325
ENSG00000145012	LPP	4026	8.13	7.07	6.89	5.14	6.35	6.89	1591.19	-0.192319	0.0574151	-3.34962	0.000809212
ENSG00000239306	RBM14	10432	69.53	64.11	66.37	60.91	56.76	56.3	2175.56	-0.161834	0.0483267	-3.34875	0.000811768
ENSG00000186352	ANKRD37	353322	17.25	20.83	19.69	30.12	29.31	33.25	205.99	0.528428	0.157889	3.34683	0.000817409
ENSG00000189043	NDUFA4	4697	44.47	51.25	54.39	56.75	57.11	62.03	1868.47	0.178305	0.0532822	3.34642	0.000818622
ENSG00000106144	CASP2	835	29.07	29.07	28.03	24.25	25.93	24.41	2069.78	-0.174842	0.0522756	-3.34461	0.000823971
ENSG00000074755	ZZEF1	23140	12.75	13.08	12.13	11.08	11.2	9.58	1501.34	-0.193276	0.0578439	-3.34134	0.000833762
ENSG00000169435	RASSF6	166824	0.58	0.82	0.91	1.45	1.41	1.31	107.458	0.730394	0.218647	3.34052	0.000836224
ENSG00000138347	MYPN	84665	0.09	0.16	0.13	0.32	0.25	0.3	23.659	1.69653	0.508505	3.33632	0.000848964
ENSG00000196369	SRGAP2B	647135	10.26	8.4	7.72	7.86	9.15	10.09	1011.38	0.237096	0.0710654	3.33631	0.000848979
ENSG00000180370	PAK2	5062	40.73	43.36	44.55	37.41	36.76	33.99	3809.04	-0.125175	0.0375498	-3.33358	0.00085735
ENSG00000139436	GIT2	9815	13.14	14.27	12.92	14.97	17.44	16.96	321.498	0.430832	0.129242	3.33353	0.0008575
ENSG00000198589	LRBA	987	29.23	29.77	28.45	25.9	24.77	26.49	3376.19	-0.132672	0.0398328	-3.33072	0.000866207
ENSG00000267453	LINC01835	102724279	5.52	10.96	6.88	10.82	11.6	12.65	98.942	0.814635	0.244636	3.32999	0.000868504
ENSG00000130956	HABP4	22927	15.11	16.04	16.25	18.48	19.97	19.35	662.556	0.293738	0.0882825	3.32726	0.000877056
ENSG00000111206	FOXM1	2305	60.58	58.11	55.72	51.25	45.07	49.88	1744.27	-0.179837	0.05405	-3.32724	0.000877117
ENSG00000081014	AP4E1	23431	5.42	6.39	5.87	5.04	5.13	4.91	675.176	-0.288507	0.0867367	-3.32624	0.000880275
ENSG00000144895	EIF2A	83939	84.88	90.61	82.67	102.07	94.47	96.4	2974.51	0.144377	0.0434149	3.32552	0.000882538
ENSG00000151806	GUF1	60558	16.78	16.52	17.78	15.44	14.14	14.32	1128.48	-0.231805	0.0697353	-3.32407	0.000887132
ENSG00000067992	PDK3	5165	9.12	8.41	7.65	10.06	11.75	9.85	325.055	0.417133	0.12551	3.32349	0.000888986
ENSG00000089737	DDX24	57062	172.29	169.71	160.46	173.08	172.11	182.31	5516.98	0.107693	0.0324244	3.32135	0.000895833
ENSG00000126267	COX6B1	1340	235.31	276.67	267.36	291.62	311.57	309.72	2168.6	0.169423	0.051036	3.31968	0.000901198	Metabolism
ENSG00000088305	DNMT3B	1789	13.31	14.19	15.55	16.19	16.5	16.9	1557.08	0.194538	0.0586444	3.31725	0.000909098
ENSG00000174028	NA	NA	18.88	15.05	20.16	24.88	20.94	21.32	773.728	0.278443	0.0840454	3.31301	0.000922993
ENSG00000124562	SNRPC	6631	160.39	182.77	176.01	194.04	193.94	195.86	2019.32	0.167938	0.0507134	3.31152	0.000927914
ENSG00000108669	CYTH1	9267	18.45	18.7	24.03	23.53	23.32	20.95	1220.88	0.21968	0.0663545	3.3107	0.000930626
ENSG00000142102	PGGHG	80162	17.91	23.95	23.15	22.97	26.08	26.58	1291.48	0.220926	0.066772	3.30865	0.000937453
ENSG00000141337	ARSG	22901	8.29	7.36	6.78	4.43	4.71	3.77	190.92	-0.518836	0.156828	-3.30832	0.000938576
ENSG00000129083	COPB1	1315	53.43	56.27	60.26	65.44	61.08	61.85	2751.48	0.147337	0.0445355	3.30831	0.000938606
ENSG00000100749	VRK1	7443	44.91	44.2	41.31	50.19	50.05	49.11	1359.19	0.204306	0.0617596	3.30808	0.000939375
ENSG00000105185	PDCD5	9141	118.83	141.03	118.6	150.43	160.3	151.92	1454.53	0.22246	0.0672573	3.3076	0.000940996
ENSG00000138166	DUSP5	1847	47.86	52.69	48.79	57.63	55.02	53.16	2443.06	0.168731	0.0510133	3.3076	0.000940999
ENSG00000148175	STOM	2040	15.32	12.56	14.08	16.64	14.7	15.29	659.011	0.304736	0.0921683	3.30629	0.000945387
ENSG00000130396	AFDN	4301	40.03	37.14	37.04	41.43	38.16	44.16	2525.22	0.15504	0.0469274	3.30384	0.000953706
ENSG00000198265	HELZ	9931	17.41	14.55	14.93	16.59	16.2	18.54	2635.23	0.149347	0.0452258	3.30226	0.000959097
ENSG00000168268	NT5DC2	64943	62	71.39	72.77	66.23	59.71	69.26	1548.1	-0.188648	0.0571905	-3.29859	0.00097172
ENSG00000154917	RAB6B	51560	8.66	7.94	10.15	12.15	14.18	11.98	468.912	0.346201	0.105143	3.29268	0.000992379
ENSG00000132688	NES	10763	9.6	8.54	8.86	10.68	9.92	9.82	932.265	0.247217	0.075103	3.29171	0.000995796
ENSG00000273079	GRIN2B	2904	0.77	1.13	0.69	0.42	0.53	0.73	148.631	-0.609654	0.185236	-3.29123	0.00099752
ENSG00000120738	EGR1	1958	25.34	29.68	26.95	31.86	30.51	32.6	1837.95	0.196627	0.0597571	3.29044	0.00100032
ENSG00000253719	ATXN7L3B	552889	13.38	13.97	13.73	16.46	15.39	15.22	1680.98	0.183903	0.0559247	3.2884	0.00100758
ENSG00000164855	TMEM184A	202915	10.52	11.52	12.71	11.24	10.3	10.37	742.085	-0.264907	0.0806015	-3.28663	0.00101394
ENSG00000171867	PRNP	5621	60.03	66.71	63.06	58.25	56.25	56.33	2506.99	-0.150864	0.0459186	-3.28547	0.00101812
ENSG00000113966	ARL6	84100	1.5	2.84	2.26	2.78	2.94	2.92	129.914	0.658569	0.200647	3.28223	0.0010299
ENSG00000116044	NFE2L2	4780	44.77	51.06	50.97	46.84	43.94	42.01	1945.79	-0.177202	0.0540525	-3.27834	0.0010442	Genome instability
ENSG00000179195	ZNF664	144348	83.37	82	83.75	81.05	73.89	74.06	4706.69	-0.115789	0.0353261	-3.27771	0.00104653
ENSG00000023287	RB1CC1	9821	9.09	12.52	11.75	12.13	11.62	14.15	1334.07	0.20665	0.063055	3.2773	0.00104805
ENSG00000189180	ZNF33A	7581	8.59	8.88	9.32	7.41	8.31	9.05	722.95	-0.274633	0.0838219	-3.27639	0.00105143
ENSG00000101849	TBL1X	6907	16.12	16.17	13.87	12.79	12.11	11.26	1181.56	-0.216794	0.0661728	-3.27617	0.00105224
ENSG00000120451	SNX19	399979	12.39	12.86	13.98	9.61	10.39	10.97	1173.7	-0.211077	0.0644621	-3.27444	0.00105871
ENSG00000133195	SLC39A11	201266	20.29	19.38	17.13	15.57	15.07	16.05	761.413	-0.259929	0.0794249	-3.27264	0.00106547
ENSG00000171208	NETO2	81831	9.84	10.53	9.96	7.83	6.91	6.86	387.594	-0.369518	0.112952	-3.27146	0.00106994
ENSG00000033050	ABCF2	10061	53.57	61.13	53.79	51.11	59.77	54.96	525.343	-0.311903	0.0953788	-3.27015	0.00107491
ENSG00000021355	SERPINB1	1992	35.73	35.11	35.87	29.38	30.93	30.24	1188.71	-0.210873	0.0645097	-3.26885	0.00107985
ENSG00000049449	RCN1	5954	82.55	86.85	84.69	71.88	70.18	70.06	805.495	-0.258863	0.0792748	-3.26539	0.00109312
ENSG00000277161	PIGW	284098	17.48	18.37	18.49	13.78	14.75	15.83	465.106	-0.328057	0.100481	-3.26487	0.00109513
ENSG00000107960	STN1	79991	35.2	33.96	36.16	41.01	37.91	41.95	971.594	0.242215	0.0742163	3.26363	0.00109994
ENSG00000257621	PSMA3-AS1	379025	16.64	16.03	14.5	15.29	13.16	14.4	507.481	-0.324653	0.0994812	-3.26346	0.00110061
ENSG00000122861	PLAU	5328	24.26	28.2	27.83	22.17	21.69	21.78	525.668	-0.310645	0.0951946	-3.26326	0.00110137
ENSG00000124160	NCOA5	57727	20.59	23.33	21.3	18.29	17.33	18.53	1088.05	-0.226255	0.0693348	-3.26323	0.00110151
ENSG00000215252	GOLGA8B	440270	52.48	60.18	57.69	51.19	48.8	49.52	4295.22	-0.130619	0.0400342	-3.26268	0.00110363
ENSG00000062725	APPBP2	10513	21.91	17.98	22.16	19.23	17.14	22.72	1517.01	-0.185895	0.0570077	-3.26087	0.00111072
ENSG00000127511	SIN3B	23309	32.51	33.46	34.96	37.46	36.78	38.01	2154.43	0.15909	0.0488391	3.25744	0.00112422
ENSG00000130770	ATP5IF1	93974	246.69	245.69	266.65	271.27	291.38	289.47	1379.54	0.210793	0.0649627	3.24483	0.00117521
ENSG00000079974	RABL2B	11158	16.08	16.17	18.16	26.28	19.01	21.99	732.576	0.269593	0.0830922	3.24451	0.00117653
ENSG00000135124	P2RX4	5025	8.7	8.39	10.36	12.15	12.46	11.16	379.882	0.377471	0.116392	3.24311	0.00118234
ENSG00000138448	ITGAV	3685	20.9	22.05	24.78	17.59	18.55	16.75	2290.75	-0.154756	0.0477567	-3.2405	0.00119319
ENSG00000130363	RSPH3	83861	6.95	7.16	7.31	8.11	7.98	6.97	672.102	0.295329	0.0911825	3.23888	0.00120001
ENSG00000137492	THAP12	5612	39.63	40.06	41.43	37.17	35	31.89	1812.81	-0.197951	0.0611315	-3.23811	0.00120324
ENSG00000164244	PRRC1	133619	30.44	29.79	31.26	32.15	31.84	32.68	2260.42	0.159537	0.0493212	3.23465	0.00121791
ENSG00000213699	SLC35F6	54978	16.15	16.92	14.92	13.4	13.1	13.08	936.506	-0.236618	0.0731794	-3.23339	0.00122331
ENSG00000119950	MXI1	4601	20.57	21.02	23.83	25.82	24.91	23.42	1225.75	0.22395	0.0692962	3.23178	0.00123022
ENSG00000171634	BPTF	2186	37.15	43.37	37.04	31.78	35.45	33.61	3157.37	-0.13156	0.0407197	-3.23086	0.00123417
ENSG00000184985	SORCS2	57537	0.36	0.58	0.33	0.12	0.13	0.19	63.9275	-0.904341	0.279952	-3.23035	0.00123639
ENSG00000135926	TMBIM1	64114	49.91	48.44	50.31	57.47	57.5	52.14	1778.08	0.181366	0.0561736	3.22867	0.00124366
ENSG00000198740	ZNF652	22834	9.4	9.34	9.93	10.81	11.22	11.09	1098.15	0.221064	0.0684935	3.22752	0.00124867
ENSG00000279348	NA	NA	6.13	5.6	5.47	4.3	3.97	3.66	194.062	-0.51558	0.159805	-3.22631	0.00125399
ENSG00000005007	UPF1	5976	55.53	57.83	55.23	55.72	52.27	50.42	4890.82	-0.115792	0.0358934	-3.226	0.00125533
ENSG00000179387	ELMOD2	255520	15.59	14.73	15.93	13.76	13.7	13.05	966.445	-0.230177	0.0713578	-3.22567	0.0012568
ENSG00000117713	ARID1A	8289	31.54	31.35	31.4	29.15	25.72	28.53	3705.5	-0.12707	0.0394008	-3.22507	0.00125941
ENSG00000117859	OSBPL9	114883	30.38	30.27	34.31	33.33	33.29	34.71	1695.63	0.179515	0.0557459	3.22025	0.0012808
ENSG00000054965	FAM168A	23201	16.25	17.02	17.23	16.24	14.43	15.96	1433.14	-0.188975	0.0586899	-3.21988	0.00128244
ENSG00000140443	IGF1R	3480	3.79	3.4	2.98	4.32	3.67	3.84	566.027	-0.317128	0.0984946	-3.21975	0.00128304
ENSG00000188186	LAMTOR4	389541	144.3	147.8	152.68	170.61	169.15	175.25	1039.53	0.225793	0.0701593	3.21828	0.00128961
ENSG00000105677	TMEM147	10430	139.5	138.07	145.37	162.27	159.93	156.9	974.004	0.230372	0.0715883	3.21802	0.0012908
ENSG00000166582	CENPV	201161	66.77	69.06	72.83	57.82	64.26	55.7	876.756	-0.248902	0.0773893	-3.21623	0.00129887
ENSG00000139793	MBNL2	10150	18.93	17.34	23.78	17.77	17.45	16.49	1104.06	-0.251108	0.0780959	-3.21537	0.00130275
ENSG00000114270	COL7A1	1294	3.92	4.91	3.88	2.18	4.18	3.49	404.628	-0.352783	0.109772	-3.21378	0.00131001
ENSG00000146733	PSPH	5723	26.62	34.27	28.19	30.06	27.98	25.61	924.085	-0.233057	0.0725245	-3.21349	0.00131132
ENSG00000182809	CRIP2	1397	18.42	22.49	24.69	28.6	30.06	27.46	527.936	0.3104	0.0966273	3.21235	0.00131655
ENSG00000047365	ARAP2	116984	2.36	3.24	2.95	3.59	4.2	3.34	406.122	0.356465	0.11104	3.21024	0.00132623
ENSG00000174669	SLC29A2	3177	17.64	20.82	19.91	22.62	22.83	23.83	1569.79	0.187392	0.0583903	3.2093	0.00133058
ENSG00000162595	DIRAS3	9077	1.92	1.72	2.59	4.09	3.68	3.85	76.4892	0.842129	0.262506	3.20803	0.00133646
ENSG00000276386	CNTNAP3P2	643827	1.28	1.31	1.33	0.96	1.31	1.01	426.269	-0.338776	0.105703	-3.20498	0.00135072
ENSG00000173821	RNF213	57674	31.12	22.94	20.33	26.62	24.23	27.1	3604.45	0.128772	0.0401823	3.20469	0.00135206
ENSG00000168159	RNF187	149603	50.69	45.89	46.72	43.44	38.82	37.92	2219.28	-0.179746	0.0560988	-3.2041	0.00135487
ENSG00000085449	WDFY1	57590	33.05	29.8	31.51	26.86	27.54	27.73	2176.76	-0.16261	0.0507976	-3.20113	0.00136889
ENSG00000114021	NIT2	56954	26.39	26.11	25.5	38.76	39.47	36.07	940.133	0.235086	0.0735207	3.19755	0.00138598
ENSG00000168785	TSPAN5	10098	45.67	45.93	47.85	43.71	37.63	40.73	2683.23	-0.164766	0.0515308	-3.19742	0.00138661
ENSG00000257515	NA	NA	0.19	0	0	0	0.17	0.38	4.68747	5.37915	1.68268	3.19678	0.00138971
ENSG00000104093	DMXL2	23312	12.9	18.04	21.65	16.85	16.41	17.28	1341.77	0.202654	0.0634059	3.19613	0.00139285
ENSG00000107719	PALD1	27143	20.2	21.92	20.38	17.72	18.31	18.48	1899.17	-0.171622	0.053718	-3.19488	0.00139891
ENSG00000125912	NCLN	56926	66.57	76.57	74.76	64	66.4	66.41	4190.53	-0.1195	0.0374043	-3.19481	0.00139923
ENSG00000126522	ASL	435	38.54	38.95	42.47	43.83	48.51	48.94	690.406	0.28515	0.0892746	3.19408	0.00140278
ENSG00000102854	MSLN	10232	18.42	18.69	18.3	23.78	20.77	21.6	1079.78	0.221012	0.0692045	3.1936	0.00140511
ENSG00000065613	SLK	9748	23.64	24.29	24.07	27.89	25.38	26.07	3809.69	0.123561	0.0386933	3.19335	0.00140631
ENSG00000122068	FYTTD1	84248	36.98	40.64	40.71	38.05	36.41	38.12	2627.07	0.141972	0.0444588	3.19335	0.00140633
ENSG00000152503	TRIM36	55521	9	7.52	8.42	9.65	8.34	9.47	538.978	0.314534	0.0985619	3.19124	0.00141664
ENSG00000163171	CDC42EP3	10602	19.3	22.08	21.6	19.8	17.18	19.21	993.357	-0.226728	0.0710515	-3.19103	0.00141764
ENSG00000184640	2020-09-09	10801	139.71	153.08	139.46	147.05	135.44	139.83	7545.52	-0.097477	0.0305545	-3.19027	0.00142139
ENSG00000072134	EPN2	22905	33.75	34.84	35.32	38.14	39.11	37.83	1337.12	0.196119	0.0616413	3.18162	0.00146452
ENSG00000182551	ADI1	55256	19.17	21.28	18.7	16.69	14.78	15.9	554.105	-0.30386	0.0955515	-3.18006	0.00147244
ENSG00000112081	SRSF3	6428	479.23	489.35	453.71	423.13	429.26	428.07	9188.9	-0.0868091	0.027351	-3.17389	0.00150409
ENSG00000268350	FAM156A	29057	16.47	23.06	17.79	14.95	18.23	17.39	1002.9	-0.228803	0.0720951	-3.17363	0.00150547
ENSG00000009950	MLXIPL	51085	29.97	36.63	34.76	39.72	41.21	46.98	1539.78	0.204237	0.0643603	3.17333	0.00150699
ENSG00000162613	FUBP1	8880	90.04	91.39	105.08	102.16	98.38	108.86	4220.63	0.120233	0.0378947	3.17282	0.00150967
ENSG00000179304	FAM156A	29057	1.73	1.26	3.18	0.64	3.31	2.26	989.767	-0.230015	0.0725141	-3.17201	0.00151388
ENSG00000043355	ZIC2	7546	16.38	17.12	15.95	13.73	12.48	11.86	796.515	-0.249759	0.0787542	-3.17137	0.00151722
ENSG00000146834	MEPCE	56257	23.44	24.49	23.63	20.02	20.84	21.19	1126.66	-0.213005	0.0672176	-3.16888	0.00153027
ENSG00000139197	PEX5	5830	29.94	30.06	32.83	26.77	27.11	28.83	1218.29	-0.200108	0.0632392	-3.16431	0.00155451
ENSG00000129128	SPCS3	60559	62.23	53.47	57.06	63.02	55.43	59.01	3419.41	-0.129569	0.040952	-3.16393	0.00155655
ENSG00000067113	PLPP1	8611	6.19	6.79	5.6	10.11	8.9	8.72	141.578	0.61344	0.194199	3.15882	0.00158409
ENSG00000100994	PYGB	5834	55.09	51.71	52.18	48.08	44.46	44.16	3489.74	-0.134649	0.0426389	-3.15788	0.00158922
ENSG00000275496	LOC102724701	102724701	2.32	4.42	1.38	3.07	1.65	1.15	538.861	-0.300852	0.0952834	-3.15745	0.00159157
ENSG00000100116	GCAT	23464	62.86	60.95	61.09	65.03	63.86	68.94	1405.19	0.190333	0.0603047	3.15619	0.00159843
ENSG00000139372	TDG	6996	25.87	27.22	26.38	23.32	22.83	23.08	1239.3	-0.200716	0.0636016	-3.15583	0.00160044
ENSG00000087077	TRIP6	7205	75.05	75.38	77.75	80.21	83.14	84.22	2549.65	0.155894	0.0494297	3.15385	0.00161134
ENSG00000068878	PSME4	23198	24.48	22.38	21.32	24.18	23.35	23.7	3035.88	0.136228	0.0431951	3.15379	0.00161165
ENSG00000078399	HOXA9	3205	68.13	82.89	75.46	64.96	64.33	70.57	835.351	-0.25141	0.0797454	-3.15266	0.0016179
ENSG00000111605	CPSF6	11052	65.66	67.48	64.61	70.23	70.68	57.95	3458.95	-0.125414	0.0398029	-3.15089	0.00162776
ENSG00000179091	CYC1	1537	329.56	348.62	356.23	371.69	381.67	357.71	6718.79	0.106142	0.0336971	3.14987	0.00163341	Metabolism
ENSG00000198755	RPL10A	4736	1650.39	1772.93	1788.31	1842.72	1823.33	1815.31	15932.5	0.0698359	0.0222041	3.14518	0.00165983
ENSG00000169871	TRIM56	81844	8.34	7.13	8.53	7.37	6.61	8.18	1260.11	-0.20507	0.0652552	-3.14258	0.00167467
ENSG00000169894	MUC3A	4584	14.14	16.03	15.45	21.56	17.11	19.45	201.173	0.492937	0.156959	3.14055	0.00168629
ENSG00000094804	CDC6	990	46.65	44.03	45.85	52.14	48.5	49.14	3047.4	0.131109	0.0417621	3.13943	0.00169277
ENSG00000100221	JOSD1	9929	46.03	44.14	41.14	49.43	47.71	47.66	2424.2	0.147595	0.0470266	3.13855	0.00169786
ENSG00000213639	PPP1CB	5500	97.1	90.79	94.02	93.68	93.36	103.34	3473.9	0.139823	0.0446282	3.13306	0.00172997
ENSG00000102890	ELMO3	79767	17.63	16.7	17.15	19.36	18.84	19.27	1014.67	0.223613	0.0713814	3.13265	0.00173235
ENSG00000107404	DVL1	1855	84.71	91.57	86.64	90.38	85.17	91.39	4222.5	0.115596	0.036904	3.13233	0.00173424
ENSG00000121900	TMEM54	113452	74.98	69.04	78.65	92.15	93.44	89.32	509.852	0.320719	0.102417	3.13149	0.0017392
ENSG00000049656	CLPTM1L	81037	96.62	114.81	103.73	107.17	104.75	89.69	3368.86	-0.128994	0.0412101	-3.13014	0.0017472
ENSG00000139370	SLC15A4	121260	12.54	15.46	14.77	16.26	16.08	19.17	746.77	0.255814	0.0817839	3.12793	0.00176043
ENSG00000177034	MTX3	345778	12.18	16.18	15.27	14.24	11.69	14.36	1713.8	-0.172485	0.0551609	-3.12694	0.00176638
ENSG00000151092	NGLY1	55768	21.11	22.28	22.22	23.9	25.9	26.33	881.84	0.235287	0.0752485	3.1268	0.00176721
ENSG00000157881	PANK4	55229	24.48	22.24	22.11	26.83	28.44	27.62	851.428	0.240387	0.0768842	3.1266	0.00176838
ENSG00000110330	BIRC2	329	19.69	23.57	22.42	30.56	24.97	28.41	1589.08	0.193183	0.061855	3.12316	0.00178918
ENSG00000133216	EPHB2	2048	13.32	12.21	11.35	13.53	14.43	12.9	897.573	0.237496	0.0760945	3.12107	0.00180198
ENSG00000065491	TBC1D22B	55633	4.45	5.04	5.33	6.15	5.83	6.61	379.922	0.353705	0.113437	3.11808	0.00182036
ENSG00000197744	NA	NA	0.97	1.99	1.2	2.4	3.79	0	5013.42	0.108903	0.0349281	3.11792	0.0018213
ENSG00000003400	CASP10	843	1.57	0.95	0.94	2.62	2.02	2.07	122.282	0.633882	0.203353	3.11715	0.00182606
ENSG00000100387	RBX1	9978	45.15	55.68	57.39	62.63	62.96	62.75	1213.7	0.202079	0.0648474	3.11622	0.00183183
ENSG00000233101	HOXB-AS3	404266	8.15	11.37	7.97	9.47	7.58	5.84	287.024	-0.413035	0.132594	-3.11503	0.00183923
ENSG00000089006	SNX5	27131	137.01	144.73	148.71	157.29	156.31	165.39	3921.23	0.117943	0.0378954	3.11232	0.00185622
ENSG00000175550	DRAP1	10589	208.8	203.66	212.14	215.14	223.58	225.66	2823.9	0.14118	0.0453698	3.11176	0.00185973
ENSG00000169976	SF3B5	83443	165.09	188.26	172.26	205.14	200.28	196.89	1463.81	0.18622	0.0599353	3.10702	0.00188983
ENSG00000082258	CCNT2	905	16.56	15.87	19.14	16.63	16.53	12.7	1148.5	-0.205381	0.0661926	-3.10277	0.00191716
ENSG00000181019	NQO1	1728	338.15	369.51	355.78	377.56	376.44	384.14	5556.01	0.101724	0.0327931	3.102	0.00192216
ENSG00000127663	KDM4B	23030	12.69	11.42	12.38	12.91	13.74	13.5	1469.31	0.188257	0.0607174	3.10055	0.00193163
ENSG00000163814	CDCP1	64866	74.36	74.33	73.76	68.82	65.56	66.5	7364.75	-0.0965642	0.031152	-3.09978	0.00193667
ENSG00000177084	POLE	5426	85.63	84.51	80.18	74.09	76.52	75.38	6020.14	-0.0990619	0.0319669	-3.09889	0.00194247
ENSG00000120093	HOXB3	3213	8.86	11.46	7.24	8.94	6.29	9	194.673	-0.491353	0.158559	-3.09886	0.0019427
ENSG00000112290	WASF1	8936	16.39	18.81	16.19	13.15	14.15	13.45	617.959	-0.279945	0.0903765	-3.09754	0.00195131
ENSG00000221914	PPP2R2A	5520	53.6	58.12	53.52	61.01	62.4	59.19	2450.09	0.145151	0.046887	3.09577	0.00196302
ENSG00000186642	PDE2A	5138	11.78	9.74	12.9	10.81	9.71	13.29	462.581	-0.319155	0.103098	-3.09566	0.00196372
ENSG00000146918	NCAPG2	54892	46.55	48.31	51.16	52.22	50.77	51.55	3608.11	0.123574	0.0399269	3.09502	0.00196802
ENSG00000142168	SOD1	6647	349.99	404.83	396.83	420.96	433.86	405.03	5542.92	0.106487	0.034413	3.09439	0.00197218
ENSG00000196363	WDR5	11091	46.43	52.86	50.31	43.54	45.15	43.74	2665.19	-0.140754	0.0455029	-3.09329	0.00197952
ENSG00000124279	FASTKD3	79072	13.94	17.3	14.07	15.56	12.5	15.18	247.839	-0.424787	0.137388	-3.09189	0.00198889
ENSG00000156990	RPUSD3	285367	44.23	50.41	47.19	54.67	58.93	53.58	1008.81	0.226733	0.0733467	3.09125	0.00199317
ENSG00000127022	CANX	821	300.4	277.66	273.78	256.3	258.86	251.75	17788.6	-0.0719743	0.0232887	-3.09053	0.00199803
ENSG00000269044	NA	NA	3.38	5.34	4.83	2.66	3.23	3.12	107.57	-0.665972	0.215507	-3.09026	0.00199983
ENSG00000011009	LYPLA2	11313	64.85	69.77	68.06	74.54	71.48	74.08	2031.46	0.156421	0.0506287	3.08956	0.00200452
ENSG00000060749	QSER1	79832	21.4	21.34	21.12	18.64	18.4	21.36	3095.8	-0.142384	0.0460855	-3.08955	0.00200457
ENSG00000103363	ELOB	6923	216.42	226.08	216.44	224.46	247.09	255.92	2090.43	0.166496	0.0539017	3.08888	0.00200911
ENSG00000026025	VIM	7431	3.2	3.37	4.12	1.94	0.8	2.06	21.8333	-1.46284	0.473622	-3.08861	0.00201094
ENSG00000101346	POFUT1	23509	27.42	26.3	29.27	23.37	25.06	25.93	1859.89	-0.171439	0.055521	-3.08782	0.00201629
ENSG00000117899	MESD	23184	22.01	21.68	21.27	18.87	17.45	17.45	1401.94	-0.188149	0.0609415	-3.08737	0.00201934
ENSG00000099875	MKNK2	2872	88.39	79.98	82.38	97.55	85.93	79.96	4067.46	0.122511	0.0396881	3.08685	0.00202291
ENSG00000105376	ICAM5	7087	14.27	20.95	18.86	21.63	20.55	23.39	967.507	0.245742	0.07961	3.08682	0.00202312
ENSG00000075275	CELSR1	9620	11.65	12.71	14.11	11.64	10.7	12.55	2109.95	-0.156941	0.050849	-3.08641	0.00202586
ENSG00000120318	ARAP3	64411	6.58	7.55	6.98	9.42	7.57	8.16	727.236	0.26125	0.0846809	3.08511	0.00203475
ENSG00000276256	LOC389831	389831	10.32	10.77	10.1	8.96	8.2	8.84	491.694	-0.302	0.0979339	-3.08371	0.00204435
ENSG00000236475	NA	NA	0	0.35	0	0	0	0	2.74707	-5.24108	1.69987	-3.08322	0.00204772
ENSG00000137216	TMEM63B	55362	32.5	34.28	31.01	32.47	35.75	41.33	1720.51	0.169892	0.0551062	3.08299	0.00204932
ENSG00000135365	PHF21A	51317	11.49	10.69	11.79	17.86	13.95	13.48	872.914	0.232088	0.0752943	3.0824	0.00205336
ENSG00000196693	ZNF33B	7582	11.28	8.79	6.54	7.06	5.99	5.78	486.978	-0.323154	0.104881	-3.08115	0.00206199
ENSG00000272333	KMT2B	9757	13.63	16.27	16.3	15.14	14.59	14.47	2097.45	-0.155347	0.0504394	-3.07988	0.00207084
ENSG00000181450	ZNF678	339500	4.12	4.28	4.39	3.54	3.26	4.05	368.943	-0.354736	0.115285	-3.07703	0.00209073
ENSG00000132535	DLG4	1742	2.5	3.28	2.42	4.01	4.52	4.45	193.822	0.49955	0.162535	3.07348	0.00211575
ENSG00000103253	HAGHL	84264	28.75	40.46	35.89	29.2	27.9	30.9	648.972	-0.266101	0.0865849	-3.0733	0.00211707
ENSG00000115561	CHMP3	51652	46.32	45.7	46.26	40.54	35.4	49.09	949.701	-0.221476	0.0721254	-3.07071	0.00213552
ENSG00000196531	NACA	4666	888.44	963.68	950.31	984.12	965.91	997.23	9493.85	0.0844553	0.0275221	3.06863	0.00215043
ENSG00000156515	HK1	3098	38.31	35.57	37.51	40.39	38.24	38.82	2387.16	0.151485	0.0493904	3.06709	0.00216155	Metabolism
ENSG00000175183	CSRP2	1466	53.39	58.75	58.88	68.35	69.74	63.1	832.97	0.24005	0.0783151	3.06518	0.00217541
ENSG00000131149	GSE1	23199	39.93	42.29	43.51	39.14	40.3	42.34	3948.78	-0.114035	0.0372266	-3.06325	0.00218943
ENSG00000115419	GLS	2744	43.04	50.13	44.73	53.17	49.78	52.82	2891.24	0.134918	0.0440488	3.06291	0.00219196
ENSG00000109572	CLCN3	1182	33.92	31.98	33.7	36.37	33.93	34.48	3017.05	0.138918	0.0453695	3.06191	0.00219926
ENSG00000168802	CHTF8	54921	135.58	130.52	131.64	118.23	111.9	114.7	2580.2	-0.145227	0.047432	-3.0618	0.00220009
ENSG00000160447	PKN3	29941	22.17	24.86	24.3	22.22	21.92	20.6	1581.5	-0.173705	0.0567466	-3.06107	0.00220547
ENSG00000118596	SLC16A7	9194	3.34	4.85	4.88	3.92	4.77	5.34	584.095	0.285677	0.0933267	3.06104	0.00220571	Metabolism
ENSG00000185627	PSMD13	5719	160.29	165.38	170.86	185.07	183.28	176.12	4420.94	0.115095	0.037615	3.05983	0.00221465
ENSG00000159445	THEM4	117145	18.6	19.8	16.75	16.36	16	15.44	599.87	-0.273218	0.0893702	-3.05715	0.00223449
ENSG00000052802	MSMO1	6307	35.75	34.61	37.17	41.3	37.34	40.34	1452.08	0.183147	0.0599414	3.05543	0.00224741
ENSG00000089693	MLF2	8079	207.33	233.12	219.1	228.27	236.82	238.65	5603.08	0.100186	0.0328209	3.05249	0.0022695
ENSG00000119314	PTBP3	9991	35.38	34.31	35.11	35.91	34.39	35.51	4337.63	0.130213	0.0426664	3.05188	0.00227412
ENSG00000100567	PSMA3	5684	191.12	214.74	213.41	232.3	222.95	234.24	2993.04	0.132558	0.0434359	3.05182	0.00227461
ENSG00000005339	CREBBP	1387	20.9	18.2	17.18	15.78	21.99	16.37	2224.26	-0.146886	0.0481419	-3.0511	0.00228005
ENSG00000135373	EHF	26298	10.02	6.97	7.69	3.19	4.85	4.46	207.785	-0.465302	0.152633	-3.04849	0.00229991
ENSG00000196586	MYO6	4646	21.89	23.25	21.41	23.83	23.24	22.87	2824.72	0.132913	0.043604	3.04818	0.00230234
ENSG00000137411	VARS2	57176	27.27	27.01	23.83	26.64	23.42	24.15	1350.54	-0.194658	0.0638979	-3.0464	0.00231601
ENSG00000112339	HBS1L	10767	79.18	75.27	73.97	81.64	80.67	79.45	2218.36	0.151278	0.0496658	3.04591	0.00231974
ENSG00000211459	NA	NA	2113.94	1853.76	1850.22	1779.16	1658.62	1705.54	21438	-0.0735752	0.0241605	-3.04527	0.00232471
ENSG00000196683	TOMM7	54543	156.74	127.99	157.72	216.97	203.18	198.05	1286.82	0.19413	0.0637767	3.04389	0.00233538
ENSG00000169403	PTAFR	5724	0.82	0.79	0.84	1.62	1.3	1.31	75.3619	0.827421	0.272178	3.04	0.00236579
ENSG00000138621	PPCDC	60490	16.65	20.07	12.68	25.09	18.6	26.18	319.042	0.380423	0.125142	3.03992	0.00236641
ENSG00000172175	MALT1	10892	14.65	15.79	14.05	11.26	12.23	12.66	1046.97	-0.211584	0.0696316	-3.03863	0.0023766
ENSG00000108175	ZMIZ1	57178	10.73	10.86	10.05	9.48	9.85	9.2	1328.93	-0.184589	0.0607624	-3.03788	0.00238251
ENSG00000128059	PPAT	5471	38.85	43.02	43	38.35	40.19	38.49	2753.4	-0.132265	0.043546	-3.03736	0.00238662
ENSG00000071655	MBD3	53615	46.37	46.67	46.63	36.48	38.29	39.64	862.298	-0.236588	0.0779042	-3.03691	0.00239015
ENSG00000103187	COTL1	23406	190.24	185.69	184.5	197.03	191.51	191.1	5360.9	0.100378	0.0330622	3.03605	0.00239702
ENSG00000146530	VWDE	221806	7.21	6.54	7.23	7.44	8.07	7.53	674.094	0.266459	0.0878204	3.03414	0.00241222
ENSG00000072501	SMC1A	8243	62.85	56.01	56.15	52.84	47.39	54.08	4998.33	-0.111852	0.0368774	-3.03308	0.00242071
ENSG00000103226	NOMO3	408050	28.19	25.11	29.02	25.34	32.95	27.33	5614.2	-0.10409	0.0343403	-3.03114	0.00243628
ENSG00000159399	HK2	3099	34.66	32.24	32.92	34.78	33.13	34.39	3853.95	0.11521	0.0380097	3.03107	0.00243692	Metabolism
ENSG00000121741	ZMYM2	7750	17.26	16.36	20.02	21.68	19.66	20.81	1412.6	0.19489	0.0643286	3.0296	0.00244877
ENSG00000123191	ATP7B	540	2.56	2.78	2.86	3.39	2.92	3.31	362.011	0.358275	0.118266	3.02941	0.00245034
ENSG00000154642	C21orf91	54149	6.74	7.19	6.31	6.57	5.61	5.23	471.054	-0.337254	0.111343	-3.02896	0.00245398
ENSG00000151353	TMEM18	129787	18.85	22.76	23.63	19.76	20.75	17.25	448.533	-0.316176	0.104427	-3.02772	0.00246403
ENSG00000006125	AP2B1	163	97.21	89.89	90.07	86.38	78.73	78.28	7265.42	-0.10609	0.0350486	-3.02693	0.00247055
ENSG00000161249	DMKN	93099	221.79	259.82	248.8	269.18	273.44	276.96	3044.69	0.127268	0.0420482	3.02671	0.00247229
ENSG00000164091	WDR82	80335	64.45	62.3	62.11	59.18	55.65	52.98	5351.15	-0.112892	0.0373035	-3.02631	0.00247561
ENSG00000104967	NOVA2	4858	1.65	1.21	1.36	2.42	1.87	1.81	240.33	0.434944	0.143752	3.02566	0.00248094
ENSG00000198826	ARHGAP11A	9824	60.98	56.11	53.24	56.72	48.15	54.17	3725.79	-0.115567	0.0382117	-3.0244	0.00249131
ENSG00000109189	USP46	64854	19.38	20.31	18.05	16.03	17.73	20	1438.82	-0.181041	0.0598635	-3.02422	0.00249272
ENSG00000153147	SMARCA5	8467	38.49	40.51	36.84	41.61	39.51	37.18	4621.18	-0.107146	0.0354315	-3.02404	0.00249423
ENSG00000164221	CCDC112	153733	15.34	15.62	16.37	18.47	18.14	20.19	740.653	0.249541	0.0825566	3.02266	0.00250563
ENSG00000198938	COX3	4514	17660.2	16067.1	15740.7	14864.3	13279.3	14099.6	140076	-0.145534	0.0481555	-3.02217	0.00250971
ENSG00000175866	BAIAP2	10458	49.02	50.13	52.87	42.66	47.26	46.82	1703.51	-0.168821	0.0558786	-3.0212	0.00251771
ENSG00000176624	MEX3C	51320	25.86	24.78	29.14	22.19	24.9	19.73	1305.3	-0.197242	0.0653932	-3.01625	0.00255924
ENSG00000184575	XPOT	11260	43.18	51.26	49.08	46.55	46.77	45.8	4045.93	-0.113479	0.0376311	-3.01557	0.00256496
ENSG00000197956	S100A6	6277	1350.75	1659.47	1642.01	1670.85	1777.35	1715.54	11914.6	0.0879729	0.0291881	3.014	0.00257826
ENSG00000125875	TBC1D20	128637	15.45	17.44	16.66	13.97	14.89	14.43	1172.6	-0.194746	0.0646209	-3.01367	0.00258106
ENSG00000093183	SEC22C	9117	33.14	36.12	33.46	31.8	33.27	31.83	1320.46	-0.187135	0.0621129	-3.01282	0.00258829
ENSG00000100519	PSMC6	5706	86.17	86.27	89.03	100.13	94.32	94.18	2201.36	0.147252	0.0489018	3.01118	0.00260235
ENSG00000163694	RBM47	54502	10.5	10.4	9.96	11.89	11.81	11	683.664	0.255336	0.0847998	3.01105	0.00260347
ENSG00000109320	NFKB1	4790	22.03	22.35	21.39	19.24	18.25	18.31	1373.84	-0.186314	0.0618783	-3.01097	0.00260414	Genome instability;Invasion and metastasis
ENSG00000130054	FAM155B	27112	8.27	7.21	7.93	5.96	6.12	5.76	480.258	-0.305906	0.101669	-3.00884	0.00262249
ENSG00000134490	TMEM241	85019	10.57	8.38	8.54	12.96	12.98	11.09	526.888	0.292775	0.0973219	3.00832	0.002627
ENSG00000114650	SCAP	22937	35.61	32.06	31.94	30.51	31.35	31.1	1886.43	-0.15689	0.0521605	-3.00783	0.00263122
ENSG00000146731	CCT6A	908	302.87	290.59	294.78	302.31	313.75	297.14	12881.5	0.0714905	0.0237787	3.00649	0.00264282
ENSG00000149792	MRPL49	740	85.48	93.16	95.85	96.69	95.85	99.45	2035.24	0.158209	0.0526234	3.00644	0.00264329
ENSG00000229298	NA	NA	15.04	20.76	18.83	20.94	25.13	27.12	399.812	0.352226	0.1174	3.00022	0.00269785
ENSG00000143106	PSMA5	5686	96.45	97.92	95.26	108.87	106.91	103.38	3009.07	0.125871	0.0419662	2.99935	0.00270559
ENSG00000100591	AHSA1	10598	178.8	196.84	187.25	215.24	181.18	203.55	3524.86	0.124016	0.0413772	2.9972	0.00272472
ENSG00000167378	IRGQ	126298	11.53	12.1	13.76	12.01	10.88	12.19	1209.7	-0.201392	0.0672249	-2.9958	0.00273725
ENSG00000140105	WARS	7453	116.24	129.62	136.35	120.17	122.57	104.49	2070.13	-0.15153	0.0507171	-2.98774	0.00281044
ENSG00000148730	EIF4EBP2	1979	21	20.57	20.13	18.98	17.78	17.4	2744.42	-0.133663	0.0447596	-2.98624	0.00282427
ENSG00000161681	SHANK1	50944	0.77	0.82	0.77	0.95	2.01	1.45	80.2611	0.745357	0.249695	2.98506	0.00283519
ENSG00000171004	HS6ST2	90161	12.65	13.74	14.27	12.33	12.56	13.44	905.016	-0.224519	0.0752447	-2.98386	0.00284641
ENSG00000080603	SRCAP	10847	34.98	32.48	31.6	28.08	26.16	25.82	191.147	-0.47881	0.160611	-2.98117	0.0028715
ENSG00000091039	OSBPL8	114882	46.32	40.08	40.28	35.91	33.34	36.26	3991.95	-0.111826	0.0375177	-2.98062	0.00287663
ENSG00000132849	PATJ	10207	13.69	12.68	13.93	13.33	15.26	16.06	1408.89	0.193206	0.0648299	2.98019	0.00288069
ENSG00000154845	PPP4R1	9989	46.99	40.15	42.23	41.18	39.4	43.49	2213.55	0.145578	0.0488642	2.97924	0.00288963
ENSG00000253313	C1orf210	149466	2.69	1.63	3.67	4.1	5.48	3.77	95.8224	0.735878	0.247021	2.97901	0.00289185
ENSG00000104331	IMPAD1	54928	19.39	18.78	20.14	17.21	17.98	17.48	2257.59	-0.144246	0.0484244	-2.97878	0.00289399
ENSG00000160877	NACC1	112939	107.9	95.61	104.17	94	97.72	80.05	5320.96	-0.0982635	0.0330034	-2.97737	0.00290732
ENSG00000179562	GCC1	79571	12.75	13.01	12.62	11.07	10.92	10.23	812.093	-0.234843	0.0788966	-2.97659	0.00291471
ENSG00000105974	CAV1	857	104.37	100.88	103.85	111.22	108.27	109.5	4644.76	0.103438	0.0347703	2.97491	0.00293077
ENSG00000125505	MBOAT7	79143	61.93	64.82	62.53	65.09	64.6	66.94	2341.54	0.14026	0.0472107	2.97093	0.00296898
ENSG00000092964	DPYSL2	1808	10.17	8.59	9.38	10.42	10.19	9.8	836.143	0.231462	0.0779763	2.96837	0.00299384
ENSG00000163938	GNL3	26354	177.07	198.27	199.02	209.18	214.53	215.1	5774.16	0.0963775	0.0324963	2.9658	0.00301899
ENSG00000144724	PTPRG	5793	10.73	11.17	10.79	10.66	8.62	9.84	1132.4	-0.204575	0.0689804	-2.96569	0.00302004
ENSG00000261150	EPPK1	83481	7.89	7.1	7.71	8.98	8.25	8.11	10538.2	0.249145	0.0840173	2.9654	0.00302287
ENSG00000065357	DGKA	1606	33.7	36.08	33.68	41.57	38.02	40.21	1180.05	0.192488	0.0649126	2.96533	0.00302356
ENSG00000175265	GOLGA8A	23015	27.8	29.38	28.68	24.51	25.61	30.7	4342.75	-0.131411	0.0443384	-2.96382	0.00303845
ENSG00000210196	NA	NA	0	0	0	0	0	0	2052.91	-0.178749	0.0603462	-2.96207	0.00305582
ENSG00000109736	MFSD10	10227	70.78	86.11	85.57	87.5	95.94	95.63	2355.46	0.144487	0.0487798	2.96203	0.00305615
ENSG00000164329	TENT2	167153	25.3	25.46	28.82	23.96	22.8	21.53	1151.18	-0.198551	0.0670624	-2.96069	0.00306953
ENSG00000158555	GDPD5	81544	22.63	15.72	16.19	21.06	20.37	17.37	816.039	0.229428	0.077499	2.96041	0.00307233
ENSG00000166326	TRIM44	54765	10.64	9.36	11.31	8.19	10.79	9.69	1197.31	-0.19387	0.0655011	-2.9598	0.00307841
ENSG00000160161	CILP2	148113	7.53	8.03	7.45	8.94	9.09	8.71	621.62	0.26598	0.0898888	2.95899	0.00308652
ENSG00000181418	DDN	23109	9.4	9.63	9.03	10.94	10.21	10.51	459.921	0.305377	0.103211	2.95876	0.00308876
ENSG00000006194	ZNF263	10127	41.67	39.93	41.89	33.48	38.13	35.64	1014.58	-0.20531	0.069407	-2.95806	0.00309579
ENSG00000049239	H6PD	9563	5.34	4.88	4.97	4.05	3.94	4.4	827.383	-0.229836	0.0777104	-2.9576	0.00310048
ENSG00000107815	TWNK	56652	40.11	41.33	41.85	37.32	38.27	35.45	2181.49	-0.149081	0.0504398	-2.95562	0.0031204
ENSG00000165338	HECTD2	143279	2.57	2.15	2.45	3.3	3.16	2.95	209.446	0.486111	0.164481	2.95543	0.00312238
ENSG00000055332	EIF2AK2	5610	27.47	26.96	23.66	24.83	21.53	24.78	2124.81	-0.1487	0.0503166	-2.95528	0.00312382
ENSG00000079691	CARMIL1	55604	10.17	9.98	10.12	11.41	10.75	11.34	1212.73	0.191417	0.0647873	2.95454	0.00313136
ENSG00000130338	TULP4	56995	16.16	14.97	14.27	9.83	12.53	13.45	1222.4	-0.187924	0.0636294	-2.95341	0.00314287
ENSG00000141971	MVB12A	93343	84.6	86.77	85.25	89.64	101.95	98.12	1267.54	0.186639	0.0632219	2.95213	0.00315594
ENSG00000165060	FXN	2395	14.14	15.63	15.95	26.62	25.32	27.76	170.822	0.511553	0.173536	2.94782	0.00320018
ENSG00000003402	CFLAR	8837	14.12	14.98	16.94	12.37	13.12	15.06	734.563	-0.24659	0.0836857	-2.94662	0.00321271
ENSG00000167548	KMT2D	8085	37.64	35.42	37.05	31.49	32.11	30.1	6328.79	-0.0978454	0.0332198	-2.94539	0.00322543
ENSG00000134255	CEPT1	10390	22.64	21.36	21.56	19.11	20.54	17.05	680.692	-0.264363	0.0897642	-2.94508	0.00322867
ENSG00000092201	SUPT16H	11198	120.37	123.66	120.58	111.69	114.89	112.56	9549.32	-0.0790593	0.026855	-2.94393	0.00324074
ENSG00000147684	NDUFB9	4715	472.3	503.43	507.42	525.71	531.13	545.02	2378.17	0.144753	0.049229	2.9404	0.00327786
ENSG00000112406	HECA	51696	4.51	4.14	4.43	5.21	4.8	5.38	437.736	0.312145	0.106174	2.93993	0.00328286
ENSG00000230606	NA	NA	6.38	7.65	5.99	5.28	5.35	5.48	278.939	-0.38447	0.130864	-2.93793	0.00330407
ENSG00000165389	SPTSSA	171546	21.86	22.35	21.4	24.4	24.55	23.72	1064.36	0.201109	0.0685083	2.93555	0.00332962
ENSG00000184731	FAM110C	642273	10.77	10.41	10.17	12.05	12.05	12.65	785.681	0.231562	0.0789464	2.93316	0.00335534
ENSG00000104356	POP1	10940	31.59	31.07	29.54	34.93	32.63	34.91	2272.85	0.139321	0.0475125	2.93231	0.00336456
ENSG00000164164	OTUD4	54726	22.35	23.42	21.64	20.63	18.85	17.4	2375.94	-0.144952	0.049442	-2.93176	0.00337052
ENSG00000088205	DDX18	8886	68.83	71.67	69.4	79.68	76.06	73.79	4298.77	0.120277	0.0410344	2.93112	0.00337738
ENSG00000139880	CDH24	64403	11.65	14.13	14.02	10.44	11.52	11.06	949.299	-0.222723	0.0760109	-2.93014	0.00338805
ENSG00000130270	ATP8B3	148229	8.41	10.5	8.99	9.33	7.28	8.2	490.668	-0.288338	0.0984257	-2.9295	0.00339506
ENSG00000106003	LFNG	3955	6.8	8.34	9.06	5.83	6.32	5.97	236.857	-0.418758	0.142965	-2.92909	0.00339952
ENSG00000100393	EP300	2033	23.32	21.83	26.04	22.72	16.82	17.76	2372.47	-0.155347	0.0530933	-2.92591	0.00343445
ENSG00000082781	ITGB5	3693	34.39	38.5	32.53	25.19	27.7	33.02	1495.42	-0.169772	0.0580283	-2.92568	0.003437
ENSG00000137460	FHDC1	85462	1.23	1.53	1.38	1.82	1.95	1.85	225.366	0.431995	0.14767	2.92541	0.00344005
ENSG00000089048	ESF1	51575	21.93	21.2	20.61	24.29	22.39	23.11	1400.8	0.177698	0.0607455	2.92529	0.00344138
ENSG00000154310	TNIK	23043	17.83	17.32	20.04	16.39	16.84	14.99	1538.61	-0.170046	0.0581455	-2.92449	0.00345022
ENSG00000170017	ALCAM	214	29.46	28.81	29.51	26.74	23.97	25.21	2274.03	-0.142759	0.0488219	-2.92408	0.00345472
ENSG00000161800	RACGAP1	29127	75.41	75.82	72.22	82.33	74.87	73.69	3174.73	0.125066	0.0427847	2.92314	0.00346523
ENSG00000188529	SRSF10	10772	114.95	119.88	121.42	106.96	108.65	108.4	4490.49	-0.102676	0.0351277	-2.92294	0.00346745
ENSG00000049130	KITLG	4254	278.11	292.21	288.2	274.56	258.49	259.87	25866.4	-0.071876	0.0246099	-2.92062	0.00349335
ENSG00000206337	HCP5	10866	2.76	2.52	2.95	4.08	3.54	4.15	130.058	0.602036	0.206282	2.91851	0.00351705
ENSG00000150687	PRSS23	11098	2.62	2.51	2.3	2.02	1.14	1.6	91.5011	-0.657501	0.225402	-2.91701	0.00353402
ENSG00000091490	SEL1L3	23231	27.58	26.18	26.55	23.45	24.18	23.67	1806.67	-0.16046	0.0550114	-2.91685	0.00353583
ENSG00000141696	P3H4	10609	17.23	16.76	18.26	14.95	13.96	14.82	805.788	-0.226809	0.0777802	-2.91603	0.00354516
ENSG00000115183	TANC1	85461	8.52	8.65	8.76	9.89	9.57	10.12	1345.44	0.178535	0.0612305	2.91579	0.00354785
ENSG00000215045	GRID2IP	392862	0.93	1.07	0.93	1.25	1.29	1.54	151.84	0.542666	0.186148	2.91524	0.00355419
ENSG00000172765	TMCC1	23023	12.74	13.4	15.16	122.67	15.65	16.05	1142.6	0.196606	0.0674526	2.91472	0.00356006
ENSG00000127463	EMC1	23065	50.97	49.34	49.2	44.03	42	44.87	3204.85	-0.122286	0.0419656	-2.91396	0.00356871
ENSG00000171219	CDC42BPG	55561	11.32	11.68	12.8	11.99	12.87	15.01	1650.14	0.166342	0.0570915	2.9136	0.00357287
ENSG00000138138	ATAD1	84896	23.38	26.21	25.34	27.73	29.36	27.8	1606.38	0.169477	0.0581819	2.91288	0.00358115
ENSG00000158863	FAM160B2	64760	30.98	34.42	41.38	39.45	43.36	41.86	1388.74	0.180737	0.0620955	2.91063	0.00360706
ENSG00000159692	CTBP1	1487	108.65	115.45	115.35	91.18	100.53	100.11	1598.13	-0.169752	0.0583266	-2.91038	0.00360991
ENSG00000168894	RNF181	51255	78.74	93.16	84.23	108.96	103.72	108.19	597.244	0.264991	0.091068	2.90981	0.00361647
ENSG00000181577	C6orf223	221416	3.12	4.16	3.38	5.1	4.6	4.8	186.958	0.488021	0.167737	2.90944	0.00362073
ENSG00000185022	MAFF	23764	9.13	8.02	8.64	9.96	10.39	10.44	405.592	0.322364	0.110801	2.90938	0.00362141
ENSG00000071242	RPS6KA2	6196	2.35	2.89	2.01	1.48	2.02	1.36	185.332	-0.494537	0.170003	-2.90898	0.00362607
ENSG00000162813	BPNT1	10380	23.24	29.97	26.01	29.87	31.85	30.62	991.337	0.206187	0.0708893	2.90858	0.00363079
ENSG00000196776	CD47	961	25.78	26.43	22.88	29.86	26.44	25.83	1323.96	0.188926	0.0649597	2.90835	0.00363338
ENSG00000196405	EVL	51466	9.64	10.21	8.63	7.49	7.62	9.05	310.699	-0.358144	0.123155	-2.90807	0.0036367
ENSG00000111832	RWDD1	51389	24.91	21.57	22.22	30.64	23.21	27.28	754.836	0.249085	0.0856864	2.90693	0.00364991
ENSG00000214182	NA	NA	105.47	91.45	91.93	94.38	99.39	108.51	2605.63	0.147097	0.0506545	2.90393	0.00368505
ENSG00000010310	GIPR	2696	6.08	5.38	5.5	5.38	5.45	7.01	251.545	0.435749	0.150085	2.90335	0.00369192
ENSG00000170089	LOC728554	728554	22.34	27.79	19.43	22.65	25.94	29.53	1445.91	0.184316	0.0634968	2.90277	0.00369882
ENSG00000137337	MDC1	9656	28.96	30.64	31.03	27.51	26.15	25.74	1770.03	-0.157987	0.0544298	-2.90259	0.00370088
ENSG00000244405	ETV5	2119	20.09	23.36	21.68	23.42	22.99	19.4	1371.29	-0.175777	0.0605973	-2.90075	0.00372276
ENSG00000169282	KCNAB1	7881	0.36	0.44	0.44	0.31	0.29	0.18	56.9207	-0.829578	0.286084	-2.89977	0.00373432
ENSG00000003989	SLC7A2	6542	7.22	7.37	7.08	5.94	6.64	6.27	948.834	-0.210445	0.0725804	-2.89948	0.00373783
ENSG00000106261	ZKSCAN1	7586	16.15	14.6	15.63	14.23	12.3	12.81	2458.59	-0.140161	0.0483479	-2.89901	0.00374341
ENSG00000147677	EIF3H	8667	348.41	352.67	340.54	378.88	357.37	365.01	7003.33	0.0916967	0.0316314	2.89892	0.00374452
ENSG00000167861	HID1	283987	20.67	16.67	21.2	23.54	19.7	22.28	920.684	0.219073	0.0755769	2.89867	0.00374743
ENSG00000116649	SRM	6723	103.16	102.34	103.1	114.63	119.44	111.13	1965.73	0.151025	0.0521075	2.89833	0.00375156
ENSG00000162426	SLC45A1	50651	10.11	10.18	10.53	14.14	12.29	11.3	538.933	0.291682	0.100664	2.89758	0.0037605
ENSG00000213965	NUDT19	390916	10.67	11.72	11.52	8.91	9.54	9.13	607.493	-0.257497	0.08888	-2.89712	0.003766
ENSG00000231686	NA	NA	0	0.08	0.37	0.09	0	0.16	315.411	-0.360774	0.124539	-2.89687	0.00376902
ENSG00000128567	PODXL	5420	23.31	23.1	21.97	20.66	18.43	20.11	1779.71	-0.162262	0.0560138	-2.89683	0.00376957
ENSG00000132356	PRKAA1	5562	32.04	33.41	32.12	30.74	35.15	35.96	1601.04	0.164112	0.0567717	2.89074	0.00384337	Metabolism
ENSG00000123989	CHPF	79586	101.43	99.05	105.78	96.57	93.33	91.15	4204.18	-0.12234	0.0423466	-2.88901	0.00386456
ENSG00000234771	SLC25A25-AS1	100289019	1.94	2.15	1.9	1.64	1.22	1.46	241.107	-0.418033	0.144703	-2.88889	0.00386599
ENSG00000143375	CGN	57530	10.44	8.53	10.95	10.78	10.63	13.4	876.048	0.229128	0.0793924	2.88602	0.00390148
ENSG00000261236	BOP1	23246	167.21	175.73	176.03	183.22	175	172.96	7181.68	0.0838574	0.0290947	2.88223	0.00394875
ENSG00000072062	PRKACA	5566	56.67	63.74	60.01	54.89	53.05	55.17	1953.41	-0.150367	0.0521951	-2.88087	0.00396582
ENSG00000100983	GSS	2937	70.74	78.81	77.03	88.71	77.15	80.75	2241.18	0.146755	0.0509521	2.88025	0.00397357
ENSG00000158195	WASF2	10163	38.04	38.46	37.66	41.03	39.78	39.06	4124	0.109043	0.0378626	2.87997	0.00397714
ENSG00000107130	NCS1	23413	33.58	32.21	30.11	29.01	27.55	28.36	1909.09	-0.148027	0.0514139	-2.87912	0.00398783
ENSG00000143878	RHOB	388	56	60.68	63.57	69.16	65.87	63.23	2648.31	0.134805	0.0468555	2.87703	0.00401442
ENSG00000114019	AMOTL2	51421	6.71	8.52	6.01	6.18	5.44	4.91	383.057	-0.336682	0.117045	-2.87651	0.00402103
ENSG00000143799	PARP1	142	207.85	175.34	197.91	177.19	177.96	165.65	10257	-0.0831954	0.0289262	-2.87613	0.0040259
ENSG00000165895	ARHGAP42	143872	4.61	7.23	6.75	4.21	5.23	5.93	497.942	-0.29985	0.104298	-2.87493	0.00404111
ENSG00000156384	SFR1	119392	35.36	44.51	38.21	47.07	45.27	48.09	1154.49	0.1996	0.0694285	2.8749	0.00404162
ENSG00000182158	CREB3L2	64764	9.05	9.32	11.29	8.49	8.96	7.87	1329.58	-0.206911	0.0719762	-2.87471	0.004044
ENSG00000005448	WDR54	84058	44.25	43.41	41.11	52.96	47.91	44.99	735.795	0.244547	0.0850755	2.87447	0.00404712
ENSG00000083223	TUT7	79670	9.94	11.13	10.86	12.57	13.19	13.89	1131.36	0.191588	0.0666648	2.87391	0.00405426
ENSG00000110367	DDX6	1656	71.5	65.96	67.93	62.88	61.5	61.91	6103.26	-0.0887994	0.0308992	-2.87384	0.00405516
ENSG00000100105	PATZ1	23598	19.47	20.96	19.54	16.54	17.66	17.72	989.807	-0.204476	0.071193	-2.87214	0.00407702
ENSG00000132170	PPARG	5468	43.52	48.52	49.83	53.69	54.59	52.1	1594.39	0.163659	0.0569862	2.87191	0.00407997	Sustained proliferation;Cell death
ENSG00000161638	ITGA5	3678	33.21	34.72	33.81	31.14	30.87	29.56	2318.89	-0.14156	0.0493199	-2.87024	0.0041016
ENSG00000100804	PSMB5	5693	202.34	214.84	217.82	228.68	225.86	229.72	4052.22	0.106451	0.0371011	2.8692	0.00411507
ENSG00000149577	SIDT2	51092	14.69	13.01	12.57	16.44	16.5	15.71	909.665	0.212962	0.0742304	2.86893	0.00411862
ENSG00000185904	LINC00839	84856	4.83	7.31	6.27	5.14	5.18	5.53	365.679	-0.328427	0.114505	-2.86822	0.00412782
ENSG00000088826	SMOX	54498	19.12	20.46	19.04	24.6	22.19	23.63	781.359	0.22918	0.0799151	2.86779	0.00413354
ENSG00000159263	SIM2	6493	6.77	6.89	6.99	9.61	8.25	8.72	536.168	0.278192	0.0970947	2.86516	0.00416796
ENSG00000140612	SEC11A	23478	105.2	114.94	116.18	115.86	120.41	114.92	2199.26	0.141722	0.0495575	2.85974	0.00423983
ENSG00000140044	JDP2	122953	9.72	10.71	10.16	7.3	7.51	7.93	225.092	-0.433002	0.151481	-2.85846	0.004257
ENSG00000106976	DNM1	1759	5.55	6.85	4.99	7.35	6.25	6.85	475.844	0.304535	0.106568	2.85766	0.00426776
ENSG00000088367	EPB41L1	2036	22.9	26.4	22.86	32.5	26.34	26.39	1344.79	0.19254	0.0674785	2.85335	0.00432603
ENSG00000168488	ATXN2L	11273	105.09	109.15	108.81	93.26	94.92	102.6	4599.22	-0.101476	0.0355793	-2.8521	0.00434308
ENSG00000179271	GADD45GIP1	90480	68.32	67.73	68.58	73.07	73.71	73.72	1788.38	0.153533	0.0538349	2.85193	0.0043455
ENSG00000130005	GAMT	2593	63.12	63.07	60.23	66.39	70.69	70.71	1133.38	0.194562	0.0682776	2.84957	0.00437788
ENSG00000140265	ZSCAN29	146050	18.56	19.98	17.53	18.53	16.29	15.17	907.772	-0.216264	0.0759243	-2.84841	0.00439382
ENSG00000173218	VANGL1	81839	13.46	13.05	13.41	12.39	12.25	12.34	1352.81	-0.172832	0.060688	-2.84787	0.00440125
ENSG00000112701	SENP6	26054	37.99	41.83	39.36	34.82	33.11	36.19	2082.81	-0.14291	0.0501846	-2.84769	0.00440383
ENSG00000131236	CAP1	10487	193.85	187.92	194.04	202.03	208.62	204.09	3997.39	0.10992	0.0386045	2.84734	0.00440863
ENSG00000008441	NFIX	4784	14.59	12.76	14.95	10.53	12.21	10.91	987.29	-0.208522	0.0732541	-2.84656	0.00441946
ENSG00000130024	PHF10	55274	25.23	27.72	29.73	25.96	23.49	23.81	1066.46	-0.193251	0.0679062	-2.84585	0.00442926
ENSG00000006715	VPS41	27072	29.4	30.83	30.12	26.55	28.41	31.26	1339.27	-0.171931	0.0604267	-2.84528	0.0044372
ENSG00000107036	RIC1	57589	19.17	20.54	16.73	20.34	18	19.98	1830.25	0.152705	0.0536933	2.84402	0.00445484
ENSG00000036257	CUL3	8452	42.11	46.24	43.33	40.78	42.2	36.84	1819.31	-0.170956	0.0601132	-2.8439	0.00445651
ENSG00000182919	C11orf54	28970	15.49	18.47	15.51	13.01	14.2	14.35	277.249	-0.371933	0.130793	-2.84369	0.00445946
ENSG00000196684	HSH2D	84941	10.94	10.54	10.39	13.04	13.33	12.87	455.357	0.296152	0.104147	2.8436	0.00446069
ENSG00000095002	MSH2	4436	33.27	35.36	33.93	37.96	36.5	37.18	2122.87	0.141596	0.0497967	2.84347	0.00446249
ENSG00000116815	CD58	965	9.67	14.01	14.97	11.52	11.09	10.46	229.041	-0.405747	0.142741	-2.84253	0.00447565
ENSG00000109576	AADAT	51166	14.29	19.83	17.45	12.46	13.48	14.92	648.701	-0.270867	0.0953192	-2.84168	0.00448764
ENSG00000165655	ZNF503	84858	24.98	23.35	23.29	25.93	25.74	27.79	1120.69	0.190136	0.066918	2.84133	0.00449253
ENSG00000167969	ECI1	1632	96.09	88.41	89.56	82.53	79.93	77.31	1466.03	-0.171603	0.0604497	-2.83878	0.00452863
ENSG00000123975	CKS2	1164	246.92	293.93	273.63	313.66	335.57	294.71	2081.77	0.163318	0.0575631	2.8372	0.00455104
ENSG00000181924	COA4	51287	75.6	91.82	90.39	104.62	97.71	102.15	1162.73	0.187264	0.0660254	2.83624	0.00456482
ENSG00000159199	ATP5MC1	516	247.49	296.3	324.02	266.63	308.16	325.69	1965.54	0.149901	0.0528876	2.83432	0.00459227
ENSG00000282304	NA	NA	0.47	0	0	0.25	0	0	704.69	0.242336	0.0855599	2.83236	0.00462064
ENSG00000104131	EIF3J	8669	51.5	51.86	54.63	48.95	45.11	44.35	1773.98	-0.153257	0.054123	-2.83165	0.00463083
ENSG00000124155	PIGT	51604	49.96	58.86	55.1	53	46.65	49.85	1694.74	-0.155342	0.0548957	-2.82976	0.00465826
ENSG00000131620	ANO1	55107	20.38	16.58	16.73	15.5	16.63	15.3	722.824	-0.230337	0.08142	-2.829	0.00466938
ENSG00000164587	RPS14	6208	1918.26	2113.05	2110.91	2161.7	2243.3	2126.14	15334.7	0.0706659	0.0249859	2.82824	0.00468051
ENSG00000137267	TUBB2A	7280	69.97	71.28	72.23	75.19	80.27	75.52	1778.46	0.15601	0.0551742	2.82759	0.00468995
ENSG00000226137	BAIAP2-DT	440465	6.43	6.72	6.57	5.48	5.48	5.5	479.002	-0.280709	0.0994753	-2.8219	0.00477404
ENSG00000174021	GNG5	2787	192.32	243.19	233.77	212.4	205.83	215.42	2022.07	-0.146108	0.0518179	-2.81964	0.00480771
ENSG00000169251	NMD3	51068	67.99	67.02	68.12	77.61	72.55	69.82	3118.92	0.123053	0.0436641	2.81816	0.0048299
ENSG00000173338	KCNK7	10089	1.91	1.43	0.53	2.73	1.12	1.41	25.207	1.32359	0.469734	2.81775	0.00483621
ENSG00000231500	RPS18	6222	4277.52	4707.19	4595.37	4758.62	4738.86	4685.89	29140.7	0.0547841	0.0194435	2.8176	0.00483834
ENSG00000167775	CD320	51293	75.64	77.72	84.99	67.7	72.49	63.7	1202.83	-0.201406	0.0714884	-2.81732	0.00484257
ENSG00000188112	C6orf132	647024	8.53	7.34	7.2	9.61	9.1	9.23	543.184	0.276314	0.0981136	2.81627	0.00485848
ENSG00000140263	SORD	6652	94.77	90.2	89.94	84.62	83.6	79.35	2753.83	-0.126634	0.0449755	-2.81562	0.00486826
ENSG00000184349	EFNA5	1946	0.35	0.42	0.2	0.19	0.96	1	22.8507	1.47923	0.525439	2.81523	0.00487416
ENSG00000221890	NPTXR	23467	7.36	7.05	6.89	5.8	5.59	5.7	676.193	-0.235777	0.0837664	-2.8147	0.00488233
ENSG00000154945	ANKRD40	91369	33.92	36.81	35.6	38.95	39.36	39.73	1995.94	0.143993	0.0512057	2.81206	0.00492253
ENSG00000171858	RPS21	6227	3474.67	4343.86	4441.06	4637.26	4647.16	4495.38	7234.46	0.0933021	0.0331976	2.81051	0.00494634
ENSG00000103932	RPAP1	26015	25.9	21.55	24.11	24.44	22.5	18.77	1275.68	0.17922	0.0637817	2.8099	0.00495564
ENSG00000118007	STAG1	10274	12.08	11.36	12.43	9.95	9.59	9.47	919.522	-0.209473	0.0745676	-2.80916	0.00496703
ENSG00000105968	H2AFV	94239	166.33	183.35	181.46	162.19	179.89	160.37	3204.15	-0.120402	0.0428789	-2.80796	0.00498563
ENSG00000131462	TUBG1	7283	91.92	100.19	91.68	94.33	99.07	99.36	1642.24	0.160757	0.0572782	2.8066	0.00500678
ENSG00000067955	CBFB	865	53.53	45.85	46.47	43.36	43.33	47.82	2372.07	-0.133875	0.0477032	-2.80642	0.00500949
ENSG00000117602	RCAN3	11123	7.79	7.85	7.62	8.98	8.54	8.74	597.557	0.255416	0.0910132	2.80636	0.00501043
ENSG00000101444	AHCY	191	259.86	261.08	248.91	267.84	266.44	252.77	7120.81	0.0892022	0.0318139	2.80387	0.00504929
ENSG00000102977	ACD	65057	34.6	36.87	36.18	41.35	42.1	41.28	884.447	0.209967	0.0748912	2.80362	0.00505318
ENSG00000118705	RPN2	6185	137.03	138.61	140.44	132.13	121.01	130.16	5127.45	-0.0975326	0.0348185	-2.80117	0.0050918
ENSG00000174282	ZBTB4	57659	10.39	9.59	9.21	10.15	10.45	10.62	1160.77	0.183043	0.0653496	2.80098	0.00509475
ENSG00000175166	PSMD2	5708	403.15	350.06	372.62	341.81	354.63	315.23	11908	-0.0711224	0.0253975	-2.80037	0.00510444
ENSG00000182389	CACNB4	785	0.81	0.86	0.96	1.98	2.26	2.04	108.265	0.615993	0.220033	2.79955	0.00511736
ENSG00000139644	TMBIM6	7009	377.11	320.84	339.9	333.81	331.83	291.69	11182.2	-0.0836262	0.0298771	-2.79901	0.00512598
ENSG00000105447	GRWD1	83743	56.48	60.88	59.57	59.52	54.74	49.2	2498.25	-0.129667	0.0463403	-2.79815	0.00513962
ENSG00000148248	SURF4	6836	95.88	93.42	95.93	87.33	85.06	84.96	4410.13	-0.104037	0.0371818	-2.79807	0.00514086
ENSG00000138385	SSB	6741	122.23	129	118.23	138	131.01	131.6	2129.02	0.138986	0.0496781	2.79773	0.00514638
ENSG00000011243	AKAP8L	26993	66.32	78.31	79.05	79.35	82.16	86.49	1308.6	0.176484	0.0631256	2.79576	0.00517781
ENSG00000108091	CCDC6	8030	18.43	19.78	18.77	17.06	16.2	16.58	1976.25	-0.144884	0.051839	-2.79488	0.00519196
ENSG00000109332	UBE2D3	7323	234.06	242.37	217.4	216.25	220.56	217.91	6197.1	-0.0885174	0.0316813	-2.79399	0.00520619
ENSG00000095303	PTGS1	5742	1.72	1.85	1.8	3.29	2.89	2.62	186.495	0.460115	0.164766	2.79254	0.00522968
ENSG00000110700	RPS13	6207	1235.76	1358.15	1377.19	1437.39	1358.1	1391.27	9675.11	0.0767482	0.0274847	2.79239	0.00523199
ENSG00000116096	SPR	6697	51.95	52.53	53.05	44.35	45.11	43.98	1082.84	-0.188188	0.0674723	-2.78911	0.00528529
ENSG00000169126	ARMC4	55130	5.83	6.59	6.77	3.74	3.99	4.36	333.916	-0.337462	0.121044	-2.78793	0.00530457
ENSG00000172795	DCP2	167227	13.81	13.71	13.08	18.42	11.12	15.39	1804.99	-0.146136	0.0524192	-2.78783	0.00530629
ENSG00000162402	USP24	23358	10.88	13.5	11.62	11.89	9.93	12.32	1890.76	-0.143432	0.0514779	-2.78629	0.00533149
ENSG00000189266	PNRC2	55629	57.98	67.72	66.05	60.36	56.04	62.12	2738.06	-0.123399	0.0443041	-2.78528	0.00534817
ENSG00000167508	MVD	4597	81.39	85.43	84.53	92.62	89.14	90.45	2491.68	0.12916	0.0463811	2.78475	0.00535688
ENSG00000070214	SLC44A1	23446	17.33	18.1	18.57	14.72	16.64	15.87	2008.75	-0.14541	0.0522212	-2.7845	0.00536108
ENSG00000186318	BACE1	23621	6.05	6.68	6.7	4.87	4.93	4.41	404.058	-0.304086	0.109325	-2.78149	0.00541103
ENSG00000149115	TNKS1BP1	85456	34.92	29.05	32.02	26.22	26.42	27.23	2218.92	-0.134149	0.0482316	-2.78135	0.00541337
ENSG00000229618	NA	NA	0	0	0	0.4	0.35	0	15.1152	1.80247	0.648109	2.78112	0.00541724
ENSG00000135596	MICAL1	64780	15.88	16.68	17.28	21.19	17.98	23.89	1212.9	0.181761	0.0653586	2.78098	0.00541956
ENSG00000135525	MAP7	9053	19.77	19.7	18.97	21.33	20.24	20.13	1363.26	0.167953	0.0603998	2.7807	0.00542426
ENSG00000102580	DNAJC3	5611	13.52	12.99	13.03	11.39	11.45	10.92	1249.84	-0.174286	0.0626797	-2.78059	0.00542602
ENSG00000144815	NXPE3	91775	5.74	5.89	5.13	7.01	6.37	7.15	450.007	0.290598	0.104549	2.77953	0.00544376
ENSG00000125454	SLC25A19	60386	28.05	33.03	36.52	42.44	39.69	37.12	477.342	0.287569	0.103467	2.77933	0.00544711
ENSG00000064419	TNPO3	23534	40.06	38.9	37.3	41.89	40.47	38.64	3112.48	0.119302	0.0429278	2.77913	0.00545054
ENSG00000130811	EIF3G	8666	197.99	192.91	199.79	216.65	214.77	212.35	2736.01	0.12244	0.0440605	2.7789	0.00545433
ENSG00000085982	USP40	55230	13.9	15.29	13.7	14.75	13.22	15.45	1151.4	0.185097	0.0666166	2.77854	0.00546033
ENSG00000100697	DICER1	23405	20.27	17.33	18.12	17.74	19.42	18.57	2483.54	-0.138162	0.0497328	-2.7781	0.00546785
ENSG00000135624	CCT7	10574	478.96	453.06	456.36	482.94	474.93	465.21	13376.4	0.0703467	0.0253221	2.77807	0.00546824
ENSG00000131018	SYNE1	23345	3.01	2.33	3.84	2.88	4.01	3.59	235.617	0.421029	0.151597	2.77729	0.00548145
ENSG00000162601	MYSM1	114803	20.3	18.17	17.94	14.74	23.09	16.24	2042.77	0.141311	0.0509079	2.77581	0.00550652
ENSG00000127955	GNAI1	2770	112.71	112.49	98.8	103.59	93.81	103.38	4412.82	-0.0986467	0.0355385	-2.77577	0.00550719
ENSG00000166197	NOLC1	9221	257.17	260.01	249.47	245.88	231.45	235.8	13818.3	-0.0672016	0.0242261	-2.77394	0.00553827
ENSG00000104343	UBE2W	55284	21.71	23.98	23.91	24.8	26.16	24.79	1012.58	0.193666	0.069833	2.77327	0.00554969
ENSG00000140943	MBTPS1	8720	59.22	58.17	58.17	57.73	54.81	53.97	4024.27	-0.104325	0.0376208	-2.77306	0.00555319
ENSG00000104320	NBN	4683	25.19	25.53	23.34	23.85	23.21	24.3	1882.45	-0.145866	0.0526274	-2.77167	0.00557692
ENSG00000124126	PREX1	57580	2.75	2.27	2.57	3.14	2.93	3.08	356.315	0.335617	0.121113	2.7711	0.00558671
ENSG00000182670	TTC3	7267	38.73	33.75	35.46	40.33	42.13	37.42	3338.7	0.117431	0.0423955	2.7699	0.00560738
ENSG00000109686	SH3D19	152503	13.59	17.53	15.46	12.96	12.35	13.59	919.6	-0.210392	0.0759574	-2.76987	0.00560791
ENSG00000155363	MOV10	4343	47.57	61.62	56.77	56.8	52.64	44.75	2400.05	-0.127567	0.0461426	-2.76462	0.0056989
ENSG00000126391	FRMD8	83786	25.52	25.95	26.04	15.18	22.87	17.17	1112.82	-0.182391	0.0659959	-2.76367	0.00571561
ENSG00000023734	STRAP	11171	101.22	97.89	100.37	109.95	107.87	98.82	4318.51	0.122684	0.0443996	2.76317	0.00572438
ENSG00000073111	MCM2	4171	109.22	108.73	108.15	102.04	100.39	96.75	5965.89	-0.0922971	0.0334399	-2.76009	0.00577851
ENSG00000170606	HSPA4	3308	133.99	141.42	138.85	150.13	151.34	148.32	8490.69	0.0840725	0.0304662	2.75954	0.00578836
ENSG00000132646	PCNA	5111	270.84	306.33	302.95	322.76	322.45	307.56	6337.96	0.0883876	0.0320303	2.7595	0.00578898
ENSG00000115091	ACTR3	10096	129.41	114.39	124.79	128.4	118.19	127.63	5901.97	0.0986627	0.035766	2.75856	0.00580571
ENSG00000183955	KMT5A	387893	42.33	45.99	43.39	36.44	37.77	40.32	1560.98	-0.161719	0.0586337	-2.75812	0.00581352
ENSG00000140941	MAP1LC3B	81631	39.72	40.41	43.34	48.29	46.15	44.17	1976.1	0.147364	0.0534406	2.75752	0.0058241
ENSG00000181555	SETD2	29072	18.28	16.84	18.05	15.15	14.73	15.34	2160.26	-0.149303	0.0541504	-2.75719	0.00583012
ENSG00000115884	SDC1	6382	30.92	31.79	32.3	34.77	35.28	34.83	1928.88	0.14503	0.0526144	2.75647	0.00584283
ENSG00000166855	CLPX	10845	46.85	48.41	47.22	53.35	52.02	59.52	2066.99	0.143712	0.0521865	2.75382	0.00589042
ENSG00000143061	IGSF3	3321	13.71	13.51	13.93	11.83	11.94	12.35	1633.57	-0.154217	0.056015	-2.75314	0.00590268
ENSG00000126351	THRA	7067	12.54	11.63	10.51	14.62	12.04	14.28	758.85	0.234322	0.0851347	2.75237	0.0059166
ENSG00000152242	C18orf25	147339	13.14	13.8	12.68	16.24	17.57	16.86	1533.89	0.167102	0.0607131	2.75233	0.00591727
ENSG00000151413	NUBPL	80224	3.77	2.46	3.66	2.74	3.57	3.46	170.783	0.501572	0.18224	2.75227	0.00591844
ENSG00000173473	SMARCC1	6599	70	59.17	60.67	65.81	62.06	60.26	6572.58	0.091654	0.0333056	2.75191	0.00592485
ENSG00000108379	WNT3	7473	2.61	3.02	2.7	2.14	2.22	1.95	170.677	-0.471018	0.17119	-2.75143	0.00593351	Invasion and metastasis
ENSG00000086619	ERO1B	56605	2.43	2.38	2.66	2.86	3.42	3.01	251.866	0.387127	0.140738	2.75069	0.00594707
ENSG00000238227	TMEM250	90120	17.09	19.11	18.33	15.15	15.48	15.94	781.184	-0.216192	0.0785962	-2.75067	0.00594742
ENSG00000048392	RRM2B	50484	33.99	30.58	32.92	31.5	32.83	30.31	2577.72	0.126327	0.0459465	2.74944	0.00596966
ENSG00000154229	PRKCA	5578	7.74	7	7.54	6.41	6.61	6.27	1056.41	-0.189991	0.0691119	-2.74904	0.00597706
ENSG00000197841	ZNF181	339318	2.78	5.7	5.91	3.98	4.04	3.79	128.925	-0.536706	0.19531	-2.74797	0.00599659
ENSG00000108924	HLF	3131	1.01	1.12	0.88	0.69	0.72	0.53	52.8509	-0.829138	0.301939	-2.74604	0.00603191
ENSG00000140400	MAN2C1	4123	69	73.11	68.68	62.94	65.56	69.61	1144.63	-0.180189	0.0656522	-2.7446	0.00605851
ENSG00000153989	NUS1	116150	31.93	31.01	32.04	28.06	28.92	27.44	2549.58	-0.129773	0.0472835	-2.74456	0.00605916
ENSG00000112139	MDGA1	266727	2.24	1.96	2.57	2.14	2.64	2.79	264.814	0.386271	0.140752	2.74434	0.00606334
ENSG00000087448	KLHL42	57542	10.85	10.83	11.95	11.48	9.8	9.34	685.833	-0.251104	0.0915694	-2.74223	0.00610237
ENSG00000176087	SLC35A4	113829	52.53	49.53	51.28	39.91	42.35	38.17	1290.71	-0.177009	0.0645637	-2.74162	0.00611378
ENSG00000242498	ARPIN	348110	5.23	4.79	4.53	3.66	4.26	4.44	367.628	-0.313629	0.114453	-2.74025	0.0061393
ENSG00000117862	TXNDC12	51060	47.07	47.6	48.57	42.78	42.34	40.39	1793.35	-0.154573	0.056523	-2.73469	0.00624384
ENSG00000142156	COL6A1	1291	34.81	40.4	40.59	35.4	36.9	37.2	2707.46	-0.121472	0.0444331	-2.73381	0.00626062
ENSG00000196715	VKORC1L1	154807	14.71	17.92	15.59	15.7	15.22	14.86	1416.37	-0.168387	0.0616283	-2.7323	0.00628935
ENSG00000125743	SNRPD2	6633	445.73	590.35	542.39	569.54	617.1	570.12	4214.89	0.105476	0.0386179	2.73128	0.00630888
ENSG00000078747	ITCH	83737	25.77	29.74	27.29	31.88	26.89	28.5	2509.41	0.130091	0.0476499	2.73014	0.00633072
ENSG00000148120	C9orf3	84909	11.64	11.45	11.29	19	13.4	14.66	348.595	0.325801	0.119522	2.72587	0.00641315
ENSG00000244198	NA	NA	4.42	2.04	2.01	2.54	0.4	1.51	128.857	0.535103	0.196393	2.72466	0.00643682
ENSG00000064102	INTS13	55726	30.58	30.22	30.2	36.44	34.4	35.29	1545.41	0.174528	0.0640574	2.72456	0.00643875
ENSG00000028839	TBPL1	9519	36.38	36.72	33.8	39.37	40.09	45.13	530.627	0.273473	0.100396	2.72394	0.00645085
ENSG00000164418	GRIK2	2898	0.94	0.73	1	0.28	0.14	0.31	22.7177	-1.24605	0.457528	-2.72344	0.00646061
ENSG00000166272	WBP1L	54838	14.28	13.27	13.79	16.26	14.31	15.45	1062.95	0.20261	0.0744027	2.72315	0.00646618
ENSG00000121390	PSPC1	55269	57.65	58	58.82	55.92	54.22	51.55	1982.17	-0.143329	0.0526389	-2.72288	0.00647162
ENSG00000177943	MAMDC4	158056	5.75	6.15	6.27	6.1	5.36	6.07	552.737	-0.263219	0.0967071	-2.72181	0.00649245
ENSG00000014216	CAPN1	823	155.27	158.8	159.2	140.42	145.2	140.18	5287.68	-0.0892657	0.0328105	-2.72064	0.00651549
ENSG00000249857	NA	NA	3.2	3.14	1.58	4.07	2.29	5.21	49.9566	0.940125	0.345574	2.72047	0.00651894
ENSG00000196511	TPK1	27010	2.42	2.67	2.8	3.21	2.83	3.29	94.7805	0.656207	0.241241	2.72013	0.0065257
ENSG00000105281	SLC1A5	6510	123.28	119.98	122.2	111.71	106.2	105.62	3542.35	-0.106179	0.0390464	-2.71931	0.00654186
ENSG00000166171	DPCD	25911	39.87	46.89	45.8	56.77	55.17	56.04	600.143	0.249423	0.0917459	2.71863	0.0065552
ENSG00000186350	RXRA	6256	24.42	24.23	21.91	21.96	21.16	20.02	1655.65	-0.152271	0.056026	-2.71786	0.00657065
ENSG00000125970	RALY	22913	82.44	81.71	80.61	89.51	87.53	85	2863.58	0.118569	0.0436303	2.71759	0.0065759
ENSG00000105835	NAMPT	10135	70.55	69.83	70.52	73.75	70	73.37	3821.08	0.107231	0.0394635	2.71721	0.00658343
ENSG00000101412	E2F1	1869	18.31	19.67	20.4	24.19	24.41	20.44	978.861	0.217602	0.0800879	2.71703	0.00658698	Sustained proliferation;Cell death
ENSG00000054793	ATP9A	10079	6.78	6.33	6.7	7.31	7.31	7.42	1181.09	0.182538	0.0672035	2.7162	0.0066037
ENSG00000148908	RGS10	6001	85.93	96.63	101.65	116.18	101.13	110	1191.23	0.18354	0.0676118	2.71462	0.00663516
ENSG00000075292	ZNF638	27332	46.28	46.62	44.05	43.63	37.51	40.36	2630.78	-0.120079	0.0442538	-2.71342	0.0066592
ENSG00000113645	WWC1	23286	32.71	30.77	33.03	33.41	32.41	34.81	2241.35	0.13725	0.0505825	2.7134	0.00665965
ENSG00000111275	ALDH2	217	18.23	18.18	16.74	13.26	13.83	15	377.455	-0.310897	0.114583	-2.7133	0.00666177
ENSG00000170903	MSANTD4	84437	16.67	13.66	16.79	12	13.29	14.24	649.628	-0.250962	0.0925136	-2.71271	0.00667358
ENSG00000078269	SYNJ2	8871	14.06	14.07	13.23	12.79	12.51	12.74	1422.63	-0.16349	0.0602737	-2.71246	0.00667858
ENSG00000042753	AP2S1	1175	261.61	279.19	269.28	274.94	299	295.98	3034.85	0.117725	0.0434159	2.71156	0.00669683
ENSG00000111642	CHD4	1108	134.94	127.57	130.18	114.43	114.49	117.4	8482.38	-0.0763364	0.0281743	-2.70943	0.00673981
ENSG00000187918	OR51I2	390064	2.77	1.24	1.8	2.06	2.54	3.28	117.913	0.559318	0.206435	2.70941	0.00674023
ENSG00000136997	MYC	4609	183.86	208.41	199.41	225.13	220.66	215.03	7027.24	0.086008	0.0317482	2.70907	0.00674724	Sustained proliferation;Cell death
ENSG00000095951	HIVEP1	3096	4.9	3.97	3.29	2.39	2.68	2.62	291.744	-0.344092	0.127037	-2.7086	0.00675684
ENSG00000087053	MTMR2	8898	18.4	15.52	15.62	21.12	20.2	18.72	1078.92	0.187981	0.0694295	2.70751	0.00677902
ENSG00000232063	LOC100132077	100132077	0.06	0	0	0.07	0.14	0	3.32914	4.88409	1.80402	2.70734	0.00678249
ENSG00000100796	PPP4R3A	55671	56.14	53.84	49.32	46.78	49.57	46.94	2203.53	-0.134984	0.0498606	-2.70723	0.00678467
ENSG00000067064	IDI1	3422	46.76	55.63	54.64	60.1	60.02	58.69	1769.41	0.151231	0.0558679	2.70693	0.00679078
ENSG00000077238	IL4R	3566	21.23	20.2	20.45	23.44	21.61	22.16	1150.2	0.180717	0.0667622	2.70688	0.00679187
ENSG00000166123	GPT2	84706	26.03	26.27	23.08	23.8	24.75	22.1	1323.95	-0.172889	0.0638906	-2.70602	0.00680953
ENSG00000167900	TK1	7083	279.47	294.74	283.28	300.98	295.42	290.62	6157.65	0.0865781	0.0320026	2.70535	0.00682334
ENSG00000172818	OVOL1	5017	5.82	6.26	7.27	9.02	8.78	8.02	224.11	0.409413	0.151336	2.70532	0.00682387
ENSG00000279806	NA	NA	2.69	3.26	3.03	1.92	1.52	1.98	106.465	-0.567653	0.209891	-2.70452	0.00684036
ENSG00000186470	BTN3A2	11118	11.71	10.67	9.24	11.8	12.73	11.36	575.335	0.249369	0.0922925	2.70194	0.00689361
ENSG00000187109	NAP1L1	4673	335.96	347.25	335.95	331.28	322.45	324.13	10916.8	-0.0697709	0.0258302	-2.70114	0.00691029
ENSG00000213563	C8orf82	414919	25.13	23.8	21.96	17.99	19.96	21.01	604.051	-0.246278	0.0911769	-2.7011	0.006911
ENSG00000150991	UBC	7316	561.57	571.09	558.32	566.19	562.1	594.81	35661.1	0.0559774	0.0207246	2.70101	0.00691295
ENSG00000136026	CKAP4	10970	33.46	31.99	30.67	26.85	28.69	28.32	1871.4	-0.143515	0.0531559	-2.69989	0.00693617
ENSG00000019505	SYT13	57586	1.69	1.45	1.41	2.28	1.97	1.81	162.213	0.474185	0.175646	2.69967	0.00694083
ENSG00000150995	ITPR1	3708	6.21	2.62	3.33	3.59	3.76	2.91	485.101	0.283133	0.104886	2.69944	0.00694572
ENSG00000197724	PHF2	5253	11.71	12.38	12.22	9.76	10.5	10.4	1224.21	-0.173122	0.0641327	-2.69943	0.00694576
ENSG00000179886	TIGD5	84948	4.47	4.51	4.7	3.32	3.64	3.73	288.772	-0.350955	0.130084	-2.69792	0.00697741
ENSG00000112996	MRPS30	10884	62.89	69	66.95	59.76	64.15	60.23	2063.63	-0.140695	0.0521561	-2.69757	0.00698471
ENSG00000134779	TPGS2	25941	66.2	58.95	61.86	66.72	61.66	59.09	1656.42	0.153181	0.0567904	2.69731	0.00699015
ENSG00000175931	UBE2O	63893	41.22	41.53	41.9	38.24	37.42	33.64	3223.68	-0.121261	0.0449675	-2.69663	0.0070044
ENSG00000169756	LIMS1	3987	26.06	30.99	28.96	28.48	29.95	29.3	1667.49	-0.146638	0.0543866	-2.69621	0.00701333
ENSG00000072786	STK10	6793	15.87	11.34	11.65	13.39	12.93	13.2	1226.12	0.174635	0.0647805	2.69579	0.0070222
ENSG00000116017	ARID3A	1820	10.39	11.46	11.95	10.89	13.99	11.71	863.64	0.213638	0.0792597	2.69542	0.00703005
ENSG00000105856	HBP1	26959	12.61	13.27	14.56	16.57	16.57	20.36	431.997	0.293232	0.108854	2.6938	0.00706421
ENSG00000090060	PAPOLA	10914	125.66	129.15	126.79	133.48	130.99	136.36	7607.33	0.0813407	0.0301957	2.69379	0.00706455
ENSG00000174989	FBXW8	26259	6.76	7.28	7.82	5.47	6.03	6.49	455.917	-0.296559	0.110158	-2.69212	0.00709999
ENSG00000011260	UTP18	51096	89.39	88.77	86.03	81.78	78.97	74.28	2539.07	-0.129627	0.0481606	-2.69155	0.00711199
ENSG00000214107	MAGEB1	4112	1.76	1.74	1.9	1.09	0.9	0.81	33.5765	-1.0078	0.374487	-2.69115	0.00712053
ENSG00000166225	FRS2	10818	12.42	9.97	8.21	10.04	13.34	11.1	613.946	0.249458	0.0927065	2.69084	0.00712727
ENSG00000101695	RNF125	54941	6.31	6.53	6.52	7.07	7.33	7.49	617.417	0.245661	0.0913024	2.69063	0.00713171
ENSG00000127528	KLF2	10365	10.46	10.57	13.76	18.45	15.31	19.58	413.161	0.296294	0.110152	2.68986	0.00714826
ENSG00000245532	NEAT1	283131	142.29	173.01	169.27	167.84	184.19	177.71	8097.57	0.181686	0.0675842	2.68829	0.00718196
ENSG00000231131	LNCAROD	101928687	8.94	9.54	10.16	11.74	12.4	16.04	392.996	0.320595	0.119265	2.68809	0.00718624
ENSG00000151208	DLG5	9231	18.1	19.97	19.17	18.45	21.2	20.95	1716.6	0.147144	0.0547615	2.68699	0.00720993
ENSG00000072506	HSD17B10	3028	106.88	114.19	109.99	119.92	123.03	120.21	1492.56	0.15767	0.058684	2.68677	0.00721472
ENSG00000124243	BCAS4	55653	13.98	15.29	10.18	15.35	13.34	14.44	538.826	0.266387	0.0991601	2.68643	0.007222
ENSG00000187678	SPRY4	81848	26.21	30.21	27.96	25	24.94	25.3	2264.09	-0.135556	0.0504607	-2.68637	0.0072232
ENSG00000178996	SNX18	112574	8.53	8.48	9.19	7.87	8.23	8.03	752.73	-0.216897	0.0807406	-2.68634	0.0072239
ENSG00000259820	NA	NA	2.28	2.35	2.61	3.19	2.75	3.28	333.996	0.354267	0.131933	2.68521	0.00724839
ENSG00000170734	POLH	5429	11.72	12.55	11.06	13.13	12.2	13.4	743.354	0.221876	0.0826358	2.68499	0.00725317
ENSG00000134697	GNL2	29889	70.59	68.85	76.05	81.27	76.31	77.87	2636.76	0.131105	0.0488441	2.68416	0.00727125
ENSG00000099917	MED15	51586	38.01	35.91	37.65	38.54	35.76	37.11	1867.22	0.150225	0.0559875	2.68319	0.00729231
ENSG00000001561	ENPP4	22875	7.45	7.76	7.25	5.52	6.56	6.06	568.647	-0.266508	0.0993927	-2.68137	0.00733221
ENSG00000114541	FRMD4B	23150	0.33	0.65	0.9	1.58	1.68	1.13	68.1415	0.729195	0.272005	2.68081	0.00734443
ENSG00000185875	THNSL1	79896	5.28	5.86	6.42	4.79	5.19	4.16	337.162	-0.337346	0.125849	-2.68056	0.00734988
ENSG00000227097	NA	NA	0	0	0	32.48	0	23.92	283.997	0.363469	0.135633	2.67979	0.0073668
ENSG00000067798	NAV3	89795	2.47	1.55	2.29	1.85	1.45	3.14	196.707	-0.417587	0.155844	-2.67951	0.00737298
ENSG00000013375	PGM3	5238	32.94	32.86	35.45	30.15	28.81	30.86	1181.89	-0.176781	0.0659768	-2.67945	0.00737433
ENSG00000166261	ZNF202	7753	12.02	12.63	15.6	12.28	11.01	12.21	584.99	-0.245044	0.0914738	-2.67885	0.00738762
ENSG00000076053	RBM7	10179	23.98	24.16	22.54	29.75	26.79	29.17	484.368	0.268524	0.100245	2.67867	0.00739148
ENSG00000162783	IER5	51278	18.11	19.27	19.46	21.47	20.51	21.07	1576.36	0.150817	0.056303	2.67867	0.00739152
ENSG00000162576	MXRA8	54587	4.5	5	5.1	4.51	6.04	3.85	158.345	-0.458456	0.171155	-2.67861	0.00739291
ENSG00000204536	CCHCR1	54535	40.15	33.13	32.71	34.46	35.64	36.21	1190.67	0.179311	0.066945	2.67848	0.00739562
ENSG00000183624	HMCES	56941	62.18	60.94	57.65	64.87	68.11	59.87	1778.52	0.147665	0.0551612	2.67697	0.00742913
ENSG00000149218	ENDOD1	23052	17.01	18.69	18.17	16.24	15.99	15.98	1407.46	-0.158471	0.059225	-2.67574	0.00745646
ENSG00000196177	ACADSB	36	12.42	12.65	15.12	14.37	10.7	11.53	962.609	-0.209999	0.0785048	-2.67499	0.00747325
ENSG00000104894	CD37	951	8.03	6.67	6.75	5.16	4.8	6.29	567.62	-0.247964	0.0927085	-2.67467	0.00748033
ENSG00000112759	SLC29A1	2030	70.64	75.77	84.54	81.78	82.04	83.19	2458.03	0.126506	0.0473114	2.67391	0.00749733
ENSG00000129646	QRICH2	84074	2.54	3.48	2.43	2.11	2.4	2.35	268.955	-0.366138	0.136947	-2.67357	0.00750479
ENSG00000126453	BCL2L12	83596	75.77	84.99	79.47	95	94.39	95.14	1341.95	0.166514	0.0623057	2.67252	0.00752831
ENSG00000163682	RPL9	6133	1374.43	1590.55	1553.83	1665.6	1649.4	1638.21	14725.2	0.0624349	0.0233621	2.67249	0.00752916
ENSG00000104611	SH2D4A	63898	22.31	23.51	24.6	23.16	20.75	19.91	889.291	-0.202322	0.0757912	-2.66946	0.00759732
ENSG00000147679	UTP23	84294	31.37	33.27	37.96	39.33	36.77	36.58	802.712	-0.214168	0.080244	-2.66896	0.00760859
ENSG00000091879	ANGPT2	285	1.71	1.71	1.67	2.44	2.17	2.25	165.352	0.46962	0.175992	2.66841	0.00762111
ENSG00000188343	FAM92A	137392	73.1	83.65	84.79	82.87	69.56	70.5	1676.85	-0.148061	0.0555282	-2.66642	0.00766646
ENSG00000189306	RRP7A	27341	30.37	30.79	28.44	33.03	33.14	30.06	1448.83	0.160409	0.0601767	2.66563	0.00768442
ENSG00000111300	NAA25	80018	28.91	30.26	26.59	28.21	29.51	29.13	2914.87	0.11428	0.0429184	2.66273	0.00775087
ENSG00000100139	MICALL1	85377	14	14.9	16.48	13.84	12.63	12.02	968.322	-0.188091	0.0706459	-2.66245	0.0077575
ENSG00000076706	MCAM	4162	28.63	31.9	27.63	29.37	31.99	36.16	1350.45	0.162509	0.0610532	2.66175	0.00777348
ENSG00000059728	MXD1	4084	2.11	1.85	2.03	2.01	2.33	2.75	236.003	0.43826	0.164674	2.66138	0.00778215
ENSG00000107331	ABCA2	20	45.61	46.8	46.18	42.58	46.76	46.1	3698.81	-0.101552	0.0381582	-2.66133	0.00778317
ENSG00000156510	HKDC1	80201	0.97	0.44	0.72	0.18	0.14	0.41	19.2348	-1.39024	0.522398	-2.66126	0.00778481
ENSG00000139146	SINHCAF	58516	54.71	62.35	58.73	59.88	54.92	52.53	3278.35	-0.109359	0.0411172	-2.6597	0.00782102
ENSG00000131725	WDR44	54521	9.02	9.01	8.73	9.89	9.37	10.46	712.731	0.231446	0.0870516	2.65872	0.0078438
ENSG00000167004	PDIA3	2923	228.91	224.55	238.83	228.22	197.68	208.04	6915.06	-0.0841498	0.031663	-2.65767	0.0078683
ENSG00000168175	MAPK1IP1L	93487	49.01	53.97	48.49	52.86	49.84	53.35	3027.21	-0.113935	0.0428738	-2.65745	0.0078734	Cell death;Invasion and metastasis
ENSG00000120053	GOT1	2805	73.49	76.37	74.67	79.27	76.81	81.32	2149.26	0.130048	0.0489683	2.65575	0.00791322
ENSG00000082212	ME2	4200	41.39	45.14	44.05	48.71	45.98	47.82	2098.96	0.140762	0.0530129	2.65523	0.00792537
ENSG00000077152	UBE2T	29089	62.16	85.99	85.49	92.02	94.74	95.86	1150.14	0.177661	0.066963	2.65313	0.00797499
ENSG00000172466	ZNF24	7572	24.9	26.71	27.1	25.48	24.11	23.75	3199.49	-0.113087	0.0426248	-2.65309	0.00797587
ENSG00000156804	FBXO32	114907	0.87	1.15	1.42	2.82	2.27	2.69	86.8274	0.648041	0.244305	2.65259	0.00798766
ENSG00000074410	CA12	771	2.76	3	3.03	3.85	4.17	3.17	258.844	0.36813	0.138809	2.65205	0.00800046
ENSG00000204839	MROH6	642475	25.54	29.94	30.32	26.28	32.57	25.13	1610.35	-0.148775	0.0561071	-2.65162	0.00801068
ENSG00000173915	ATP5MD	84833	741.37	982.6	971.34	1122.42	1109.95	1065.79	1560.69	0.162601	0.0613308	2.65122	0.00802021
ENSG00000181588	MEX3D	399664	34.75	35.72	36.2	32.18	31.61	31.84	1741.27	-0.141713	0.0534872	-2.64948	0.00806168
ENSG00000179295	PTPN11	5781	96.36	85.62	82.84	86.37	87.94	89.98	8289.44	0.0723061	0.0273052	2.64807	0.00809523
ENSG00000116191	RALGPS2	55103	11.53	13.69	13.8	19.19	11.81	14.74	1251.36	0.179995	0.067991	2.64734	0.00811286
ENSG00000185414	MRPL30	51263	34.12	35.93	33.94	31.72	32.33	31.26	899.642	-0.196313	0.0741645	-2.647	0.00812099
ENSG00000159128	IFNGR2	3460	28.48	33.08	33.63	32.09	29.43	28.79	572.005	-0.246435	0.0931271	-2.64622	0.00813968
ENSG00000170832	USP32	84669	21.15	23.73	22.31	24.05	24.5	24.02	1997.74	0.135357	0.0511563	2.64594	0.00814635
ENSG00000111142	METAP2	10988	102.75	101.14	96.11	109.57	113.47	100.97	3875.22	0.10354	0.039146	2.64497	0.00816976
ENSG00000177119	ANO6	196527	17.79	18.15	17.76	15.85	15.29	15.84	1730.25	-0.141388	0.0534559	-2.64494	0.00817045
ENSG00000184154	LRTOMT	220074	7.91	4.35	3.53	4.41	6.02	6.02	84.2923	-0.647357	0.244963	-2.64267	0.00822551
ENSG00000137168	PPIL1	51645	38.6	42	38.8	37.86	36.38	34.79	1021.3	-0.2005	0.0759105	-2.64127	0.00825959
ENSG00000134243	SORT1	6272	8.97	8.39	8.73	7.15	7.21	8.61	1029.73	-0.192343	0.0728436	-2.6405	0.00827846
ENSG00000087842	PIR	8544	25.72	24.99	23.08	29.28	26.91	29.73	585.239	0.242496	0.0918434	2.64032	0.0082829
ENSG00000116014	KISS1R	84634	4.65	7.04	5.66	6.27	5.67	2.75	114.556	-0.567848	0.215143	-2.6394	0.00830538
ENSG00000277701	NA	NA	2.15	3.5	2.88	1.89	2.1	2.52	187.531	-0.420108	0.159177	-2.63925	0.00830902
ENSG00000089335	ZNF302	55900	4.91	6.35	6.26	4.96	4.24	5.02	267.683	-0.357065	0.135402	-2.63707	0.00836266
ENSG00000166822	TMEM170A	124491	17.51	18.22	16.79	18.35	17.7	17.23	836.158	-0.210243	0.0797353	-2.63676	0.00837021
ENSG00000260822	NA	NA	4.06	3.2	3.41	4.04	4.07	4	355.631	0.311272	0.118058	2.63661	0.00837384
ENSG00000077097	TOP2B	7155	37.7	38.03	37.21	41.85	37.04	37.72	3540.08	0.107802	0.040913	2.6349	0.0084161
ENSG00000175305	CCNE2	9134	11.22	13.55	18.53	15.92	18.08	17.09	327.036	0.32666	0.124031	2.63371	0.00844582
ENSG00000172273	HINFP	25988	24.25	20.33	21.83	28.15	23.8	21.77	700.052	0.22579	0.0857573	2.63289	0.00846605
ENSG00000184708	EIF4ENIF1	56478	12.95	15.2	16.05	12.31	13.35	11.53	581.283	-0.247689	0.0940806	-2.63273	0.00847006
ENSG00000278259	MYO19	80179	106.9	119.41	128.06	117.57	117.15	122.44	4074.26	0.0977552	0.0371334	2.63254	0.00847481
ENSG00000131374	TBC1D5	9779	14.22	13.75	15.03	11.34	11.7	13.14	968.844	-0.190423	0.0723812	-2.63084	0.00851738
ENSG00000169813	HNRNPF	3185	286.81	292.11	297.35	276.94	272.16	269.3	9496.42	-0.0719089	0.0273377	-2.63039	0.0085287
ENSG00000123595	RAB9A	9367	17.03	18.98	18.19	25.3	19.72	18.25	426.862	0.288918	0.109887	2.62924	0.00855769
ENSG00000127947	PTPN12	5782	40.72	42.12	43.91	39.95	39.83	38.83	2302.81	-0.128822	0.0490007	-2.62898	0.00856422
ENSG00000149743	TRPT1	83707	19.22	18.15	17.19	27.06	23.85	21.89	249.391	0.369244	0.140462	2.62878	0.00856923
ENSG00000128564	VGF	7425	13.66	13.74	14.59	11.45	11.44	11.25	584.909	-0.242284	0.0921677	-2.62873	0.00857033
ENSG00000106153	CHCHD2	51142	503.59	572.27	558.39	580.05	586.72	585.35	6427.22	0.0820767	0.0312246	2.62859	0.00857404
ENSG00000156831	NSMCE2	286053	39.15	43.28	40.13	49.26	50.49	46.9	835.098	0.205395	0.0781593	2.62791	0.00859117
ENSG00000280800	NA	NA	1040.44	617.12	654.84	666.04	685.66	649.15	44477.9	0.132218	0.0503203	2.62752	0.00860098
ENSG00000140391	TSPAN3	10099	103.84	112.34	113.82	100.07	93.11	93.72	2633.97	-0.118585	0.0451431	-2.62687	0.00861737
ENSG00000164294	GPX8	493869	23.57	26.63	24.91	23.94	22.32	21.06	790.908	-0.205303	0.0781752	-2.62619	0.00863455
ENSG00000129317	PUS7L	83448	10.25	9.99	8.72	10.9	9.72	8.42	1252.4	-0.166149	0.0632809	-2.62557	0.0086503
ENSG00000114268	PFKFB4	5210	21.94	25.84	23.98	21.16	21.1	21.53	1287.55	-0.161898	0.0616623	-2.62556	0.0086507
ENSG00000148396	SEC16A	9919	24.02	24.78	24.55	21.23	21.66	23.05	3391.55	-0.104219	0.0396949	-2.6255	0.00865218
ENSG00000219395	NA	NA	0.56	1.21	1.15	0.37	0.41	0.22	13.0053	-1.60019	0.609655	-2.62475	0.0086713
ENSG00000266074	BAHCC1	57597	21.26	21.67	19.88	18.22	19.15	20.97	2042.67	-0.13937	0.0531026	-2.62455	0.00867648
ENSG00000196367	TRRAP	8295	24.96	23.59	23.59	21.41	21.4	20.89	5202.71	-0.0870971	0.0331863	-2.62449	0.00867795
ENSG00000139289	PHLDA1	22822	90.29	95.97	93.78	92.59	90.92	91.52	5135.12	-0.0891362	0.0339671	-2.62419	0.00868546
ENSG00000151612	ZNF827	152485	10.85	11.82	9.57	11.33	8.51	9.28	927.54	0.193219	0.0736341	2.62404	0.00868941
ENSG00000138119	MYOF	26509	76.7	76.47	73.37	68.16	70.82	66.51	7144.41	-0.0763823	0.0291188	-2.62312	0.00871276
ENSG00000005893	LAMP2	3920	29.54	29.79	30.41	26.13	27.63	25.94	1607.8	-0.160272	0.0611137	-2.62252	0.00872816
ENSG00000075218	GTSE1	51512	31.79	36.85	33.96	30.45	30.22	31.78	1623	-0.148607	0.0566663	-2.62249	0.00872899
ENSG00000062370	ZNF112	7771	1.79	2.12	2.21	1.73	1.65	1.55	96.0618	-0.577902	0.220378	-2.62232	0.00873328
ENSG00000146670	CDCA5	113130	60.1	61.23	61.02	55.27	55.65	55.24	2448.59	-0.121085	0.0461793	-2.62206	0.00874
ENSG00000073605	GSDMB	55876	15.96	18.84	18.37	18.73	19.25	18.84	988.645	0.188956	0.0720653	2.622	0.00874144
ENSG00000145016	RUBCN	9711	14.49	10.43	11.3	10.74	11.42	15.91	719.429	0.227022	0.0865979	2.62157	0.00875255
ENSG00000236144	TMEM147-AS1	100506469	9.92	12.79	13.7	10.59	10.37	9.57	322.887	-0.316994	0.12092	-2.62152	0.00875383
ENSG00000177697	CD151	977	206.26	213.84	212.57	236.25	231.74	223.67	2713.98	0.1179	0.0449794	2.6212	0.00876219
ENSG00000159377	PSMB4	5692	313.99	349.35	352.37	367.95	380.66	352.82	4628.83	0.104568	0.0398973	2.62093	0.00876895
ENSG00000196155	PLEKHG4	25894	19.42	19.52	22.14	14.05	20.07	18.41	1153.34	-0.182829	0.0697619	-2.62075	0.00877363
ENSG00000101255	TRIB3	57761	22.85	28.56	26.99	23.99	21.72	21.2	955.601	-0.193695	0.07391	-2.62069	0.00877509
ENSG00000197948	FCHSD1	89848	17.81	25.48	20.68	24.95	21.82	21.02	696.595	0.2186	0.0834192	2.6205	0.00878002
ENSG00000197943	PLCG2	5336	13.38	12.99	13.59	15.48	14.71	15.55	1090.66	0.178008	0.0679474	2.61978	0.00879853
ENSG00000280614	NA	NA	642.22	617.12	654.84	666.04	685.66	649.15	44480.8	0.132184	0.0504582	2.61968	0.00880111
ENSG00000075213	SEMA3A	10371	5.91	5.32	4.77	4.25	4.5	4.26	403.784	-0.289337	0.110475	-2.61903	0.00881813
ENSG00000112977	DAP	1611	41.18	49.92	43.86	40.78	39.73	43.02	1408.94	-0.157651	0.0601952	-2.619	0.00881884
ENSG00000125741	OPA3	80207	8.76	8.01	7.07	6.49	7.4	6.25	748.274	-0.209588	0.0801387	-2.61531	0.00891453
ENSG00000165449	SLC16A9	220963	8.42	8.51	7.99	7	7.13	7.34	606.848	-0.236146	0.0903205	-2.61453	0.00893495	Metabolism
ENSG00000168487	BMP1	649	25.22	26.21	29.9	25.69	21.91	25.28	1246.12	-0.164896	0.063075	-2.61428	0.00894158
ENSG00000171681	ATF7IP	55729	10.91	14.7	11.19	9.78	9.46	10.22	1264.49	-0.178634	0.0684034	-2.61148	0.00901515
ENSG00000142082	SIRT3	23410	16.06	16.69	17.05	11.51	11.55	13.55	410.079	-0.294219	0.112666	-2.61144	0.00901629	Metabolism
ENSG00000029993	HMGB3	3149	153.25	154.06	151.92	150.58	161.32	146.16	3505.29	-0.107306	0.0411043	-2.61057	0.00903917
ENSG00000100503	NIN	51199	16.14	15.41	15.78	16.14	14.7	13.21	1711.53	-0.156942	0.0601232	-2.61034	0.00904529
ENSG00000132383	RPA1	6117	75.76	78.62	77.06	95.04	77.27	84.16	4747.67	0.0969883	0.0371631	2.6098	0.00905943
ENSG00000281181	NA	NA	642.22	617.12	654.84	666.04	685.66	649.15	44553.5	0.132447	0.050755	2.60953	0.00906666
ENSG00000167978	SRRM2	23524	362.77	373.65	365.33	331.5	329	346.12	26793.5	-0.0534719	0.020494	-2.60915	0.0090768
ENSG00000186193	SAPCD2	89958	52.25	53.59	53.95	47.24	47.58	49.34	1978.07	-0.135813	0.0520636	-2.6086	0.00909127
ENSG00000010165	EEF1AKNMT	51603	34.04	29.83	35.29	31.23	28.28	27.63	1406.8	-0.164349	0.0630659	-2.60599	0.00916079
ENSG00000198064	NPIPB13	613037	2.11	2.7	2.95	5.32	1.67	4.58	2131.94	0.139705	0.0536155	2.60568	0.00916928
ENSG00000142798	HSPG2	3339	11.5	13.41	13.1	10.32	10.16	10.37	1860.21	-0.148235	0.0569192	-2.60431	0.00920589
ENSG00000137965	IFI44	10561	0.15	0.18	0.82	0.15	0.15	0.21	5.38549	-2.75672	1.05874	-2.60376	0.00922074
ENSG00000134574	DDB2	1643	34.03	37.53	37.46	40.38	37.62	44.79	1188.93	0.169097	0.0649568	2.60322	0.00923538
ENSG00000076716	GPC4	2239	5.38	5.73	5.9	4.83	4.65	4.68	460.452	-0.265009	0.101804	-2.60313	0.00923761
ENSG00000105245	NUMBL	9253	25.95	26.66	23.55	26.04	27.74	27.4	1116.64	0.181376	0.06968	2.60298	0.00924168
ENSG00000157110	RBPMS	11030	7.19	6.51	6.55	10.06	9.12	8.66	245.886	0.371645	0.142778	2.60296	0.00924215
ENSG00000072778	ACADVL	37	337.22	404.77	374.66	398.64	430.33	425.1	8301.85	0.0806734	0.030999	2.60246	0.00925584
ENSG00000234616	JRK	8629	7.77	7.39	8.36	6.75	6.7	6.11	1128.33	-0.175263	0.0673456	-2.60245	0.00925611
ENSG00000068489	PRR11	55771	34.52	34.26	32.68	31.81	30.08	29.57	1425.28	-0.157804	0.0606588	-2.6015	0.00928157
ENSG00000179409	GEMIN4	50628	38.92	42.98	42.54	41.81	32.47	35.36	2196.59	-0.131929	0.0507147	-2.6014	0.00928438
ENSG00000144231	POLR2D	5433	36.18	40.78	40.29	32.37	35.38	36.39	1722.19	-0.14	0.0538188	-2.60132	0.0092867
ENSG00000102934	PLLP	51090	3.7	2.89	2.88	4.29	3.24	3.53	103.218	0.587162	0.225737	2.60109	0.00929278
ENSG00000186862	PDZD7	79955	5.83	4.77	6.13	6.72	6.86	5.9	345.745	0.312555	0.120166	2.60103	0.00929441
ENSG00000119414	PPP6C	5537	15.74	16.44	19.12	14.78	14.98	13.26	1374.32	-0.16948	0.0651847	-2.6	0.00932247
ENSG00000119559	C19orf25	148223	39.65	45.45	41.82	38.1	39.42	32.97	921.453	-0.203982	0.0785041	-2.59836	0.00936695
ENSG00000176658	MYO1D	4642	28.53	19.32	23.21	17.24	16.43	20.97	1467.56	-0.151844	0.0584403	-2.59827	0.00936953
ENSG00000178773	CPNE7	27132	85	102.01	96.42	88.96	82.05	91.86	5219.43	-0.0942108	0.0362631	-2.59798	0.00937743
ENSG00000170144	HNRNPA3	220988	400.16	392.9	387.51	413.69	410.01	413.3	15779.4	0.0567868	0.02186	2.59775	0.00938361
ENSG00000167106	FAM102A	399665	13.13	12.94	22.03	9.89	12.87	10.15	790.944	-0.207232	0.0798299	-2.59592	0.00943373
ENSG00000155660	PDIA4	9601	134.24	146.85	138.1	131.38	130.25	131.65	7188.5	-0.0766983	0.0295516	-2.5954	0.00944804
ENSG00000113013	HSPA9	3313	284.24	290.73	279.22	277.45	280.48	288.67	13777.2	-0.0614188	0.0236688	-2.59492	0.00946119
ENSG00000182718	ANXA2	302	1033.62	1078.82	1093.59	1106.91	1101.13	1111.53	23492.8	0.0535057	0.0206303	2.59355	0.00949905
ENSG00000187984	ANKRD19P	138649	21.07	35.29	29.62	24.34	23.6	27.58	521.027	-0.272343	0.105074	-2.59191	0.00954435
ENSG00000126759	CFP	5199	0.83	1.03	0.87	0.39	0.1	0.44	25.339	-1.11589	0.430845	-2.59	0.00959768
ENSG00000197702	PARVA	55742	7.15	7.37	7.05	5.89	5.93	5.78	513.949	-0.249215	0.0962373	-2.58959	0.0096091
ENSG00000075151	EIF4G3	8672	15.68	17.44	18.37	19	18.62	20.57	1768.81	0.147287	0.0568836	2.58927	0.00961798
ENSG00000137504	CREBZF	58487	31.61	35.1	36.14	31.76	28.68	30.83	2423.08	-0.122688	0.0473935	-2.58871	0.00963373
ENSG00000170275	CRTAP	10491	89.09	82.18	91.61	85.57	76.24	73.82	2165.71	-0.125124	0.0483392	-2.58847	0.00964039
ENSG00000088726	TMEM40	55287	2.32	3.73	3.37	3.93	7.05	4.04	106.631	0.5562	0.21494	2.5877	0.00966201
ENSG00000162607	USP1	7398	26.05	25.18	24.74	23.18	21.33	21.84	1708.98	-0.146888	0.0567647	-2.58766	0.00966294
ENSG00000183281	PLGLB1	5343	0.33	0.71	0.69	0	0.5	0.13	17.3988	-1.36634	0.528155	-2.58701	0.00968135
ENSG00000099942	CRKL	1399	40.84	44.83	43.21	40.78	39.63	40.43	4077	-0.096167	0.0371743	-2.58692	0.00968372
ENSG00000178951	ZBTB7A	51341	22.32	19.09	19.55	21.93	20.45	21.17	1839.99	0.139161	0.0538229	2.58554	0.00972271
ENSG00000105696	TMEM59L	25789	9.05	10.95	9.91	13.15	12.27	13.37	327.333	0.320388	0.123929	2.58524	0.00973105
ENSG00000137076	TLN1	7094	59.28	51.14	54.54	50.81	52.28	48.62	6313.26	-0.0828467	0.0320479	-2.58509	0.00973543
ENSG00000165802	NSMF	26012	71.79	71.17	69.51	75.19	73.88	72.45	3973.42	0.0971486	0.0375808	2.58506	0.00973613
ENSG00000100219	XBP1	7494	51.02	51.12	50.34	44.91	46.15	40.47	1207.88	-0.175461	0.0678854	-2.58466	0.00974747
ENSG00000184481	FOXO4	4303	4.43	4.29	4.2	8.01	5	4.81	279.935	0.351189	0.135887	2.58441	0.00975446
ENSG00000179335	CLK3	1198	59.2	70.02	64.07	72.95	73.27	82.68	1689.71	0.157134	0.0608023	2.58434	0.00975643
ENSG00000088992	TESC	54997	17.94	18.79	20.24	22.66	25.07	22.99	339.258	0.316344	0.122417	2.58414	0.00976212
ENSG00000130175	PRKCSH	5589	180.58	163.81	159.87	170.56	168.3	180.9	4701.25	0.0895954	0.0346983	2.58213	0.00981932
ENSG00000067141	NEO1	4756	13.91	13.05	15.53	11.62	10.82	11.3	1311.88	-0.163487	0.063323	-2.5818	0.0098287
ENSG00000064961	HMG20B	10362	132.93	140.06	137.04	146.65	147.03	149.69	2598.66	0.115673	0.0448256	2.58052	0.0098652
ENSG00000113763	UNC5A	90249	5.6	5.08	5.83	4.35	4.18	3.9	342.258	-0.313597	0.12158	-2.57935	0.00989851
ENSG00000135956	TMEM127	55654	16.98	17.72	18.18	16.71	15.25	16.04	1188.55	-0.16793	0.0651212	-2.57873	0.00991631
ENSG00000151576	QTRT2	79691	27.86	33.4	31.56	23.89	29.8	35.03	1479.46	-0.150703	0.0584736	-2.57729	0.00995784
ENSG00000188554	NBR1	4077	29.2	28.78	29.69	30.91	30.65	32.39	1956.43	0.131004	0.0508399	2.57679	0.00997238
ENSG00000149806	FAU	2197	664.15	731.06	719.32	767.55	772.96	768.91	2476.08	0.123106	0.0477872	2.57612	0.00999156
ENSG00000275993	SIK1B	102724428	3.54	5	4.11	3.34	3.97	3.07	625.098	-0.23155	0.0899298	-2.57478	0.0100303
ENSG00000198356	ASNA1	439	105.82	108.93	111.84	122.04	116.96	116.25	2163.99	0.127658	0.0495807	2.57476	0.010031
ENSG00000273230	NA	NA	3.28	3.46	2.83	2.15	2.15	2.64	156.966	-0.473259	0.183877	-2.57379	0.0100592
ENSG00000137275	RIPK1	8737	14.41	14.09	14.06	12.56	11.46	11.88	922.236	-0.188336	0.0731864	-2.57338	0.010071
ENSG00000068079	IFI35	3430	12.53	12.9	11.62	17.88	15.25	15.84	302.119	0.331705	0.128928	2.57279	0.0100882
ENSG00000131844	MCCC2	64087	34.33	33.68	30.79	30.39	26.8	29.56	1463.22	-0.156928	0.0610013	-2.57253	0.0100959
ENSG00000184661	CDCA2	157313	25.72	27.87	24.38	22.48	21.13	22.9	1451.45	-0.152582	0.0593233	-2.57205	0.0101098
ENSG00000065911	MTHFD2	10797	196.36	208.16	212.72	220.86	223.72	219.95	4369.02	0.0962851	0.0374483	2.57115	0.0101362
ENSG00000110881	ASIC1	41	14.58	16.55	17.71	15.21	13.93	16.01	976.355	-0.187083	0.0727644	-2.57108	0.0101383
ENSG00000147649	MTDH	92140	73.26	72.04	76.77	71.86	71.04	68.3	5738.1	-0.0873495	0.0339742	-2.57105	0.0101391
ENSG00000102317	RBM3	5935	189.81	184.64	197.48	172.08	175.31	161.24	4134.8	-0.0962807	0.0374679	-2.56968	0.0101792
ENSG00000089723	OTUB2	78990	3.31	3.25	3.26	4.15	4.57	3.8	232.039	0.384186	0.149539	2.56913	0.0101955
ENSG00000108433	GOSR2	9570	30.83	31.1	30.73	27.4	27.38	27.15	908.881	-0.188652	0.0734374	-2.56888	0.0102029
ENSG00000244005	NFS1	9054	38.19	36.89	36.55	36.47	29.71	29.95	395.807	-0.292763	0.113967	-2.56883	0.0102041
ENSG00000075856	SART3	9733	52.56	52.42	53.04	49.01	46.08	44.66	2611.26	-0.113808	0.044312	-2.56834	0.0102188
ENSG00000174840	PDE12	201626	17.32	18.77	18.86	22.47	18.58	21.06	1659.69	0.154381	0.0601455	2.56679	0.0102646
ENSG00000164050	PLXNB1	5364	22.71	27.33	26.42	27.29	21.66	24.37	1215.77	-0.166282	0.064826	-2.56504	0.0103163
ENSG00000023909	GCLM	2730	14.37	20.84	18.5	17.1	16.62	13.75	1005.44	-0.195285	0.0761392	-2.56484	0.0103223
ENSG00000111328	CDK2AP1	8099	110.81	120.97	126.08	112.54	116.54	113.27	982.121	-0.188078	0.0733324	-2.56474	0.0103254
ENSG00000271425	NBPF10	100132406	1.15	1.1	1.18	1.09	1.11	0.97	1493.07	0.154724	0.0603497	2.56378	0.0103538
ENSG00000136279	DBNL	28988	46.51	45.79	48.09	50.85	49.86	51.23	1615.77	0.151139	0.0589548	2.56364	0.0103582
ENSG00000204394	VARS	7407	138.36	154.07	145.64	133.72	133.77	140.39	8417.65	-0.0738656	0.0288166	-2.5633	0.0103683
ENSG00000170627	GTSF1	121355	190.09	233.79	237.91	250.02	236.03	241.49	2479.7	0.119401	0.0465884	2.56289	0.0103806
ENSG00000109107	ALDOC	230	80.62	81.44	83.42	101.96	98.19	90.44	1115.7	0.171299	0.0668396	2.56283	0.0103822
ENSG00000105963	ADAP1	11033	14.18	12.97	10.34	16.99	15.16	16.56	166.865	0.44526	0.173824	2.56156	0.0104204
ENSG00000144736	SHQ1	55164	13.61	14.43	13.99	15.96	16.55	15.42	778.727	0.212404	0.0829487	2.56067	0.0104471
ENSG00000144029	MRPS5	64969	64.37	67.06	64.97	70.46	69.29	76.77	1952.36	0.137471	0.0536887	2.56052	0.0104517
ENSG00000175567	UCP2	7351	9.8	10.52	12.5	11.11	16.94	13.16	250.724	0.376453	0.147058	2.55989	0.0104705
ENSG00000123992	DNPEP	23549	64.05	59.49	63.4	77.47	73.16	67.28	1505.38	0.14717	0.057504	2.5593	0.0104884
ENSG00000148690	FRA10AC1	118924	10.97	19.71	12.27	11.71	16.15	13.23	894.661	0.19204	0.0750543	2.55868	0.0105072
ENSG00000181873	IBA57	200205	6.57	6.21	4.85	4.77	7.11	5.55	479.553	-0.25483	0.0995999	-2.55853	0.0105115
ENSG00000107863	ARHGAP21	57584	23.74	24.7	24.58	26.05	23.79	24.33	2181.05	0.1286	0.0502918	2.55708	0.0105556
ENSG00000089916	GPATCH2L	55668	23.28	27.93	20.89	24.57	26.13	23.63	2078.91	0.128034	0.050075	2.55685	0.0105624
ENSG00000176170	SPHK1	8877	5.89	5.38	4.2	5.37	6.3	6.38	180.889	0.427058	0.167114	2.55549	0.0106038
ENSG00000165801	ARHGEF40	55701	2.69	3.86	3.43	3.37	3.83	3.74	296.852	0.339052	0.132698	2.55507	0.0106168
ENSG00000148468	FAM171A1	221061	17.31	16.17	16.31	14.49	13.08	12.63	945.678	-0.187596	0.0734275	-2.55485	0.0106233
ENSG00000105289	TJP3	27134	17.41	14.93	13.49	15.29	16.74	17.02	722.192	0.218705	0.085632	2.55401	0.010649
ENSG00000177106	EPS8L2	64787	58.22	71.91	73.22	76.52	80.04	77.12	2395.91	0.119964	0.0469759	2.55374	0.0106572
ENSG00000149289	ZC3H12C	85463	5.32	4.81	5.63	4.63	4.02	4.4	704.038	-0.214962	0.0841904	-2.55328	0.0106714
ENSG00000108256	NUFIP2	57532	33.3	27.11	21.58	25.56	25.2	29.09	4210.67	-0.0983262	0.038515	-2.55293	0.010682
ENSG00000117505	DR1	1810	45.73	46.14	43.88	40.25	41.06	38.31	2605.87	-0.113186	0.0443505	-2.55207	0.0107084
ENSG00000159167	STC1	6781	0.28	0.27	0.16	0.13	0.06	0.06	10.018	-1.84094	0.721514	-2.5515	0.0107261
ENSG00000172725	CORO1B	57175	64.06	68.57	77.03	60.05	57.92	59.85	1704.28	-0.141613	0.0555036	-2.55142	0.0107286
ENSG00000139083	ETV6	2120	2.25	2.78	2.42	1.98	2.19	2.49	291.874	-0.323177	0.126701	-2.5507	0.0107508
ENSG00000213889	PPM1N	147699	1.72	1.17	1.75	2.3	2.07	3.13	53.4943	0.786484	0.308449	2.5498	0.0107785
ENSG00000105219	CNTD2	79935	5.49	4.49	4.29	6.71	4.82	5.57	136.622	0.493896	0.193711	2.54965	0.0107832
ENSG00000167645	YIF1B	90522	56.88	60.09	57.97	59.96	65.99	65.57	1001.26	0.200142	0.0785199	2.54893	0.0108053
ENSG00000145632	PLK2	10769	46.89	39.55	40.61	46.48	36.07	36.17	1573.53	-0.145023	0.0568983	-2.54882	0.0108089
ENSG00000179913	B3GNT3	10331	8.14	9.69	8.7	10.55	11.37	10.69	405.561	0.284388	0.111599	2.54831	0.0108247
ENSG00000143641	GALNT2	2590	19.87	20.73	18.7	26.08	23.23	22.68	1180.68	0.167164	0.0656139	2.54769	0.0108439
ENSG00000053108	FSTL4	23105	0.1	0.26	0.3	0.32	0.35	0.19	30.2802	1.09841	0.431361	2.54639	0.0108843
ENSG00000204623	ZNRD1ASP	80862	2.26	1.89	2.14	2.52	2.85	2.54	220.438	0.38349	0.150638	2.54576	0.0109039
ENSG00000005884	ITGA3	3675	120.94	121.05	115.49	108.74	113.22	114.94	8680.81	-0.0685732	0.0269388	-2.54552	0.0109114
ENSG00000141232	TOB1	10140	25.29	29.85	29.99	32.49	32.44	37.82	1388.6	0.184034	0.0722979	2.54549	0.0109123
ENSG00000132612	VPS4A	27183	43.12	47	46.15	44.62	41.13	40.74	1389.45	-0.157338	0.0618378	-2.54437	0.0109474
ENSG00000185219	ZNF445	353274	11.1	10.12	11.48	9.91	9.28	9.47	1768.17	-0.137596	0.0540832	-2.54415	0.0109545
ENSG00000178202	KDELC2	143888	10.17	12.5	11.66	10.6	9.08	9.48	790.547	-0.20258	0.0796638	-2.54294	0.0109925
ENSG00000121621	KIF18A	81930	16.93	15.61	17.48	13.75	14.82	13.4	935.321	-0.188014	0.0739576	-2.54219	0.011016
ENSG00000137210	TMEM14B	81853	71.6	74.76	82.02	84.14	91.78	91.83	736.239	0.222515	0.0875486	2.54162	0.0110341
ENSG00000079246	XRCC5	7520	255.39	247.49	249.08	261.02	248.43	262.45	14115.9	0.0604855	0.0238103	2.5403	0.0110756
ENSG00000140367	UBE2Q2	92912	9.1	9.47	9.82	6.82	7.41	7.12	451.707	-0.260804	0.102681	-2.53994	0.0110871
ENSG00000146859	TMEM140	55281	7.72	8.11	9.12	6.12	5.42	6.32	196.47	-0.402977	0.158676	-2.53962	0.0110973
ENSG00000158079	PTPDC1	138639	4.43	5.07	4.7	5.91	5.79	5.98	416.805	0.278232	0.109594	2.53875	0.0111251
ENSG00000087302	RTRAF	51637	106.84	118.64	109.73	133.14	128.58	125.13	1960.26	0.134331	0.0529154	2.5386	0.0111297
ENSG00000104687	GSR	2936	97.66	91.53	90.97	92.81	93.67	90.23	5820.14	0.0817618	0.0322316	2.5367	0.0111904
ENSG00000112984	KIF20A	10112	40.22	45.04	42.42	37.55	37.56	40.17	2088.64	-0.126801	0.0499916	-2.53644	0.0111986
ENSG00000181392	SYNE4	163183	8.28	13.3	13.39	18.26	18.53	15.95	327.373	0.330369	0.130251	2.53641	0.0111996
ENSG00000167968	DNASE1L2	1775	1.34	0.91	1.71	0.73	0.84	0.63	49.4802	-0.80468	0.317252	-2.5364	0.0111997
ENSG00000164466	SFXN1	94081	117.99	105.77	108.4	103.71	103.38	89.83	4418.07	-0.0929345	0.0366445	-2.53611	0.0112091
ENSG00000106070	GRB10	2887	10.51	10.17	11.72	12.02	13.62	12.23	779.704	0.208008	0.082021	2.53603	0.0112118
ENSG00000143294	PRCC	5546	64.45	67.3	54.9	58.28	44.75	61.64	1612.54	-0.143574	0.0566409	-2.53482	0.0112505
ENSG00000073921	PICALM	8301	58.08	63.23	54.55	61.51	60.43	62.97	2561.91	0.115607	0.0456299	2.53358	0.0112904
ENSG00000164889	SLC4A2	6522	142.5	158.41	150.11	133.63	143.47	141.51	4742.76	-0.0934726	0.0368977	-2.53329	0.0112998
ENSG00000150316	CWC15	51503	26.7	28.82	30.17	31.84	31.16	33.51	753.274	0.205065	0.0809649	2.53277	0.0113166
ENSG00000065427	KARS	3735	149	151.29	152.38	160.95	155.54	157.19	5061.06	0.0874583	0.034531	2.53274	0.0113174
ENSG00000197102	DYNC1H1	1778	310.03	266.18	269.62	252.78	242.92	250.98	16869.7	-0.0581633	0.0229671	-2.53246	0.0113266
ENSG00000165678	GHITM	27069	148.73	155.63	154.55	147.58	145.52	144.1	4368.55	-0.0901927	0.0356185	-2.53219	0.0113354
ENSG00000168993	CPLX1	10815	8.74	8.26	7.91	10.35	9.83	9.15	359.697	0.29711	0.117389	2.53098	0.0113744
ENSG00000132879	FBXO44	93611	23.46	33.66	31.76	36.11	33.43	35.96	1096.39	0.171166	0.0676354	2.53071	0.0113831
ENSG00000186448	ZNF197	10168	12.65	12.91	13.05	11.21	11.32	10.86	742.782	-0.203744	0.0805267	-2.53014	0.0114017
ENSG00000163050	COQ8A	56997	15.4	12.59	12.66	15.73	15.48	15.21	866.216	0.195974	0.0774691	2.5297	0.0114159
ENSG00000187079	TEAD1	7003	32.81	33.09	35.24	32.26	29.45	30.44	3928.51	-0.0976065	0.0385925	-2.52916	0.0114336
ENSG00000134575	ACP2	53	17.96	16.81	16.66	16.13	15.57	12.73	428.349	-0.271587	0.107451	-2.52755	0.0114863
ENSG00000125656	CLPP	8192	70.11	76.07	74.66	66.9	62.27	66.22	1068.85	-0.169863	0.0672456	-2.526	0.0115369
ENSG00000170919	TPT1-AS1	100190939	11.59	13.74	8.76	19.67	11.45	12.1	428.297	0.28041	0.111057	2.52492	0.0115724
ENSG00000160932	LY6E	4061	161.32	169.13	169.55	178.96	175.43	180.51	2997.24	0.108407	0.042939	2.52468	0.0115803
ENSG00000142512	SIGLEC10	89790	0.67	0.66	0.22	0.43	0.29	0.17	25.9778	1.19862	0.474819	2.52437	0.0115906
ENSG00000003096	KLHL13	90293	4.12	3.73	3.47	4.59	6.31	5.14	246.392	0.353011	0.139885	2.52359	0.0116164
ENSG00000143126	CELSR2	1952	10.6	10.79	10.47	9.24	10.02	8.59	1621.83	-0.14447	0.0572671	-2.52275	0.0116442
ENSG00000103160	HSDL1	83693	26.86	29.32	30.77	26.11	26.81	23.97	1413.97	-0.148333	0.0588069	-2.52237	0.0116566
ENSG00000116254	CHD5	26038	6.19	6.58	5.47	6.16	6.83	6.15	1061.63	0.181817	0.0721036	2.52161	0.011682
ENSG00000278864	NA	NA	5.94	6.86	6.02	4.81	5.19	4.33	182.561	-0.419658	0.166452	-2.52119	0.0116958
ENSG00000085063	CD59	966	79.69	87	101.14	109.96	109.04	94.83	1419.46	0.152574	0.0605428	2.52011	0.0117318
ENSG00000116745	RPE65	6121	0.79	0.5	0.67	0.56	0.37	0.63	454.219	-0.261254	0.103768	-2.51767	0.0118135
ENSG00000139233	LLPH	84298	40.64	44.26	41.61	40.43	35.47	38.19	650.074	-0.222575	0.0884187	-2.51729	0.0118263
ENSG00000107020	PLGRKT	55848	18.13	18.96	16.82	20.01	19.49	21.59	286.858	0.329018	0.130712	2.51713	0.0118315
ENSG00000071205	ARHGAP10	79658	14.69	13.62	14.01	16.4	15.53	15.23	780.576	0.205335	0.0816	2.51636	0.0118575
ENSG00000259803	SLC22A31	146429	13.45	17.59	17.17	19.71	18.91	18.82	831.489	0.198067	0.0787265	2.51589	0.0118734
ENSG00000128595	CALU	813	82.13	85.52	78.41	72.25	74.17	77.61	4346.9	-0.0966031	0.0384434	-2.51286	0.0119756
ENSG00000130985	UBA1	7317	203.85	199.07	199.92	185.1	185.48	185.01	11845.7	-0.064344	0.025607	-2.51274	0.0119796
ENSG00000244187	TMEM141	85014	55.25	66.74	62.87	88.34	82.35	78.72	179.519	0.425661	0.169406	2.51267	0.0119822
ENSG00000089248	ERP29	10961	96.99	111.22	106.02	100.94	95.03	98.77	2727.28	-0.111446	0.0443547	-2.5126	0.0119846
ENSG00000153140	CETN3	1070	32.41	36.37	27.62	37.91	35.58	44.18	592.2	0.250245	0.099598	2.51255	0.0119863
ENSG00000261716	HIST2H2BC	337873	2.1	2.54	2.15	1.62	1.54	1.72	149.58	-0.454697	0.181054	-2.51138	0.0120259
ENSG00000143198	MGST3	4259	80.99	109.4	108.26	112.5	116.26	110.12	1304.03	0.156268	0.0622356	2.51092	0.0120418
ENSG00000106344	RBM28	55131	51.07	45.19	44.08	56.87	51.42	56.52	2216.25	0.121291	0.0483063	2.51087	0.0120434
ENSG00000237126	NA	NA	0.63	0.93	0.61	0.69	0.62	0.16	16.8274	-1.37993	0.549615	-2.51072	0.0120485
ENSG00000132670	PTPRA	5786	29.1	29.48	31.07	23.98	26.16	25.09	1646.96	-0.1384	0.0551301	-2.51043	0.0120585
ENSG00000099968	BCL2L13	23786	25.25	25.49	25.77	31.26	27.95	28.04	1329.54	0.166456	0.0663064	2.5104	0.0120594
ENSG00000146676	PURB	5814	8.49	9.3	9.02	8.08	7.86	8.05	1304.26	-0.154152	0.0614977	-2.50664	0.0121886
ENSG00000104341	LAPTM4B	55353	262.79	238.99	245.69	235.13	226.51	224.3	8308.28	-0.0794192	0.0317175	-2.50395	0.0122814
ENSG00000166226	CCT2	10576	348.61	346.03	355.89	361.17	358.83	348.84	9829.67	0.0671478	0.0268361	2.50215	0.0123442
ENSG00000134775	FHOD3	80206	3.19	2.93	3.62	2.1	2.63	2.5	194.909	-0.390192	0.15602	-2.50091	0.0123874
ENSG00000131480	AOC2	314	7.07	8.05	8.18	6.63	6.3	6.17	393.305	-0.275064	0.110016	-2.50021	0.012412
ENSG00000164638	SLC29A4	222962	14.27	14.21	12.93	15.85	16	16.81	834.374	0.209344	0.083808	2.4979	0.012493
ENSG00000145860	RNF145	153830	38.89	39.03	36.98	41.89	39.95	37.3	2384.13	0.121538	0.0486815	2.4966	0.0125391
ENSG00000206418	RAB12	201475	14.98	15.27	17.47	18.73	19.61	18.45	481.064	0.251463	0.100743	2.49608	0.0125574
ENSG00000112837	TBX18	9096	4.75	7.84	7.13	6.81	5.33	6.02	371.128	-0.28199	0.113002	-2.49544	0.0125801
ENSG00000110906	KCTD10	83892	24.66	29.12	34.21	25.23	23.57	20.42	1267	-0.155136	0.0621876	-2.49464	0.0126086
ENSG00000151150	ANK3	288	2.61	2.82	1.74	2.75	2.8	2.63	241.083	0.364899	0.146322	2.49382	0.0126378
ENSG00000005238	FAM214B	80256	5.41	5	5.53	5.95	6.7	5.29	299.87	0.324616	0.130219	2.49285	0.0126724
ENSG00000172819	RARG	5916	24.55	24.61	26.47	28.26	28.2	26.74	1091.88	0.18046	0.0724389	2.4912	0.0127311
ENSG00000189195	KIAA1107	23285	1.03	1.79	1.32	1.61	1.35	1.89	136.727	0.478959	0.192286	2.49086	0.0127434
ENSG00000145476	CYP4V2	285440	3.88	3.53	3.85	3.01	2.24	3.3	185.934	-0.417682	0.167735	-2.49012	0.0127698
ENSG00000178028	DMAP1	55929	23.08	28.02	24.99	20.68	23.02	20.99	813.48	-0.192786	0.0774354	-2.48964	0.0127874
ENSG00000006042	TMEM98	26022	28.25	28.46	29.26	30.07	31.99	31.31	688.791	0.214132	0.0860176	2.4894	0.012796
ENSG00000139405	RITA1	84934	17.75	18.72	17.71	22.46	23.34	21.85	475.808	0.264463	0.106245	2.48918	0.012804
ENSG00000143376	SNX27	81609	16.1	16.16	16.44	18.24	16.14	16.83	1795.31	0.13375	0.0537348	2.48908	0.0128073
ENSG00000109814	UGDH	7358	23.9	22.59	26.08	26.27	25.61	24.21	1334.86	0.154212	0.0619585	2.48895	0.012812
ENSG00000268606	MAGEA2	4101	42.81	26.67	34.52	36.23	35.46	31.39	1895.26	0.129329	0.0519726	2.48841	0.0128315
ENSG00000109452	INPP4B	8821	3.17	2.38	2.65	2.01	2.31	2.56	321.647	-0.302562	0.121596	-2.48826	0.0128371
ENSG00000234380	LINC01426	100506385	0.42	0.29	0.44	0.03	0.07	0.12	9.19349	-1.8253	0.733761	-2.48759	0.0128611
ENSG00000100028	SNRPD3	6634	146.82	171.74	168.66	184.33	176.17	196.6	2660.18	0.112919	0.045415	2.48638	0.0129049
ENSG00000234006	DDX39B-AS1	106478957	0.96	0	0	0	0	0	2.70114	4.58827	1.84574	2.48587	0.0129236
ENSG00000271631	NA	NA	0	0	0	0	0	0.34	2.70114	4.58827	1.84574	2.48587	0.0129236
ENSG00000102974	CTCF	10664	35.28	33.35	33.68	29.75	31.5	28.58	2149.39	-0.129056	0.0519194	-2.4857	0.0129296
ENSG00000071082	RPL31	6160	3017.39	3254.36	3246.49	3312.2	3299.47	3216	10399	0.0695629	0.0279904	2.48524	0.0129465
ENSG00000075624	ACTB	60	1706.81	1848.6	1823.59	1824.29	1812.11	1726.17	45708.2	-0.0462658	0.0186253	-2.48403	0.0129903
ENSG00000126226	PCID2	55795	51.46	60.88	53.26	58.4	60.25	63.19	1822.87	0.141383	0.0569442	2.48283	0.0130343
ENSG00000126261	UBA2	10054	71.82	74.28	70.44	83.39	72.9	74.97	3181.91	0.105425	0.042467	2.48251	0.0130459
ENSG00000157540	DYRK1A	1859	16.51	17.45	17.72	14.6	14.76	15.67	1436.93	-0.145901	0.0587782	-2.48223	0.0130563
ENSG00000133961	NUMB	8650	32.59	30.01	32.12	32.23	42.12	33.73	1128.7	0.173131	0.0697553	2.48198	0.0130656
ENSG00000116661	FBXO2	26232	49.48	53.95	53.19	58.81	60.4	57.17	1270.97	0.161744	0.0651857	2.48129	0.0130909
ENSG00000057252	SOAT1	6646	17.66	19.26	14.95	19.4	18.61	16.99	1262.79	0.159401	0.0642544	2.48078	0.0131096
ENSG00000064666	CNN2	1265	114.91	118.06	120.05	104.09	107.52	108.64	3569.28	-0.0987823	0.0398337	-2.47987	0.0131431
ENSG00000232860	SMG7-AS1	284649	0.7	1.11	0.99	0.19	0.65	0.63	23.5687	-1.22842	0.495361	-2.47985	0.0131438
ENSG00000181444	ZNF467	168544	2.37	2.18	2.26	2.37	3.78	3.22	106.879	0.55286	0.222942	2.47985	0.0131439
ENSG00000130309	COLGALT1	79709	75.08	81.5	84.36	78.49	76.41	73.48	4978.29	-0.0873014	0.0352144	-2.47914	0.01317
ENSG00000183309	ZNF623	9831	11.41	13.75	11.93	11.43	11.04	11.56	997.21	-0.178856	0.0721694	-2.47828	0.0132017
ENSG00000132604	TERF2	7014	53.75	57.65	46.7	47.21	40.29	49.85	1686.05	-0.139778	0.0564256	-2.4772	0.0132417
ENSG00000244038	DDOST	1650	238.44	257.35	252.96	237.38	235.29	230.75	6870.07	-0.0733761	0.0296207	-2.47719	0.0132422
ENSG00000064313	TAF2	6873	42.51	37.56	44.79	39.88	40.22	39.99	2738.31	-0.120665	0.0487413	-2.47562	0.0133006
ENSG00000160209	PDXK	8566	62.33	60.06	63.89	61.24	64.83	55.03	3028.89	-0.109257	0.0441459	-2.4749	0.0133274
ENSG00000145743	FBXL17	64839	3.22	2.77	2.57	2.33	2.28	2.48	235	-0.351291	0.141942	-2.47488	0.0133279
ENSG00000279474	NA	NA	0.03	0	0	0.03	0.03	0.03	5.57189	4.16195	1.68231	2.47396	0.0133626
ENSG00000164620	RELL2	285613	6.15	8.77	6.99	9.16	8.68	9.84	192.612	0.398821	0.161211	2.4739	0.0133646
ENSG00000166165	CKB	1152	382.63	391.3	393.84	388.46	411.98	406.51	7906.74	0.0687252	0.0277831	2.47364	0.0133746
ENSG00000090975	PITPNM2	57605	4.87	7.25	5.86	5.52	4.68	4.32	704.977	-0.22146	0.089555	-2.47289	0.0134024
ENSG00000180008	SOCS4	122809	15.85	15.43	20.46	14.89	12.86	19.44	1521.93	-0.142196	0.0575309	-2.47165	0.0134492
ENSG00000106692	FKTN	2218	5.59	9.6	6.16	4.71	5.62	5.39	647.337	-0.229207	0.0927496	-2.47125	0.0134643
ENSG00000231925	TAPBP	6892	32.2	30.27	32.33	29.52	29.17	28.39	1877.28	-0.131465	0.053218	-2.4703	0.0134998
ENSG00000144366	GULP1	51454	33.83	42.16	37.85	33.78	33.23	31.7	1470.26	-0.146245	0.0592151	-2.46972	0.0135219
ENSG00000219481	NBPF1	55672	16.43	20.51	19.99	17.9	15.16	16.61	2204.6	-0.128752	0.0521614	-2.46834	0.013574
ENSG00000168653	NDUFS5	4725	623.84	685.37	681.73	703.36	724.5	720.91	3472.58	0.104009	0.0421591	2.46707	0.0136225
ENSG00000123268	ATF1	466	21.42	19.67	20.65	15.22	17.33	21.68	571.681	-0.230645	0.0934951	-2.46692	0.0136281
ENSG00000183765	CHEK2	11200	27.95	34.6	34.85	35.96	36.7	40.89	1024.59	0.172598	0.0699675	2.46683	0.0136317
ENSG00000100292	HMOX1	3162	22.22	25.88	24.78	29.08	27.97	29.36	769.387	0.198749	0.0806136	2.46545	0.013684
ENSG00000132768	DPH2	1802	48.58	47.65	55.8	58	52.33	51.46	1381.43	0.152691	0.0619581	2.46442	0.0137236
ENSG00000129951	PLPPR3	79948	0.11	0.3	0.25	0.03	0.03	0	9.93839	-1.85283	0.752575	-2.46198	0.0138172
ENSG00000048828	FAM120A	23196	57.93	56.45	60.23	56.63	51.97	55.11	4360.29	-0.0881014	0.0357994	-2.46098	0.0138559
ENSG00000174428	GTF2IRD2B	389524	4.8	5.57	2.81	3.58	4.56	2.17	125.428	-0.481146	0.195639	-2.45935	0.0139188
ENSG00000185722	ANKFY1	51479	21.83	22.54	21.91	17.81	17.98	17.14	1909.19	-0.13114	0.0533544	-2.4579	0.0139753
ENSG00000119185	ITGB1BP1	9270	41.83	51.22	51.43	46.17	60.52	56.8	1110.14	0.16977	0.0690832	2.45747	0.0139919
ENSG00000163013	FBXO41	150726	16.38	16.44	16.5	16.04	15.65	15.52	1943.64	-0.125453	0.0510779	-2.45611	0.0140449
ENSG00000132603	NIP7	51388	45.52	47.8	48.62	42.7	38.06	43.88	1789.31	-0.130726	0.0532276	-2.45599	0.0140497
ENSG00000072756	TRNT1	51095	17.57	15.68	15.28	13.7	13.23	12.6	444.323	-0.270686	0.110223	-2.45581	0.0140567
ENSG00000008083	JARID2	3720	11.16	10.98	11.99	13.79	11.61	13.02	1530.65	0.172417	0.0702668	2.45374	0.0141378
ENSG00000076826	CAMSAP3	57662	14.33	11.58	17.91	15.66	20.26	16.06	894.723	0.181567	0.0739989	2.45364	0.0141417
ENSG00000113643	RARS	5917	100.78	101.03	97.15	103.81	96.89	97.54	3385.82	0.105169	0.0428785	2.45272	0.0141781
ENSG00000123684	LPGAT1	9926	19.42	16.61	18.12	14.27	13.44	13.78	2019.27	-0.124811	0.0508901	-2.45256	0.0141842
ENSG00000196453	ZNF777	27153	10.53	9.37	10.16	8.36	8.03	7.68	511.73	-0.241453	0.098452	-2.45249	0.014187
ENSG00000070061	ELP1	8518	21.26	22.03	22.58	19.37	21.93	24.01	1974.05	-0.125401	0.0511365	-2.45229	0.0141952
ENSG00000188505	NCCRP1	342897	0.07	0	0	0.04	0.18	0.1	2.66504	4.57331	1.86497	2.45222	0.0141978
ENSG00000138382	METTL5	29081	70.85	70.43	65.54	75.97	76.2	77.72	744.82	0.203782	0.083123	2.45157	0.0142236
ENSG00000169241	SLC50A1	55974	28.37	28.09	28.02	31.53	31.27	32.54	729.454	0.204412	0.0833967	2.45108	0.0142428
ENSG00000260316	NA	NA	0.07	0.03	0.04	0.06	0.06	0.06	11.6431	1.80843	0.73784	2.45098	0.0142468
ENSG00000134758	RNF138	51444	55.82	51.3	53.07	53.88	51.43	41.83	1296.87	-0.156858	0.0640159	-2.4503	0.0142737
ENSG00000143324	XPR1	9213	16.51	16.48	17.46	16.52	15.56	17.32	1447.21	0.145585	0.0594265	2.44982	0.0142927
ENSG00000143341	HMCN1	83872	0.62	0.37	0.16	0.1	0.12	0.32	52.1823	-0.746281	0.304638	-2.44973	0.0142964
ENSG00000124422	USP22	23326	92.03	88.71	88.44	81.71	80.63	83.43	5879.23	-0.0812017	0.0331658	-2.44836	0.014351
ENSG00000198832	SELENOM	140606	54.28	76.4	69.99	85.94	77.38	83.53	655.263	0.214337	0.0875809	2.4473	0.014393
ENSG00000163159	VPS72	6944	36.33	43.76	35.25	44.72	40.8	46.97	910.351	0.185593	0.0758463	2.44697	0.0144064
ENSG00000100580	TMED8	283578	10.84	11.53	11.56	12.75	11.55	12.46	1808	0.136052	0.0556019	2.44689	0.0144097
ENSG00000122484	RPAP2	79871	16.71	16.5	19.37	19.05	13.18	15.16	961.871	-0.194867	0.0796624	-2.44616	0.0144385
ENSG00000114115	RBP1	5947	100.51	126.62	115.41	103.72	104.98	111.54	1159.88	-0.158879	0.0649572	-2.44591	0.0144487
ENSG00000170264	FAM161A	84140	6.95	8.02	6.59	7.89	8.39	7.39	484.927	0.255809	0.104636	2.44475	0.0144954
ENSG00000143590	EFNA3	1944	20.34	23.67	20.5	25.67	26.04	24.58	228.502	0.363783	0.148839	2.44413	0.0145202
ENSG00000125648	SLC25A23	79085	52.73	47.16	45.2	44.27	41.11	40.68	1944.56	-0.128848	0.0527422	-2.44297	0.0145668
ENSG00000204642	HLA-F	3134	12.78	13.16	11.1	16.77	15.73	20.81	148.689	0.46424	0.190283	2.43974	0.0146979
ENSG00000062282	DGAT2	84649	2.24	3.53	2.66	2.84	1.54	2.29	79.6482	-0.605521	0.248256	-2.4391	0.0147238
ENSG00000028203	VEZT	55591	24.64	25.49	27.16	27.89	26.76	28.84	1240.38	0.156126	0.0640326	2.43823	0.0147596
ENSG00000068078	FGFR3	2261	19.31	23.15	22.7	22.29	23.14	24	1531.17	0.150078	0.0615865	2.43686	0.0148154
ENSG00000070961	ATP2B1	490	36.7	33.31	32.6	31.71	31.14	31.95	2402.84	-0.111948	0.0459433	-2.43666	0.0148236
ENSG00000128908	INO80	54617	13.9	14.86	14.79	17.85	13.63	13.28	1553.17	0.143612	0.0589478	2.43626	0.01484
ENSG00000075089	ACTR6	64431	29.26	33.19	33.43	39.65	34.13	35.39	735.51	0.208536	0.0856151	2.43574	0.0148614
ENSG00000196781	TLE1	7088	14.37	17.19	15.72	17.42	17.88	18.48	820.122	0.192435	0.0790138	2.43546	0.0148728
ENSG00000207313	SNORA2B	677794	0	0	0	0	0	0	4.46004	-2.79456	1.14755	-2.43525	0.0148816
ENSG00000135127	BICDL1	92558	9.73	10.71	10.22	11.9	11.45	15.62	504.762	0.238227	0.0978296	2.43512	0.0148868
ENSG00000177542	SLC25A22	79751	40.28	51.26	50.85	58.11	55.15	50.41	2126.05	0.129006	0.0529941	2.43435	0.0149184
ENSG00000120265	PCMT1	5110	79.83	84.43	86.37	93.52	90.77	92.32	1598.23	0.138451	0.0569167	2.43252	0.014994
ENSG00000087088	BAX	581	96.06	129.2	100.92	106.98	109.85	109.41	1636	0.140645	0.0578224	2.43237	0.0150005
ENSG00000260917	LOC103344931	103344931	9.12	9.36	8.99	8.01	7.58	7.93	630.552	-0.212958	0.0876323	-2.43013	0.0150933
ENSG00000142039	CCDC97	90324	15	14.99	13.68	10.52	10.86	14.78	681.52	-0.209303	0.0861369	-2.42989	0.0151035
ENSG00000108828	VAT1	10493	113.76	107.45	109.39	112.34	109.65	110.74	4819.11	0.0856297	0.0352423	2.42975	0.0151094
ENSG00000133704	IPO8	10526	23.33	21.07	21.26	21.53	22.47	22.16	1899.46	0.125371	0.0516023	2.42957	0.0151168
ENSG00000187325	TAF9B	51616	19.2	17.83	18.05	15.81	14.16	14.12	801.824	-0.189837	0.0781472	-2.42922	0.0151313
ENSG00000181885	CLDN7	1366	105.96	114.97	115.22	116.17	114.69	118.83	1509.27	0.140046	0.0576709	2.42837	0.015167
ENSG00000134709	HOOK1	51361	10.74	13.1	11.75	9.53	10.7	9.86	1125.74	-0.159314	0.0656322	-2.42738	0.0152082
ENSG00000071553	ATP6AP1	537	47.19	45.96	47.05	41.62	43.34	40.5	1536.89	-0.138601	0.0571151	-2.4267	0.0152368
ENSG00000132623	ANKEF1	63926	9.91	10.82	10.31	9.55	8.93	9.06	686.709	-0.202889	0.0836364	-2.42585	0.0152728
ENSG00000162490	DRAXIN	374946	1.1	1.11	0.98	0.65	0.84	0.56	122.646	-0.499626	0.205979	-2.42561	0.0152826
ENSG00000244056	NA	NA	0	0	0	0	0	0	2.61287	4.52605	1.86704	2.42419	0.0153427
ENSG00000160131	VMA21	203547	19.97	20.35	19.92	18.67	17.77	18.32	1666.96	-0.134801	0.0556102	-2.42404	0.0153489
ENSG00000185361	TNFAIP8L1	126282	14.16	14.96	14.59	12.22	12.41	12.63	778.488	-0.192638	0.0794896	-2.42344	0.0153742
ENSG00000149503	INCENP	3619	50.6	62.54	54.07	49.36	50.24	51.59	2769.05	-0.104454	0.0431238	-2.42219	0.0154271
ENSG00000196873	CBWD5	220869	50.53	58.93	50.85	53.34	59.73	62.36	1951.35	0.133813	0.0552702	2.42107	0.0154749
ENSG00000159374	M1AP	130951	28.8	22.69	22.4	29.03	27.05	26.76	620.485	0.224297	0.0926587	2.42068	0.0154916
ENSG00000153339	TRAPPC8	22878	15.16	13.78	11.98	18.51	15.46	18.4	1203.98	0.158947	0.0657098	2.41892	0.0155668
ENSG00000173726	TOMM20	9804	124.66	123.19	125	119.46	112.24	111.96	7177.48	-0.0745283	0.0308394	-2.41666	0.0156636
ENSG00000119778	ATAD2B	54454	3.94	4.44	3.31	3.69	3.16	3.84	474.626	-0.245221	0.101474	-2.41658	0.0156672
ENSG00000129473	BCL2L2	599	16.45	17.73	17.44	15.04	16.37	16.69	770.236	-0.198067	0.0819807	-2.41602	0.0156914
ENSG00000218283	NA	NA	17.44	17.84	15.46	20.04	20.47	19.26	315.824	0.300168	0.124346	2.41398	0.0157793
ENSG00000184992	BRI3BP	140707	23.87	24.69	23.28	21.52	21.04	20.66	2026.81	-0.124247	0.0514943	-2.41283	0.0158293
ENSG00000173846	PLK3	1263	22.42	26.98	26.6	25.86	26.53	30.75	883.637	0.187989	0.0779251	2.41244	0.0158463
ENSG00000245322	LOC256880	256880	0	0	0	0	0	0	2.55908	4.50296	1.86692	2.41197	0.0158667
ENSG00000147180	ZNF711	7552	4.59	5.15	5.87	4.35	4.3	4.3	376.191	-0.273906	0.113655	-2.40999	0.015953
ENSG00000011275	RNF216	54476	22.5	21.9	23.12	20.81	19.72	19.67	1877.69	-0.128348	0.0532624	-2.40973	0.0159642
ENSG00000198015	MRPL42	28977	114.97	121.61	113.54	137.44	124.37	126.99	3418.22	0.102405	0.0425037	2.40932	0.0159824
ENSG00000214796	NA	NA	4.62	3.1	2.5	5.38	4.53	3.16	100.401	0.531362	0.220618	2.40851	0.0160176
ENSG00000278771	RN7SL3	378707	1873.85	1662.48	1926.77	2124.25	2675	2769.19	1408.31	0.503083	0.20897	2.40744	0.0160649
ENSG00000137819	PAQR5	54852	15.36	12.24	12.35	13.46	14.5	13.78	669.934	0.21484	0.0892926	2.40603	0.0161271
ENSG00000117298	ECE1	1889	40.15	33.57	34.58	32.02	30.32	35.72	2646.78	-0.1067	0.0443477	-2.40599	0.0161289
ENSG00000181035	SLC25A42	284439	6.38	9.9	7.12	10.01	9.27	8.94	436.862	0.258134	0.107298	2.40577	0.0161385
ENSG00000160392	C19orf47	126526	13.59	13.63	12.48	17.53	14.7	15.24	581.231	0.227175	0.0944334	2.40566	0.0161431
ENSG00000116954	RRAGC	64121	6.64	7.46	6.87	9.07	9.21	9.26	192.75	0.39029	0.162282	2.40502	0.0161718
ENSG00000125124	BBS2	583	12.41	15.54	15.27	16	16.79	16.86	691.288	0.203641	0.0846974	2.40433	0.016202
ENSG00000163840	DTX3L	151636	4.33	4.54	5.16	4.11	3.69	3.44	412.981	-0.263529	0.109625	-2.40391	0.0162209
ENSG00000167470	MIDN	90007	53.69	57.01	48.95	51.8	48.16	44.45	2877.22	-0.106922	0.0444826	-2.40367	0.0162313
ENSG00000071967	CYBRD1	79901	10.71	9.66	9.52	9.33	9.67	11.41	635.011	0.213346	0.0887801	2.40308	0.0162575
ENSG00000198929	NOS1AP	9722	1.32	1.35	1.65	1.75	2.18	2.04	83.651	0.598037	0.24889	2.40282	0.0162691
ENSG00000135476	ESPL1	9700	35.85	41.56	38.34	33.95	31.21	34.13	3401.66	-0.0980971	0.0408575	-2.40096	0.0163523
ENSG00000005001	PRSS22	64063	2.03	3.37	3.23	5.46	3.97	4.2	120.353	0.507767	0.211492	2.40088	0.0163558
ENSG00000071537	SEL1L	6400	17.97	20.65	19.36	17.59	20.59	12.49	1699.34	-0.140551	0.0585572	-2.40024	0.0163845
ENSG00000121104	FAM117A	81558	6.8	6.47	6.89	8.82	7.91	7.56	244.806	0.338219	0.140915	2.40016	0.0163878
ENSG00000136240	KDELR2	11014	64.67	70.1	67.69	62.39	64.75	66.08	2543.87	-0.109538	0.0456476	-2.39965	0.0164107
ENSG00000127311	HELB	92797	4.27	3.87	3.9	4.88	4.24	3.9	677.953	0.204381	0.0852016	2.3988	0.016449
ENSG00000251138	LOC100507377	100507377	1.07	0.41	1.75	0.32	0.9	0.28	26.9408	-1.01268	0.4223	-2.39801	0.0164845
ENSG00000116698	SMG7	9887	32.34	28.93	50.64	26.89	39.81	29.02	2556.84	-0.114154	0.0476107	-2.39764	0.016501
ENSG00000248400	NA	NA	0.07	0	0	0	0.19	0	44.2746	0.843565	0.351868	2.39739	0.0165123
ENSG00000231466	NA	NA	0.69	1.22	1.68	0.62	0.51	0.34	23.7615	-1.06005	0.442696	-2.39453	0.0166415
ENSG00000184939	ZFP90	146198	13.48	12.79	12.93	14.71	13.21	12.3	780.946	0.191322	0.0799235	2.39381	0.0166743
ENSG00000164099	PRSS12	8492	8.44	8.35	8.18	7.14	6.65	6.86	560.096	-0.222976	0.093162	-2.39342	0.016692
ENSG00000134440	NARS	4677	120.34	133.21	127.64	127.47	128.99	122.46	5202.91	-0.084259	0.0352187	-2.39245	0.0167362
ENSG00000102996	MMP15	4324	26.12	28.25	27.76	26	25.95	25.58	1972.82	-0.122926	0.0513832	-2.39233	0.0167416
ENSG00000137942	FNBP1L	54874	21.62	23.34	23.27	20.05	20.19	21.13	1945.8	-0.122006	0.0510058	-2.392	0.0167567
ENSG00000115902	SLC1A4	6509	2.43	2.36	2.54	1.83	1.44	1.55	168.996	-0.410778	0.171794	-2.3911	0.0167979
ENSG00000104549	SQLE	6713	40.62	43.88	43.57	44.89	45.76	42.92	2179.79	0.119579	0.0500182	2.3907	0.0168161
ENSG00000158985	CDC42SE2	56990	16.83	20.51	17.29	14.91	14.55	16	1247.09	-0.150783	0.0630816	-2.39028	0.0168353
ENSG00000065060	UHRF1BP1	54887	9.13	8.49	8.85	8.16	7.23	7.38	1348.63	-0.158125	0.0661692	-2.38971	0.0168618
ENSG00000135185	TMEM243	79161	14.54	17.46	19.92	16.21	16.57	15.76	309.649	-0.321003	0.13433	-2.38966	0.0168638
ENSG00000136720	HS6ST1	9394	26.83	27.09	26.75	23.41	24.39	24.04	1661.8	-0.130456	0.0545948	-2.38953	0.01687
ENSG00000147874	HAUS6	54801	21.72	22	20.5	22.27	21.64	22.47	2501.67	0.111905	0.0468348	2.38936	0.0168778
ENSG00000128872	TMOD2	29767	2.56	2.29	2.54	3.02	2.98	2.98	457.314	0.246734	0.103299	2.38853	0.0169157
ENSG00000136156	ITM2B	9445	87.15	97.76	86.68	82.36	82.35	88.01	1706.76	-0.128965	0.0539989	-2.38829	0.0169268
ENSG00000183696	UPP1	7378	19.46	19.73	19.01	23.89	24.34	19.85	621.611	0.232769	0.0974734	2.38802	0.0169393
ENSG00000104885	DOT1L	84444	23.3	23.08	21.35	25.28	23.05	24.07	2672.58	0.10648	0.044634	2.38563	0.01705
ENSG00000147654	EBAG9	9166	23.96	24.77	25.86	18.16	22.04	19.98	466.453	-0.242767	0.101799	-2.38477	0.0170899
ENSG00000001084	GCLC	2729	35.49	35.43	34.34	41.3	44.83	43.89	1859.28	0.128551	0.0539058	2.38473	0.0170918
ENSG00000105778	AVL9	23080	35.64	30.4	31.65	30.03	31.44	27.75	2502.85	-0.113375	0.0475498	-2.38434	0.0171099
ENSG00000104660	LEPROTL1	23484	23.6	24.39	23.04	23.7	27	31.14	933.537	-0.174462	0.0731739	-2.38422	0.0171155
ENSG00000153922	CHD1	1105	17.43	22.3	22	14.75	17.56	18.95	1811.98	-0.130901	0.0549048	-2.38415	0.0171184
ENSG00000110063	DCPS	28960	18.88	18.18	25.37	16.41	16.2	16.88	300.423	-0.30592	0.128321	-2.38402	0.0171247
ENSG00000054179	ENTPD2	954	11.43	12.9	11.52	14.2	14.07	15.06	775.699	0.194428	0.0815721	2.38351	0.0171485
ENSG00000255650	FAM222A-AS1	84983	4.83	2.67	3.95	4.91	4.18	4.73	94.2318	0.575003	0.241316	2.38278	0.0171826
ENSG00000119977	TCTN3	26123	23.05	26.68	27.74	24.88	23.79	21.25	1119.41	-0.164052	0.0688569	-2.3825	0.0171955
ENSG00000109670	FBXW7	55294	11.62	14.26	16.67	15.38	13.08	18.38	734.283	0.200467	0.0841478	2.38232	0.0172039
ENSG00000253669	GASAL1	401472	2.18	2.61	2.5	3.84	3.13	3.84	98.5411	0.550622	0.231144	2.38216	0.0172113
ENSG00000212694	LINC01089	338799	5.27	5.21	5.13	5.07	4.73	4.35	91.9326	-0.546503	0.229501	-2.38127	0.017253
ENSG00000040608	RTN4R	65078	9.67	12.77	13.07	10.98	9.54	11.32	344.557	-0.28693	0.120505	-2.38107	0.0172624
ENSG00000253667	NA	NA	0.39	0.2	0.18	0.48	0.26	0.49	23.0936	1.15391	0.484651	2.38091	0.0172698
ENSG00000183648	NDUFB1	4707	169.23	237.42	231.27	239.49	292.24	272.52	449.837	0.269609	0.113281	2.38001	0.0173123
ENSG00000060762	MPC1	51660	15.8	20.37	20.27	17.32	16.48	14.69	264.125	-0.322409	0.135491	-2.37955	0.0173337
ENSG00000174165	ZDHHC24	254359	4.77	5.58	5.77	3.65	4.18	4.65	346.678	-0.276761	0.116317	-2.37936	0.0173427
ENSG00000133275	CSNK1G2	1455	71.94	84.09	80.06	81.94	72.01	72.76	3039.97	-0.104139	0.043768	-2.37934	0.0173435
ENSG00000152078	TMEM56	148534	4.86	3.2	3.14	4.52	3.8	3.55	412.721	0.270784	0.113827	2.37892	0.0173636
ENSG00000113594	LIFR	3977	3.61	4.16	3.58	4.33	4.16	4.45	614.308	0.215115	0.0904401	2.37854	0.0173815
ENSG00000201512	SNORA71C	677839	0	0	0	0	0	0	57.9179	0.716772	0.301428	2.37792	0.0174104
ENSG00000065000	AP3D1	8943	82.54	93.36	89.78	87.69	84.1	89.04	7014.69	0.071739	0.0301765	2.37731	0.0174393
ENSG00000158106	RHPN1	114822	16.1	21.53	19.25	18.37	21.2	23.71	1604.36	0.151816	0.0639015	2.37579	0.0175115
ENSG00000263465	SRSF8	10929	23.61	24.96	23.76	23.55	23.52	24.77	979.683	-0.174173	0.0733161	-2.37564	0.0175186
ENSG00000173621	LRFN4	78999	27.66	28.51	28.2	22.86	22.91	22.83	702.01	-0.197011	0.0829463	-2.37516	0.0175412
ENSG00000159388	BTG2	7832	22.73	21.88	24.62	26.07	25.05	26.2	1135.55	0.162951	0.0686148	2.37486	0.0175554
ENSG00000197279	ZNF165	7718	4.45	3.88	5.18	6.02	5.45	5.26	196.9	0.389219	0.164019	2.37302	0.0176434
ENSG00000111247	RAD51AP1	10635	29.61	29.88	24.95	28.55	30.17	29.92	797.239	0.189276	0.0797649	2.37293	0.0176478
ENSG00000151835	SACS	26278	18.04	18.36	17.37	16.55	16.35	16.54	4817.99	-0.0824894	0.0347656	-2.37273	0.0176572
ENSG00000119121	TRPM6	140803	0.48	0.32	0.32	0.43	0.51	0.61	75.9687	0.617172	0.260166	2.37222	0.0176814
ENSG00000087157	PGS1	9489	26.88	28.85	24.02	22.28	24.43	22.4	758.612	-0.200415	0.0844914	-2.37201	0.0176914
ENSG00000156463	SH3RF2	153769	6.75	7.75	6.58	4.92	6.75	6.8	484.991	-0.236937	0.0999309	-2.37101	0.0177397
ENSG00000204220	PFDN6	10471	122.91	155.61	153.88	177.48	165.57	161.09	1052.46	0.163427	0.0689855	2.36901	0.0178358
ENSG00000153914	SREK1	140890	50.37	58.62	55.89	50.62	50.35	49.95	2824.2	-0.108801	0.0459282	-2.36895	0.0178389
ENSG00000132698	RAB25	57111	86.14	87.09	87.42	100.46	92.5	92.18	1322.8	0.148133	0.0625463	2.36837	0.0178666
ENSG00000132003	ZSWIM4	65249	2.3	2.77	2.42	3.29	3.66	2.65	214.819	0.376397	0.158953	2.36798	0.0178855
ENSG00000077312	SNRPA	6626	85.94	97.19	91.72	79.78	82.92	78.58	1338.29	-0.148531	0.0627589	-2.3667	0.0179477
ENSG00000177888	ZBTB41	360023	5.99	5.98	6.16	5.56	4.71	5.08	915.332	-0.186022	0.0786212	-2.36605	0.0179789
ENSG00000104825	NFKBIB	4793	47.98	50.78	49.57	52.36	55.51	52.57	1447.23	0.141289	0.0597288	2.36551	0.0180053
ENSG00000092931	MFSD11	79157	13.34	15.64	13.3	12.21	13.96	13.4	332.949	-0.297557	0.125801	-2.3653	0.0180156
ENSG00000104812	GYS1	2997	44.93	42.87	37.33	43.13	39.63	38.76	2072.04	0.121184	0.0512356	2.36523	0.018019
ENSG00000188786	MTF1	4520	9.12	6.72	7.6	7.61	7.18	9.88	1112.78	0.161812	0.0684222	2.36491	0.0180344
ENSG00000166130	IKBIP	121457	17.7	17.94	17.65	14.8	15.75	16.28	568.824	-0.220779	0.0933595	-2.36482	0.0180388
ENSG00000163040	CCDC74A	90557	10.5	10.87	12.36	14.59	12.26	13.97	309.991	0.308444	0.130488	2.36376	0.0180904
ENSG00000101337	TM9SF4	9777	29.78	32.34	32.58	28.85	29.12	30.92	2160.69	-0.115547	0.0489066	-2.3626	0.0181474
ENSG00000162390	ACOT11	26027	15.16	14.97	14.52	19.94	16.58	14.91	600.448	0.222891	0.0943606	2.36212	0.0181708
ENSG00000147364	FBXO25	26260	6.83	5.31	5.23	4.65	4.1	4.32	291.361	-0.306518	0.129772	-2.36196	0.0181784
ENSG00000120658	ENOX1	55068	2.54	3.17	2.97	2.35	2.07	2.07	167.401	-0.396774	0.167993	-2.36185	0.0181839
ENSG00000121903	ZSCAN20	7579	4.64	4.75	3.56	4.1	5.2	5.81	317.621	0.319307	0.135259	2.36072	0.0182397
ENSG00000106266	SNX8	29886	31.31	27.2	21.96	29.53	29.12	22.33	1077.02	0.168781	0.0715255	2.35974	0.0182879
ENSG00000129451	KLK10	5655	3.53	2.89	3.76	4.25	3.64	4.45	60.9541	0.674377	0.285957	2.35832	0.0183579
ENSG00000183305	MAGEA2B	266740	15.97	50.01	35.62	56.64	40.47	56.19	1878.51	0.122806	0.0520839	2.35785	0.0183809
ENSG00000123374	CDK2	1017	74.53	82.35	78.44	86.7	96.33	89.53	1396.73	0.141341	0.0599485	2.35771	0.0183883
ENSG00000067365	METTL22	79091	16.53	15.4	16.57	24.59	21.57	19.63	475.225	0.243315	0.103209	2.3575	0.0183984
ENSG00000090621	PABPC4	8761	218.49	218.2	233.11	202.27	209.89	206.56	7070.07	-0.0726672	0.0308489	-2.35559	0.0184935
ENSG00000247077	PGAM5	192111	74.82	68.49	68.88	70.09	64.43	62.37	3069.77	-0.10372	0.0440718	-2.35344	0.0186005
ENSG00000158825	CDA	978	17.36	19.57	20.92	24.78	23.28	26.87	370.708	0.290517	0.123446	2.3534	0.0186027
ENSG00000182173	TSEN54	283989	67.11	79.05	76.67	86.13	82.6	80.94	2112.31	0.118833	0.050502	2.35303	0.0186213
ENSG00000131089	ARHGEF9	23229	4.2	5.28	4.8	4.27	3.92	3.43	356.415	-0.276137	0.117398	-2.35215	0.0186653
ENSG00000143067	ZNF697	90874	3.03	4.04	3.91	3.03	3.13	3.02	357.53	-0.271273	0.115357	-2.3516	0.0186931
ENSG00000183011	NAA38	84316	94.68	104.78	102.5	112.59	120.02	115.46	948.825	0.176934	0.0752618	2.35091	0.0187274
ENSG00000141384	TAF4B	6875	6.99	8.25	7.99	8.38	8.14	8.43	774.638	0.188747	0.0803379	2.34941	0.018803
ENSG00000185201	IFITM2	10581	65.56	86.56	72.67	84.47	95.57	93.72	747.963	0.220696	0.0939451	2.3492	0.0188136
ENSG00000170876	TMEM43	79188	20.37	21.42	23.94	20.47	19.2	21.34	906.874	-0.176544	0.0752066	-2.34745	0.0189023
ENSG00000079459	FDFT1	2222	104.51	109.35	107.61	120.23	107.64	112.8	3216	0.0950323	0.0404853	2.34733	0.0189085
ENSG00000184208	C22orf46	79640	10.24	11.52	10.2	8.07	8.25	9.32	583.61	-0.22362	0.0952844	-2.34686	0.0189321
ENSG00000166578	IQCD	115811	1.86	2.58	1.46	2.93	2.71	2.92	85.6679	0.583085	0.248562	2.34583	0.0189846
ENSG00000163808	KIF15	56992	9.27	9.58	8.25	7.54	8.02	7.15	737.227	-0.189059	0.0806128	-2.34528	0.019013
ENSG00000139343	SNRPF	6636	80.29	93.25	91.18	98.78	96.11	98.8	1986.13	0.118249	0.0504257	2.34502	0.019026
ENSG00000116584	ARHGEF2	9181	27.84	26.25	26.11	26.07	30.15	25.43	1318.47	-0.152333	0.0649936	-2.34382	0.0190876
ENSG00000163611	SPICE1	152185	8.05	8.74	7.3	11.26	9.48	11.19	466.789	0.247611	0.105648	2.34374	0.0190916
ENSG00000159214	CCDC24	149473	8.27	8.89	8.38	10.73	10.22	12.05	345.061	0.289109	0.123368	2.34346	0.019106
ENSG00000114331	ACAP2	23527	14.85	17.64	17.08	18.73	17.57	27.07	2143.49	0.115925	0.0494679	2.34344	0.019107
ENSG00000132819	RBM38	55544	36.99	37.95	38.75	33.84	34.39	33.19	1100.65	-0.157763	0.0673219	-2.34342	0.0191079
ENSG00000130584	ZBTB46	140685	5.48	5.98	6	4.97	5.04	5.18	500.749	-0.232476	0.0992751	-2.34173	0.0191944
ENSG00000166454	ATMIN	23300	34.37	35.65	35.5	34.09	32.02	32.77	2297.82	-0.110428	0.0471566	-2.34173	0.0191947
ENSG00000101972	STAG2	10735	35.04	35.02	32.88	31.63	33.04	35.31	3059.3	0.0980965	0.0419004	2.34118	0.0192229
ENSG00000115365	LANCL1	10314	31.66	35.04	30.25	32.6	33.65	36.61	2015.77	0.120193	0.0513567	2.34036	0.0192649
ENSG00000112242	E2F3	1871	19.09	19.54	18.89	16.79	17.81	16.73	1693.59	-0.129179	0.0552168	-2.33948	0.0193105
ENSG00000135750	KCNK1	3775	12.77	14.64	15.67	15.73	14.64	14.74	611.587	0.210304	0.0899043	2.33919	0.0193254
ENSG00000103657	HERC1	8925	13.65	11.84	11.58	12.17	13.2	14.11	1407.97	0.142161	0.0607741	2.33918	0.0193263
ENSG00000148229	POLE3	54107	75.25	74.68	73.55	68.59	67.74	66.2	1893.85	-0.119979	0.0513151	-2.33808	0.019383
ENSG00000105419	MEIS3	56917	16.89	17.02	16.6	19.88	19.37	18.54	622.784	0.208905	0.089362	2.33774	0.0194009
ENSG00000135945	REV1	51455	18.96	20.89	20.7	21.65	20.75	15.46	867.63	-0.180482	0.0772107	-2.33753	0.0194118
ENSG00000075420	FNDC3B	64778	11.83	11.88	12.68	11.48	9.62	10.42	1235.77	-0.147716	0.0632192	-2.33657	0.0194614
ENSG00000251139	NA	NA	0	0	0	0	0	0.16	2.45078	4.45521	1.90686	2.3364	0.0194702
ENSG00000115808	STRN	6801	10.43	8.98	9.3	10.68	10.09	10.24	1382.37	0.144526	0.0618711	2.33591	0.0194957
ENSG00000123094	RASSF8	11228	5.28	6.78	5.44	3.44	3.9	3.42	326.797	-0.281526	0.12062	-2.33398	0.0195967
ENSG00000174456	C12orf76	400073	6.49	9.61	10.19	7.53	6.34	6.57	146.364	-0.417047	0.178742	-2.33324	0.0196357
ENSG00000137871	ZNF280D	54816	6.82	8.88	8.08	8.38	7.06	6.99	276.383	-0.318676	0.136592	-2.33306	0.019645
ENSG00000038358	EDC4	23644	56.75	56.48	56.21	50.69	49.22	51.51	2232.73	-0.118816	0.0509342	-2.33274	0.019662
ENSG00000151623	NR3C2	4306	0.46	0.66	0.46	0.28	0.27	0.26	36.9946	-0.870036	0.37298	-2.33266	0.019666
ENSG00000159267	HLCS	3141	10.36	8.64	8.35	7.55	7.65	5.76	588.754	-0.227229	0.0974728	-2.3312	0.0197427
ENSG00000116478	HDAC1	3065	169.89	182.72	174.42	153.91	164.8	157.1	5691.53	-0.0758038	0.0325214	-2.33089	0.0197592
ENSG00000010278	CD9	928	160.68	189.66	182.76	196.01	191.12	197.9	3646.32	0.0927736	0.0398122	2.33028	0.0197912
ENSG00000132359	RAP1GAP2	23108	37.75	35.34	31.47	34.15	36.78	34	3234.23	0.0965013	0.0414196	2.32984	0.0198144
ENSG00000010818	HIVEP2	3097	3.77	12.27	3.46	3.76	3.99	4.04	632.064	0.204878	0.0879448	2.32962	0.0198263
ENSG00000132128	LRRC41	10489	23.9	25.89	27.41	23	23.75	23.08	1321.77	-0.143021	0.0614007	-2.3293	0.019843
ENSG00000214944	ARHGEF28	64283	2.36	2.69	1.53	2.69	2.62	2.23	236.998	0.347576	0.149236	2.32903	0.0198574
ENSG00000113448	PDE4D	5144	0.3	0.36	0.42	0.16	0.18	0.13	27.1366	-0.975299	0.41892	-2.32813	0.0199052
ENSG00000163870	TPRA1	131601	22.48	27.39	25.45	20.51	22.08	23.25	882.757	-0.17857	0.0767058	-2.32798	0.0199131
ENSG00000015171	ZMYND11	10771	18.56	18.61	17.78	17.03	17.18	15.63	1108.81	-0.156633	0.0673648	-2.32514	0.0200645
ENSG00000281490	NA	NA	8.75	7.85	7.48	5.73	5.67	6.6	416.976	-0.252999	0.108834	-2.32463	0.020092
ENSG00000159733	ZFYVE28	57732	12.88	13.62	12.98	9.98	9.92	9.66	527.278	-0.223402	0.0961088	-2.32447	0.0201002
ENSG00000184887	BTBD6	90135	27.35	31.66	27.59	27.48	26.02	22.95	674.249	-0.211368	0.0909328	-2.32444	0.0201018
ENSG00000152926	ZNF117	51351	2.01	2.28	2.01	1.86	2.08	1.64	223.114	-0.341618	0.146976	-2.3243	0.0201092
ENSG00000168883	USP39	10713	88.35	82.9	77.65	83.89	85.57	85.3	2680.64	0.102869	0.0442621	2.32408	0.0201212
ENSG00000149573	MPZL2	10205	10.51	12.34	11.39	12.67	14.56	14.1	449.224	0.241448	0.103908	2.32367	0.0201432
ENSG00000103275	UBE2I	7329	106.36	113.8	105.43	99.44	101.07	105.48	1993.06	-0.122202	0.0526015	-2.32317	0.02017
ENSG00000185658	BRWD1	54014	15.97	13.52	14.11	17	13.39	14.82	2223.82	0.121447	0.0522817	2.32294	0.0201824
ENSG00000165272	AQP3	360	6.68	6.26	6.26	6.28	8.13	6.62	198.232	0.37794	0.162706	2.32284	0.020188
[truncated: 25,667 more rows]
