# Supplementary material for: Model-based analysis uncovers mutations altering autophagy selectivity in human cancer
Source: Nat Commun. 2021 May 31;12:3258. doi: 10.1038/s41467-021-23539-5 (PMC8166871; doi:10.1038/s41467-021-23539-5)
Supplement: Supplementary file 10 — Supplementary Data 7 [file 41467_2021_23539_MOESM10_ESM.xlsx]

## Sheet: Supplementary Data 7
Supplementary Data 7. RNA-seq analysis of shSTBD1 HCT116 cells transfected with vector (plvx neo), shSTBD-resistant STBD1 WT or STBD1 W203C. Three biological replicates were conducted for each type of cells. Differentially expressed genes between shSTBD1 and shControl, or STBD1 W203C and STBD1 WT, or STBD1 WT and vector (plvx neo) were detected based on | TPM fold change | > 1 and p-value < 0.05.
Gene ID	Gene Name	Experiment Type	Experiment_1_TPM	Experiment_2_TPM	Experiment_3_TPM	Control_1_TPM	Control_2_TPM	Control_3_TPM	baseMean	log2FoldChange	lfcSE	stat	pvalue
ENSG00000196177	ACADSB	shSTBD1_shControl	14.37	10.7	11.53	12.42	12.65	15.12	962.609	-0.21	0.0785048	-2.67499	0.00747325
ENSG00000196177	ACADSB	W203C_WT	9.19	9.23	10.14	10.81	11.2	11.52	822.355	-0.163867	0.07615	-2.1519	0.0314054
ENSG00000196177	ACADSB	WT_plvx neo	10.81	11.2	11.52	10.12	11.15	10.79	828.44	0.181441	0.0762142	2.38068	0.0172808
ENSG00000184009	ACTG1	shSTBD1_shControl	7989.61	7791.28	8026.12	6797.49	7284.53	7329.81	111434	0.112	0.0157958	7.11102	1.15e-12
ENSG00000184009	ACTG1	W203C_WT	4622.46	4857.71	4856.73	3806.5	3984.54	4204.63	83069.7	0.223625	0.026037	8.58871	8.7951e-18
ENSG00000184009	ACTG1	WT_plvx neo	3806.5	3984.54	4204.63	4054.54	4112.35	4036.77	80776.9	-0.11074	0.0252799	-4.38055	1.18379e-05
ENSG00000160710	ADAR	shSTBD1_shControl	101.65	97.48	101.47	117.94	111.04	115.42	9762.7	-0.116	0.0275453	-4.20775	2.58e-05
ENSG00000160710	ADAR	W203C_WT	65.22	69.24	68.37	78.21	81.37	79.92	6543.07	-0.182843	0.0342878	-5.33261	9.68123e-08
ENSG00000160710	ADAR	WT_plvx neo	78.21	81.37	79.92	67.07	68.67	72.12	6624.34	0.186559	0.0377545	4.94137	7.75754e-07
ENSG00000121753	ADGRB2	shSTBD1_shControl	9.12	10.05	8.36	5.92	6.24	6.23	707.417	0.338	0.0851062	3.96778	7.25e-05
ENSG00000121753	ADGRB2	W203C_WT	6.63	7.2	6.08	5.33	6.29	5.13	409.436	0.208527	0.102891	2.02667	0.0426958
ENSG00000121753	ADGRB2	WT_plvx neo	5.33	6.29	5.13	7.09	7.52	7.79	443.375	-0.38123	0.0989828	-3.85148	0.000117407
ENSG00000183077	AFMID	shSTBD1_shControl	63.35	63.52	71.36	61.16	65.72	53.79	1276.08	0.142	0.065037	2.18682	0.0287558
ENSG00000183077	AFMID	W203C_WT	52.4	58.8	61.79	51.87	59.15	57.15	503.833	0.200448	0.0995247	2.01406	0.0440037
ENSG00000183077	AFMID	WT_plvx neo	51.87	59.15	57.15	59.99	62.21	57.64	530.92	-0.30005	0.0912378	-3.28866	0.00100666
ENSG00000160216	AGPAT3	shSTBD1_shControl	22.28	19.9	21.22	26.87	27.58	27.25	1706.09	-0.237	0.0547545	-4.32907	1.5e-05
ENSG00000160216	AGPAT3	W203C_WT	20.79	21.08	20.46	24.26	22.4	26.44	1506.7	-0.132254	0.0610052	-2.16792	0.0301648
ENSG00000160216	AGPAT3	WT_plvx neo	24.26	22.4	26.44	22.14	22.57	21.21	1529.11	0.129415	0.0600874	2.15377	0.0312579
ENSG00000131016	AKAP12	shSTBD1_shControl	644.48	611.1	627.76	553.42	557.93	545.88	73399.8	0.225	0.0184296	12.216	2.55e-34
ENSG00000131016	AKAP12	W203C_WT	455.82	486.98	478.72	342.17	346.37	328.55	45270.8	0.520681	0.0292601	17.7949	7.74319e-71
ENSG00000131016	AKAP12	WT_plvx neo	342.17	346.37	328.55	346.2	386.45	361.99	39571.6	-0.137035	0.0290243	-4.7214	2.34229e-06
ENSG00000011243	AKAP8L	shSTBD1_shControl	79.35	82.16	86.49	66.32	78.31	79.05	1308.6	0.176	0.0631256	2.79576	0.00517781
ENSG00000011243	AKAP8L	W203C_WT	69.97	76.65	71.54	69.52	67.79	68.21	1996.4	0.131144	0.0540864	2.42471	0.0153205
ENSG00000011243	AKAP8L	WT_plvx neo	69.52	67.79	68.21	69.27	69.79	72.38	2007.84	-0.107873	0.051648	-2.08862	0.0367416
ENSG00000109107	ALDOC	shSTBD1_shControl	101.96	98.19	90.44	80.62	81.44	83.42	1115.7	0.171	0.0668396	2.56283	0.0103822
ENSG00000109107	ALDOC	W203C_WT	93.46	91.38	80.37	47.68	47.72	38.88	1396.78	0.991337	0.0737175	13.4478	3.17223e-41
ENSG00000109107	ALDOC	WT_plvx neo	47.68	47.72	38.88	50.39	56.12	65.45	1113.3	-0.43121	0.0680567	-6.33604	2.3574e-10
ENSG00000167772	ANGPTL4	shSTBD1_shControl	47.54	46.52	48.81	28.27	33.06	34.77	1251.14	0.512	0.066189	7.73667	1.02e-14
ENSG00000167772	ANGPTL4	W203C_WT	30.47	22.3	27.46	8.97	12.27	11.74	511.97	1.36354	0.131213	10.3918	2.70265e-25
ENSG00000167772	ANGPTL4	WT_plvx neo	8.97	12.27	11.74	13.71	16.07	17.8	365.219	-0.601913	0.135152	-4.45359	8.44477e-06
ENSG00000163516	ANKZF1	shSTBD1_shControl	46.73	44.57	44.51	35.72	40.55	42.82	1351.54	0.226	0.0658595	3.4243	0.000616383
ENSG00000163516	ANKZF1	W203C_WT	31.55	29.28	27.84	19.67	21.15	24.56	892.937	0.499928	0.0790808	6.32174	2.5864e-10
ENSG00000163516	ANKZF1	WT_plvx neo	19.67	21.15	24.56	24.53	28.54	25.44	830.499	-0.281296	0.0777914	-3.61603	0.000299154
ENSG00000137962	ARHGAP29	shSTBD1_shControl	114.97	111.76	111.15	95.4	95.15	94.9	12179.5	0.278	0.0264887	10.4789	1.08e-25
ENSG00000137962	ARHGAP29	W203C_WT	71.59	72.73	75.94	68.24	68.04	62.14	6965.5	0.182083	0.0375995	4.84269	1.28092e-06
ENSG00000137962	ARHGAP29	WT_plvx neo	68.24	68.04	62.14	71.2	78.6	72.7	7116.42	-0.203651	0.0384313	-5.2991	1.16376e-07
ENSG00000117713	ARID1A	shSTBD1_shControl	29.15	25.72	28.53	31.54	31.35	31.4	3705.5	-0.127	0.0394008	-3.22507	0.00125941
ENSG00000117713	ARID1A	W203C_WT	22.69	25.53	24.13	34.82	31.02	25.96	2840.55	-0.260707	0.0481724	-5.41195	6.23422e-08
ENSG00000117713	ARID1A	WT_plvx neo	34.82	31.02	25.96	24.09	25.09	26.71	2916.98	0.219767	0.0468157	4.69431	2.67512e-06
ENSG00000049618	ARID1B	shSTBD1_shControl	11.41	10.93	13.97	13.72	14.82	14.08	1333.94	-0.261	0.0623422	-4.19443	2.74e-05
ENSG00000049618	ARID1B	W203C_WT	8.98	10.68	10.7	11.93	12.64	11.45	1055.59	-0.209598	0.0692119	-3.02835	0.00245889
ENSG00000049618	ARID1B	WT_plvx neo	11.93	12.64	11.45	10.18	10.58	11.11	1093.29	0.144315	0.0652501	2.21172	0.0269861
ENSG00000111676	ATN1	shSTBD1_shControl	37.29	37.1	36.7	38.65	43.74	40.3	3234.21	-0.178	0.040966	-4.34379	1.4e-05
ENSG00000111676	ATN1	W203C_WT	32.38	34	34.95	41.24	39.34	38.19	2361.77	-0.179919	0.0470643	-3.82282	0.000131933
ENSG00000111676	ATN1	WT_plvx neo	41.24	39.34	38.19	31.59	30.97	31.85	2350.49	0.236727	0.0471861	5.01688	5.25168e-07
ENSG00000168488	ATXN2L	shSTBD1_shControl	93.26	94.92	102.6	105.09	109.15	108.81	4599.22	-0.101	0.0355793	-2.8521	0.00434308
ENSG00000168488	ATXN2L	W203C_WT	77.97	80.14	80.6	86.46	84.8	92.46	3942.31	-0.108524	0.0387815	-2.79834	0.00513653
ENSG00000168488	ATXN2L	WT_plvx neo	86.46	84.8	92.46	72.12	75.37	87.32	3947.96	0.144694	0.0418556	3.45699	0.000546241
ENSG00000029363	BCLAF1	shSTBD1_shControl	94.92	94.64	101.5	107.56	99.52	93.37	5953.65	-0.133	0.0330732	-4.03009	5.58e-05
ENSG00000029363	BCLAF1	W203C_WT	58.09	63.61	60.95	84.92	95.99	90.04	4235.01	-0.411418	0.040198	-10.2348	1.38492e-24
ENSG00000029363	BCLAF1	WT_plvx neo	84.92	95.99	90.04	68.74	71.54	67.48	4570.32	0.209204	0.04075	5.13383	2.83899e-07
ENSG00000135127	BICDL1	shSTBD1_shControl	11.9	11.45	15.62	9.73	10.71	10.22	504.762	0.238	0.0978296	2.43512	0.0148868
ENSG00000135127	BICDL1	W203C_WT	9.61	10.25	12.08	8.94	9.07	9.99	374.048	0.234476	0.109519	2.14095	0.0322777
ENSG00000135127	BICDL1	WT_plvx neo	8.94	9.07	9.99	12.53	10.98	12.23	389.23	-0.30363	0.107027	-2.83694	0.00455476
ENSG00000090013	BLVRB	shSTBD1_shControl	134.44	141.04	140.28	94.6	108.38	115.73	1500.71	0.365	0.0628455	5.81394	6.1e-09
ENSG00000090013	BLVRB	W203C_WT	161.4	169.57	164.78	134.92	135.95	141.17	1629.06	0.282384	0.0571458	4.94147	7.75377e-07
ENSG00000090013	BLVRB	WT_plvx neo	134.92	135.95	141.17	150.61	140.79	143.1	1558.49	-0.125532	0.0618002	-2.03126	0.0422289
ENSG00000176171	BNIP3	shSTBD1_shControl	63.56	59.89	61.98	53.75	49.78	55.26	2063.29	0.225	0.0540024	4.16927	3.06e-05
ENSG00000176171	BNIP3	W203C_WT	56.8	51.83	53.79	36.27	41.14	41.95	1380.96	0.482709	0.0792259	6.09281	1.10944e-09
ENSG00000176171	BNIP3	WT_plvx neo	36.27	41.14	41.95	42.96	44.82	43.46	1268.85	-0.230776	0.0753031	-3.06462	0.00217943
ENSG00000104765	BNIP3L	shSTBD1_shControl	41.99	41	42.16	41.82	37.62	37.59	1952.1	0.205	0.0589586	3.48374	0.000494468
ENSG00000104765	BNIP3L	W203C_WT	32.14	37.75	35.28	22.94	22.32	22.81	1237.55	0.664996	0.0651472	10.2076	1.83337e-24
ENSG00000104765	BNIP3L	WT_plvx neo	22.94	22.32	22.81	26.11	28.5	26.76	1032.89	-0.174593	0.0672318	-2.59688	0.00940748
ENSG00000228300	C19orf24	shSTBD1_shControl	48.16	52.23	49.1	50.22	56.4	53.35	563.265	-0.193	0.0926462	-2.08223	0.0373214
ENSG00000228300	C19orf24	W203C_WT	72.86	69.76	61.79	80.3	79.45	80.31	768.603	-0.267997	0.0836091	-3.20536	0.00134895
ENSG00000228300	C19orf24	WT_plvx neo	80.3	79.45	80.31	72.43	61.76	72.14	796.259	0.200524	0.0879483	2.28002	0.0226063
ENSG00000213563	C8orf82	shSTBD1_shControl	17.99	19.96	21.01	25.13	23.8	21.96	604.051	-0.246	0.0911769	-2.7011	0.006911
ENSG00000213563	C8orf82	W203C_WT	32.87	28.74	31.49	36.39	36.89	33.46	945.569	-0.153391	0.0726578	-2.11115	0.0347597
ENSG00000213563	C8orf82	WT_plvx neo	36.39	36.89	33.46	31.52	28.68	30.81	942.913	0.202481	0.0743219	2.72438	0.00644222
ENSG00000127022	CANX	shSTBD1_shControl	256.3	258.86	251.75	300.4	277.66	273.78	17788.6	-0.072	0.0232887	-3.09053	0.00199803
ENSG00000127022	CANX	W203C_WT	195.14	202.14	209.98	241.9	242.96	230.85	12781.8	-0.208401	0.0290393	-7.17653	7.15046e-13
ENSG00000127022	CANX	WT_plvx neo	241.9	242.96	230.85	204.39	225.72	213.24	13306.2	0.126633	0.0293838	4.30963	1.63531e-05
ENSG00000103326	CAPN15	shSTBD1_shControl	20.74	20.81	23.43	27.17	24.36	25.64	1424.21	-0.139	0.0604798	-2.30489	0.0211726
ENSG00000103326	CAPN15	W203C_WT	18.23	17.94	16.53	22.86	20.66	21.32	1156.55	-0.313942	0.0707456	-4.43762	9.09572e-06
ENSG00000103326	CAPN15	WT_plvx neo	22.86	20.66	21.32	18.15	17.36	20.22	1201	0.239469	0.0724618	3.30476	0.000950561
ENSG00000105974	CAV1	shSTBD1_shControl	111.22	108.27	109.5	104.37	100.88	103.85	4644.76	0.103	0.0347703	2.97491	0.00293077
ENSG00000105974	CAV1	W203C_WT	111.14	110.02	108.97	94.56	99.24	103.99	4013.17	0.131295	0.0414456	3.16788	0.00153554
ENSG00000105974	CAV1	WT_plvx neo	94.56	99.24	103.99	105.71	110.37	110.02	4096.97	-0.150805	0.0408871	-3.68832	0.000225741
ENSG00000060339	CCAR1	shSTBD1_shControl	52.7	51.84	50.22	61.93	68.14	59.73	3416.93	-0.23	0.0429592	-5.35219	8.69e-08
ENSG00000060339	CCAR1	W203C_WT	39.12	43.42	42.28	50.44	52.02	53.66	2319.45	-0.28	0.0486529	-5.75506	8.66132e-09
ENSG00000060339	CCAR1	WT_plvx neo	50.44	52.02	53.66	47.41	45.8	42.61	2412.64	0.199299	0.0469317	4.24659	2.17051e-05
ENSG00000108091	CCDC6	shSTBD1_shControl	17.06	16.2	16.58	18.43	19.78	18.77	1976.25	-0.145	0.051839	-2.79488	0.00519196
ENSG00000108091	CCDC6	W203C_WT	13.23	14.52	15.51	15.79	17.71	15.53	1469.86	-0.147507	0.0654086	-2.25516	0.0241235
ENSG00000108091	CCDC6	WT_plvx neo	15.79	17.71	15.53	13.49	15.62	14.79	1503.4	0.120003	0.0611508	1.96241	0.0497145
ENSG00000010278	CD9	shSTBD1_shControl	196.01	191.12	197.9	160.68	189.66	182.76	3646.32	0.0928	0.0398122	2.33028	0.0197912
ENSG00000010278	CD9	W203C_WT	209.42	218.46	218.65	187.13	184.91	178.73	3442.07	0.266644	0.0424307	6.28423	3.2949e-10
ENSG00000010278	CD9	WT_plvx neo	187.13	184.91	178.73	182.27	196.02	193.32	3285.66	-0.103568	0.0421633	-2.45634	0.0140359
ENSG00000111642	CHD4	shSTBD1_shControl	114.43	114.49	117.4	134.94	127.57	130.18	8482.38	-0.0763	0.0281743	-2.70943	0.00673981
ENSG00000111642	CHD4	W203C_WT	91.48	103.61	95.25	111.19	112.76	107.32	8481.54	-0.191916	0.0323252	-5.93703	2.90224e-09
ENSG00000111642	CHD4	WT_plvx neo	111.19	112.76	107.32	101.9	99.43	96.19	8773.53	0.1299	0.0304314	4.2686	1.96702e-05
ENSG00000123989	CHPF	shSTBD1_shControl	96.57	93.33	91.15	101.43	99.05	105.78	4204.18	-0.122	0.0423466	-2.88901	0.00386456
ENSG00000123989	CHPF	W203C_WT	167.9	154.69	153.61	164.56	162.14	173.5	7169.19	-0.091315	0.0399395	-2.28633	0.0222348
ENSG00000123989	CHPF	WT_plvx neo	164.56	162.14	173.5	155.38	145.29	145.22	7175.08	0.128794	0.0421689	3.05423	0.00225637
ENSG00000166165	CKB	shSTBD1_shControl	388.46	411.98	406.51	382.63	391.3	393.84	7906.74	0.0687	0.0277831	2.47364	0.0133746
ENSG00000166165	CKB	W203C_WT	462.85	448.11	456.9	418.61	402.43	419.57	7075.76	0.137509	0.0390822	3.51844	0.000434087
ENSG00000166165	CKB	WT_plvx neo	418.61	402.43	419.57	436.57	449.25	466.71	7054.38	-0.0924738	0.03716	-2.48853	0.0128274
ENSG00000181885	CLDN7	shSTBD1_shControl	116.17	114.69	118.83	105.96	114.97	115.22	1509.27	0.14	0.0576709	2.42837	0.015167
ENSG00000181885	CLDN7	W203C_WT	148.28	143.26	142.91	122.64	132.05	129.77	2684.94	0.219002	0.04991	4.38794	1.14429e-05
ENSG00000181885	CLDN7	WT_plvx neo	122.64	132.05	129.77	144.65	132.19	135.25	2660.62	-0.158401	0.0509715	-3.10764	0.00188586
ENSG00000133313	CNDP2	shSTBD1_shControl	66.42	70.12	73.96	95.21	89.84	88.02	2031.26	-0.273	0.0507686	-5.37961	7.46e-08
ENSG00000133313	CNDP2	W203C_WT	75.49	69.45	71.98	78.94	78.91	83.1	1882.46	-0.16628	0.0533904	-3.11442	0.00184305
ENSG00000133313	CNDP2	WT_plvx neo	78.94	78.91	83.1	69.86	71.84	71.72	1937.79	0.117938	0.0524391	2.24905	0.0245091
ENSG00000128510	CPA4	shSTBD1_shControl	18.65	20.15	18.94	12.49	10.07	11.27	440.489	0.726	0.108472	6.69744	2.12e-11
ENSG00000128510	CPA4	W203C_WT	16.66	18.13	17.77	5.42	8.21	6.94	290.348	0.940847	0.126626	7.43012	1.08496e-13
ENSG00000128510	CPA4	WT_plvx neo	5.42	8.21	6.94	13.86	13.13	10.85	245.649	-0.522567	0.138452	-3.77437	0.000160414
ENSG00000135678	CPM	shSTBD1_shControl	11	10.93	12.51	4.62	16.73	6.63	557.544	0.521	0.0970787	5.37087	7.84e-08
ENSG00000135678	CPM	W203C_WT	5.99	5.74	6.96	3.72	5.62	3.6	268.259	0.674939	0.132861	5.08002	3.77394e-07
ENSG00000135678	CPM	WT_plvx neo	3.72	5.62	3.6	5.57	5.13	5.04	243.735	-0.409788	0.139355	-2.94061	0.00327568
ENSG00000214078	CPNE1	shSTBD1_shControl	168.87	159.47	163.71	131.52	136.58	135.42	2163.51	0.274	0.0496558	5.51537	3.48e-08
ENSG00000214078	CPNE1	W203C_WT	159.12	158.95	168.09	149.7	148.93	145.91	2622.44	0.15348	0.0455932	3.36629	0.000761873
ENSG00000214078	CPNE1	WT_plvx neo	149.7	148.93	145.91	138.67	147.2	153.69	2609.39	-0.103285	0.0451958	-2.28528	0.0222965
ENSG00000005339	CREBBP	shSTBD1_shControl	15.78	21.99	16.37	20.9	18.2	17.18	2224.26	-0.147	0.0481419	-3.0511	0.00228005
ENSG00000005339	CREBBP	W203C_WT	14.68	13.61	18.38	18.57	20.3	16.36	1922.63	-0.304416	0.0549015	-5.54477	2.94343e-08
ENSG00000005339	CREBBP	WT_plvx neo	18.57	20.3	16.36	15.83	16.09	14.88	2017.47	0.194891	0.0523808	3.72066	0.000198704
ENSG00000102974	CTCF	shSTBD1_shControl	29.75	31.5	28.58	35.28	33.35	33.68	2149.39	-0.129	0.0519194	-2.4857	0.0129296
ENSG00000102974	CTCF	W203C_WT	24.33	23.82	25.33	30.7	32.21	30.81	1687.92	-0.340046	0.0549867	-6.18416	6.24346e-10
ENSG00000102974	CTCF	WT_plvx neo	30.7	32.21	30.81	27.13	28.58	28.31	1834.57	0.11991	0.0539493	2.22264	0.0262402
ENSG00000134030	CTIF	shSTBD1_shControl	8.2	7.35	7.52	5.8	5.21	5.43	618.834	0.444	0.0899081	4.94062	7.79e-07
ENSG00000134030	CTIF	W203C_WT	8.69	6.67	8.35	7.33	5.69	7.6	490.63	0.271236	0.0988515	2.74387	0.00607189
ENSG00000134030	CTIF	WT_plvx neo	7.33	5.69	7.6	6.15	7.1	6.72	487.385	-0.216584	0.101291	-2.13823	0.0324984
ENSG00000164733	CTSB	shSTBD1_shControl	179.58	165.44	172.76	141.14	137.41	140.38	5162.18	0.334	0.0349161	9.56513	1.12e-21
ENSG00000164733	CTSB	W203C_WT	154.79	150.04	153.55	144.1	142.6	134.43	4342.62	0.168179	0.0384833	4.37019	1.24139e-05
ENSG00000164733	CTSB	WT_plvx neo	144.1	142.6	134.43	143.02	140.55	150.86	4292.09	-0.0991058	0.0396726	-2.49809	0.0124864
ENSG00000139842	CUL4A	shSTBD1_shControl	62.25	57.67	58.61	62.01	65.69	65.18	3168.88	-0.139	0.0410961	-3.37324	0.000742893
ENSG00000139842	CUL4A	W203C_WT	42.93	47.23	46.58	52.44	54.21	51.57	1969.61	-0.151405	0.0530686	-2.85301	0.0043307
ENSG00000139842	CUL4A	WT_plvx neo	52.44	54.21	51.57	43.98	52.82	47.61	2027.46	0.105179	0.0529059	1.98804	0.0468072
ENSG00000019186	CYP24A1	shSTBD1_shControl	65.14	59	55.06	55.82	56.18	54.67	2099.7	0.103	0.0508243	2.01975	0.0434091
ENSG00000019186	CYP24A1	W203C_WT	47.42	46.48	54.62	39.57	40.88	31.9	1235.81	0.436828	0.0682227	6.40296	1.52388e-10
ENSG00000019186	CYP24A1	WT_plvx neo	39.57	40.88	31.9	45.1	52.41	49.63	1227.79	-0.387037	0.0693222	-5.58317	2.3618e-08
ENSG00000101191	DIDO1	shSTBD1_shControl	22.2	21.52	21.7	22.72	24.33	24.69	2522.98	-0.181	0.0460416	-3.93981	8.15e-05
ENSG00000101191	DIDO1	W203C_WT	17.86	17.94	17.83	20.84	21.67	20.79	2077.82	-0.263293	0.0493672	-5.33336	9.64116e-08
ENSG00000101191	DIDO1	WT_plvx neo	20.84	21.67	20.79	19.19	19.23	19.4	2160.16	0.183423	0.0483937	3.79023	0.000150506
ENSG00000107984	DKK1	shSTBD1_shControl	425.54	397.42	400.26	292.05	361.58	355.18	10394.4	0.211	0.0264615	7.97023	1.58e-15
ENSG00000107984	DKK1	W203C_WT	231.61	218.95	238.82	169.35	166.5	159.47	4822.73	0.534137	0.0422023	12.6566	1.02889e-36
ENSG00000107984	DKK1	WT_plvx neo	169.35	166.5	159.47	183.08	194.31	186.86	4380.88	-0.25689	0.0390644	-6.57607	4.83061e-11
ENSG00000086061	DNAJA1	shSTBD1_shControl	146.65	137.85	141.73	154.52	155.69	150.02	5897.25	-0.0657	0.0328237	-2.00258	0.0452226
ENSG00000086061	DNAJA1	W203C_WT	123.04	123.32	125.94	167.17	173.94	184.57	5452.61	-0.475535	0.0433731	-10.9638	5.70385e-28
ENSG00000086061	DNAJA1	WT_plvx neo	167.17	173.94	184.57	150.04	160.83	161.3	6170.46	0.12082	0.0409109	2.95324	0.00314457
ENSG00000038358	EDC4	shSTBD1_shControl	50.69	49.22	51.51	56.75	56.48	56.21	2232.73	-0.119	0.0509342	-2.33274	0.019662
ENSG00000038358	EDC4	W203C_WT	44.22	37.14	38.55	51.71	48.25	50.89	2621.34	-0.233605	0.0496675	-4.70337	2.55901e-06
ENSG00000038358	EDC4	WT_plvx neo	51.71	48.25	50.89	40.21	42.29	46.58	2780.21	0.0947694	0.0470853	2.01272	0.0441444
ENSG00000010165	EEF1AKNMT	shSTBD1_shControl	31.23	28.28	27.63	34.04	29.83	35.29	1406.8	-0.164	0.0630659	-2.60599	0.00916079
ENSG00000129521	EGLN3	shSTBD1_shControl	6.85	9.72	7.75	8.26	7.2	6.14	303.672	0.28	0.135282	2.06765	0.0386725
ENSG00000129521	EGLN3	W203C_WT	6.07	6.32	5.64	2.7	4.24	2.73	167.288	0.880239	0.170871	5.15148	2.58442e-07
ENSG00000129521	EGLN3	WT_plvx neo	2.7	4.24	2.73	4.4	3.85	4.07	136.502	-0.369376	0.178404	-2.07045	0.0384101
ENSG00000055332	EIF2AK2	shSTBD1_shControl	24.83	21.53	24.78	27.47	26.96	23.66	2124.81	-0.149	0.0503166	-2.95528	0.00312382
ENSG00000055332	EIF2AK2	W203C_WT	15.69	17.56	15.29	21.58	20.79	22.61	1314.59	-0.139387	0.0613742	-2.27111	0.0231404
ENSG00000055332	EIF2AK2	WT_plvx neo	21.58	20.79	22.61	18.37	17.19	18.89	1321.64	0.16258	0.0619555	2.62413	0.00868694
ENSG00000110321	EIF4G2	shSTBD1_shControl	402.66	386.14	383.3	465.84	439.84	440.25	24265.7	-0.108	0.0236747	-4.56707	4.95e-06
ENSG00000110321	EIF4G2	W203C_WT	312.15	312.42	302.57	386.74	381.91	382.78	17309.4	-0.267705	0.0295368	-9.06343	1.26412e-19
ENSG00000110321	EIF4G2	WT_plvx neo	386.74	381.91	382.78	343.82	355.39	349.78	18492.1	0.105419	0.0260186	4.05167	5.08542e-05
ENSG00000111674	ENO2	shSTBD1_shControl	55.09	58.12	60.94	41.19	47.17	44.21	1945.42	0.321	0.0549798	5.83183	5.48e-09
ENSG00000111674	ENO2	W203C_WT	37.6	32.26	33.58	19.17	22.09	23.98	977.291	0.705594	0.0783907	9.001	2.23679e-19
ENSG00000111674	ENO2	WT_plvx neo	19.17	22.09	23.98	28.5	30.77	32.01	918.256	-0.525711	0.0797218	-6.59433	4.27189e-11
ENSG00000116016	EPAS1	shSTBD1_shControl	17.24	20.98	17.23	16.02	16.36	15.34	1481.21	0.292	0.059121	4.93879	7.86e-07
ENSG00000116016	EPAS1	W203C_WT	13.28	13.72	15.06	11.3	12.6	10.49	994.07	0.304251	0.0751928	4.04628	5.20381e-05
ENSG00000116016	EPAS1	WT_plvx neo	11.3	12.6	10.49	12.54	14.88	12.14	975.93	-0.219698	0.0732254	-3.0003	0.00269714
ENSG00000124882	EREG	shSTBD1_shControl	148.19	140.16	143.17	162.12	173.23	170.41	12816.4	-0.229	0.0255779	-8.96207	3.19e-19
ENSG00000124882	EREG	W203C_WT	164.47	168.7	168.46	218.58	223.1	221.07	14085.9	-0.373885	0.0294493	-12.6959	6.23188e-37
ENSG00000124882	EREG	WT_plvx neo	218.58	223.1	221.07	154.49	169.68	164.27	14069	0.422893	0.0295548	14.3088	1.9283e-46
ENSG00000197930	ERO1A	shSTBD1_shControl	58.43	55.49	56.66	38.91	42.85	39.74	2846.34	0.666	0.0467251	14.2625	3.75e-46
ENSG00000197930	ERO1A	W203C_WT	50.19	48.12	46.71	47.82	43.71	40.78	2501.84	0.282445	0.0531377	5.31535	1.06453e-07
ENSG00000197930	ERO1A	WT_plvx neo	47.82	43.71	40.78	43.41	44.87	45.66	2400.25	-0.134592	0.0491196	-2.74008	0.00614242
ENSG00000006468	ETV1	shSTBD1_shControl	13.16	13.26	14.49	16.54	18.18	17.66	1035.74	-0.378	0.0716802	-5.27524	1.33e-07
ENSG00000006468	ETV1	W203C_WT	9.05	8.2	7.95	8.95	13.17	10.5	535.053	-0.236377	0.100588	-2.34996	0.0187753
ENSG00000006468	ETV1	WT_plvx neo	8.95	13.17	10.5	9.87	8.75	8.34	546.673	0.214736	0.099799	2.15169	0.031422
ENSG00000048828	FAM120A	shSTBD1_shControl	56.63	51.97	55.11	57.93	56.45	60.23	4360.29	-0.0881	0.0357994	-2.46098	0.0138559
ENSG00000048828	FAM120A	W203C_WT	44.11	43.54	47.94	49.62	55	52.14	3489.22	-0.167438	0.0451252	-3.71051	0.000206844
ENSG00000048828	FAM120A	WT_plvx neo	49.62	55	52.14	45.35	52.42	47.47	3638.03	0.0815152	0.0414684	1.96572	0.0493313
ENSG00000114023	FAM162A	shSTBD1_shControl	110.23	104.64	117.73	82.33	87.6	92.24	1608.05	0.3	0.0600987	4.99925	5.76e-07
ENSG00000114023	FAM162A	W203C_WT	83.11	88.67	84.84	77.06	74.92	72.04	1042.64	0.235907	0.0685622	3.44078	0.000580041
ENSG00000114023	FAM162A	WT_plvx neo	77.06	74.92	72.04	79.98	77.78	88.25	1042.48	-0.197841	0.0704327	-2.80893	0.00497058
ENSG00000167695	FAM57A	shSTBD1_shControl	30.5	23.86	32.65	26.69	30.86	29.2	947.947	-0.148	0.0723408	-2.04008	0.0413424
ENSG00000167695	FAM57A	W203C_WT	23.85	25.78	25.93	32.8	31.63	33.84	834.952	-0.326102	0.0757943	-4.30246	1.68913e-05
ENSG00000167695	FAM57A	WT_plvx neo	32.8	31.63	33.84	25.62	26.13	28.39	879.138	0.204614	0.0763948	2.67838	0.00739797
ENSG00000180921	FAM83H	shSTBD1_shControl	34.15	33.8	34.77	38.95	37.13	37.02	3954.55	-0.0811	0.0369378	-2.19514	0.0281537
ENSG00000180921	FAM83H	W203C_WT	35.54	35.55	36.34	41.85	38.26	41.99	3499.56	-0.15674	0.0467258	-3.35446	0.000795188
ENSG00000180921	FAM83H	WT_plvx neo	41.85	38.26	41.99	32.01	29.62	31.51	3349.76	0.336857	0.0512804	6.56892	5.06832e-11
ENSG00000068078	FGFR3	shSTBD1_shControl	22.29	23.14	24	19.31	23.15	22.7	1531.17	0.15	0.0615865	2.43686	0.0148154
ENSG00000068078	FGFR3	W203C_WT	19.24	18.75	16.72	17.85	17.13	15.85	866.584	0.181103	0.0787537	2.29961	0.0214704
ENSG00000068078	FGFR3	WT_plvx neo	17.85	17.13	15.85	16.52	19.34	19.15	893.027	-0.228055	0.0731295	-3.11851	0.00181766
ENSG00000022267	FHL1	shSTBD1_shControl	9.27	9.46	9.1	7.66	7.39	6.63	322.199	0.265	0.123948	2.14082	0.0322889
ENSG00000022267	FHL1	W203C_WT	6.91	8.38	7.78	6.29	6.38	7.72	242.837	0.491617	0.145963	3.3681	0.000756884
ENSG00000022267	FHL1	WT_plvx neo	6.29	6.38	7.72	7.51	7.99	7.34	241.678	-0.441524	0.141546	-3.11929	0.00181289
ENSG00000089280	FUS	shSTBD1_shControl	360.5	361.14	353.43	405.09	408.79	398.06	9611.23	-0.151	0.0286103	-5.27346	1.34e-07
ENSG00000089280	FUS	W203C_WT	394.18	394.15	375.78	445.61	425.92	438.88	10231.7	-0.138084	0.0387714	-3.56148	0.000368766
ENSG00000089280	FUS	WT_plvx neo	445.61	425.92	438.88	366.98	361.67	373.04	10169.9	0.198092	0.0353546	5.60301	2.10656e-08
ENSG00000010810	FYN	shSTBD1_shControl	15.41	12.36	14.99	7.89	12.08	6.7	281.219	0.509	0.135174	3.76664	0.000165461
ENSG00000010810	FYN	W203C_WT	11.34	9.8	10.84	9.46	9.52	10.74	226.459	0.33511	0.14286	2.34572	0.0189905
ENSG00000010810	FYN	WT_plvx neo	9.46	9.52	10.74	10.59	12.84	10.5	238.545	-0.435198	0.136489	-3.18853	0.00142998
ENSG00000115339	GALNT3	shSTBD1_shControl	6.64	7.08	7.71	4.16	4.36	3.97	351.879	0.759	0.124453	6.09502	1.09e-09
ENSG00000115339	GALNT3	W203C_WT	7.43	5.78	6.73	3.75	5.37	5.02	266.292	0.483036	0.137908	3.50259	0.000460757
ENSG00000115339	GALNT3	WT_plvx neo	3.75	5.37	5.02	4.48	5.27	4.94	248.669	-0.27798	0.13386	-2.07665	0.0378339
ENSG00000179409	GEMIN4	shSTBD1_shControl	41.81	32.47	35.36	38.92	42.98	42.54	2196.59	-0.132	0.0507147	-2.6014	0.00928438
ENSG00000179409	GEMIN4	W203C_WT	29.93	29.12	32.62	37.17	39.39	39.62	1981.89	-0.33453	0.0548799	-6.09568	1.08974e-09
ENSG00000179409	GEMIN4	WT_plvx neo	37.17	39.39	39.62	36.23	32.53	36.77	2142.16	0.132833	0.0595894	2.22914	0.0258047
ENSG00000127955	GNAI1	shSTBD1_shControl	103.59	93.81	103.38	112.71	112.49	98.8	4412.82	-0.0986	0.0355385	-2.77577	0.00550719
ENSG00000127955	GNAI1	W203C_WT	84.12	73.29	80.71	108.25	107.64	87.06	3277.94	-0.181431	0.0427099	-4.24797	2.15713e-05
ENSG00000127955	GNAI1	WT_plvx neo	108.25	107.64	87.06	69.86	83.9	78.55	3317.4	0.18583	0.0424224	4.38046	1.18428e-05
ENSG00000105447	GRWD1	shSTBD1_shControl	59.52	54.74	49.2	56.48	60.88	59.57	2498.25	-0.13	0.0463403	-2.79815	0.00513962
ENSG00000105447	GRWD1	W203C_WT	48.99	46.21	52.47	63.64	62.95	63.7	2403.5	-0.394704	0.0475595	-8.29916	1.04846e-16
ENSG00000105447	GRWD1	WT_plvx neo	63.64	62.95	63.7	58.51	59.03	57.09	2652.47	0.123765	0.045667	2.71017	0.00672494
ENSG00000188486	H2AFX	shSTBD1_shControl	172.85	174.19	161.72	187.64	204.59	206.91	4461	-0.231	0.0388172	-5.9423	2.81e-09
ENSG00000188486	H2AFX	W203C_WT	200.97	190.37	194.99	225.82	232.16	255.27	5009.91	-0.258913	0.049325	-5.24911	1.52833e-07
ENSG00000188486	H2AFX	WT_plvx neo	225.82	232.16	255.27	220.33	201.95	214.27	5313.82	0.118005	0.0533785	2.21073	0.0270548
ENSG00000132475	H3F3B	shSTBD1_shControl	1965.2	1932.34	1933.41	1987.35	2093.29	2115.94	20396	-0.0797	0.0209031	-3.81248	0.000137578
ENSG00000132475	H3F3B	W203C_WT	2097.65	1965.94	1924.33	2147	2166.48	2232.77	18808.2	-0.116087	0.0305738	-3.79694	0.000146492
ENSG00000132475	H3F3B	WT_plvx neo	2147	2166.48	2232.77	1925.73	1899.95	1954.17	19299.7	0.0792394	0.03004	2.63779	0.00834479
ENSG00000108840	HDAC5	shSTBD1_shControl	18.19	17.2	19.71	18.24	17.45	15.46	1100.96	0.15	0.0672604	2.23415	0.0254733
ENSG00000108840	HDAC5	W203C_WT	20.32	19.9	19.63	17.93	16.53	17.14	991.637	0.313837	0.0697102	4.50203	6.73089e-06
ENSG00000108840	HDAC5	WT_plvx neo	17.93	16.53	17.14	18.22	17.81	17.69	952.788	-0.171637	0.0714752	-2.40135	0.0163346
ENSG00000156515	HK1	shSTBD1_shControl	40.39	38.24	38.82	38.31	35.57	37.51	2387.16	0.151	0.0493904	3.06709	0.00216155
ENSG00000156515	HK1	W203C_WT	40.54	37.83	39.89	32.6	34.58	32.16	2102.39	0.294734	0.0524313	5.62133	1.89488e-08
ENSG00000156515	HK1	WT_plvx neo	32.6	34.58	32.16	34.71	34.79	37.83	2003.52	-0.129898	0.0522972	-2.48383	0.0129977
ENSG00000137309	HMGA1	shSTBD1_shControl	1156.81	1085.97	1103.75	1101.22	1089.25	1083.08	41736.7	0.0826	0.0198126	4.17019	3.04e-05
ENSG00000137309	HMGA1	W203C_WT	1103.72	1094.92	1097.41	986.09	998.04	1029.1	30336.3	0.157209	0.0286463	5.48794	4.06637e-08
ENSG00000137309	HMGA1	WT_plvx neo	986.09	998.04	1029.1	1180.87	1136.72	1179.33	31854.1	-0.252686	0.0323127	-7.82003	5.28113e-15
ENSG00000177733	HNRNPA0	shSTBD1_shControl	43.21	44.25	43.5	48.25	49.41	49.01	7649.65	-0.13	0.029079	-4.46443	8.03e-06
ENSG00000177733	HNRNPA0	W203C_WT	46.26	44.59	42.45	53.46	53.17	54.49	7224.17	-0.241518	0.0395475	-6.10705	1.01491e-09
ENSG00000177733	HNRNPA0	WT_plvx neo	53.46	53.17	54.49	50.3	48.3	49.44	7693.09	0.0902171	0.0375786	2.40076	0.0163611
ENSG00000169813	HNRNPF	shSTBD1_shControl	276.94	272.16	269.3	286.81	292.11	297.35	9496.42	-0.0719	0.0273377	-2.63039	0.0085287
ENSG00000169813	HNRNPF	W203C_WT	230.04	234.46	236.17	270.71	281.1	285.05	7922.82	-0.234377	0.0320472	-7.3135	2.60264e-13
ENSG00000169813	HNRNPF	WT_plvx neo	270.71	281.1	285.05	257.89	263.56	258.51	8463.67	0.0743281	0.0313521	2.37075	0.0177519
ENSG00000125944	HNRNPR	shSTBD1_shControl	153.76	147.6	153.28	173.09	175.57	171.07	6902.89	-0.142	0.0296821	-4.79679	1.61e-06
ENSG00000125944	HNRNPR	W203C_WT	128.22	130.37	121.46	161.97	159.22	156.76	5322.6	-0.301308	0.0394149	-7.64452	2.09726e-14
ENSG00000125944	HNRNPR	WT_plvx neo	161.97	159.22	156.76	145.91	148.78	147.36	5787.37	0.0850359	0.0343412	2.47621	0.0132787
ENSG00000120694	HSPH1	shSTBD1_shControl	104.96	99.05	98.52	106.16	113.67	106.31	6432.92	-0.126	0.0321112	-3.92585	8.64e-05
ENSG00000120694	HSPH1	W203C_WT	79.9	73.58	88.49	102.23	119.52	115.69	5109.84	-0.453812	0.0503231	-9.01798	1.91592e-19
ENSG00000120694	HSPH1	WT_plvx neo	102.23	119.52	115.69	97.88	109.03	102.49	5768.56	0.107947	0.0466289	2.31502	0.0206116
ENSG00000148680	HTR7	shSTBD1_shControl	20.57	22.53	20.07	25.11	27.04	25.39	1259.35	-0.253	0.0675996	-3.74395	0.000181147
ENSG00000148680	HTR7	W203C_WT	19.02	22.25	21.92	27.39	27.6	27.95	1180.35	-0.359392	0.0715138	-5.02549	5.02144e-07
ENSG00000148680	HTR7	WT_plvx neo	27.39	27.6	27.95	21.73	21.03	21.05	1202.37	0.345297	0.0645703	5.3476	8.91266e-08
ENSG00000149428	HYOU1	shSTBD1_shControl	90.59	88.97	92.24	105.9	99.1	99.65	5202.31	-0.166	0.033783	-4.92725	8.34e-07
ENSG00000149428	HYOU1	W203C_WT	83.78	84.77	87.87	106.9	105.92	99.7	5341.92	-0.203316	0.038695	-5.25432	1.48576e-07
ENSG00000149428	HYOU1	WT_plvx neo	106.9	105.92	99.7	89.53	90.5	95.32	5643.6	0.0780818	0.0391736	1.99323	0.0462366
ENSG00000181873	IBA57	shSTBD1_shControl	4.77	7.11	5.55	6.57	6.21	4.85	479.553	-0.255	0.0995999	-2.55853	0.0105115
ENSG00000181873	IBA57	W203C_WT	5.6	6.71	5.91	8.07	6.48	5.98	427.781	-0.214331	0.107004	-2.00302	0.0451751
ENSG00000181873	IBA57	WT_plvx neo	8.07	6.48	5.98	6.7	5.57	4.11	434.243	0.210158	0.106084	1.98106	0.0475847
ENSG00000105376	ICAM5	shSTBD1_shControl	21.63	20.55	23.39	14.27	20.95	18.86	967.507	0.246	0.07961	3.08682	0.00202312
ENSG00000105376	ICAM5	W203C_WT	17.12	16.82	17.21	10.79	10.95	8.99	463.678	0.579297	0.106703	5.42905	5.66554e-08
ENSG00000105376	ICAM5	WT_plvx neo	10.79	10.95	8.99	10.92	13.44	12.67	411.842	-0.247184	0.111325	-2.22039	0.0263924
ENSG00000125968	ID1	shSTBD1_shControl	476.52	466.07	473.36	346.11	442.22	419.85	6966.23	0.153	0.0311204	4.91628	8.82e-07
ENSG00000125968	ID1	W203C_WT	515.59	566.67	534.3	484.5	475.14	459.7	6870.29	0.202837	0.0405745	4.99912	5.75924e-07
ENSG00000125968	ID1	WT_plvx neo	484.5	475.14	459.7	510.54	482.98	502.95	6760.34	-0.12089	0.0407565	-2.96614	0.00301564
ENSG00000162783	IER5	shSTBD1_shControl	21.47	20.51	21.07	18.11	19.27	19.46	1576.36	0.151	0.056303	2.67867	0.00739152
ENSG00000162783	IER5	W203C_WT	23.66	20.48	22.58	19.6	19.76	19.8	1436.46	0.201653	0.0643878	3.13185	0.00173709
ENSG00000162783	IER5	WT_plvx neo	19.6	19.76	19.8	21.57	21.77	22.26	1444.08	-0.181823	0.0575165	-3.16123	0.00157104
ENSG00000125629	INSIG2	shSTBD1_shControl	21.95	18.42	19.86	17.01	18.59	17.12	754.6	0.168	0.0832284	2.01696	0.0437
ENSG00000125629	INSIG2	W203C_WT	16.78	14.5	15.33	9.9	10.11	9.33	381.869	0.550154	0.114496	4.80501	1.54741e-06
ENSG00000125629	INSIG2	WT_plvx neo	9.9	10.11	9.33	13.4	9.22	14.96	352.976	-0.319006	0.114789	-2.77907	0.0054514
ENSG00000065150	IPO5	shSTBD1_shControl	121.55	120.1	113.18	134.33	128.63	131.57	8740.51	-0.131	0.0298573	-4.39138	1.13e-05
ENSG00000065150	IPO5	W203C_WT	81.24	81.39	81.05	106.02	105.72	104.71	5972.68	-0.318272	0.0363128	-8.76475	1.87188e-18
ENSG00000065150	IPO5	WT_plvx neo	106.02	105.72	104.71	88.37	98.71	96.87	6547.4	0.0752674	0.0378733	1.98735	0.046884
ENSG00000132470	ITGB4	shSTBD1_shControl	106.44	94.53	95.45	99.43	88.24	97.48	8501.14	0.104	0.0278955	3.72681	0.00019392
ENSG00000132470	ITGB4	W203C_WT	72.21	71.86	62.94	47.38	55.59	48.5	4257.47	0.571939	0.0406806	14.0592	6.76048e-45
ENSG00000132470	ITGB4	WT_plvx neo	47.38	55.59	48.5	57.04	51.49	60.66	3827.73	-0.269821	0.0402329	-6.70648	1.99374e-11
ENSG00000135916	ITM2C	shSTBD1_shControl	114.02	111.66	116.26	106.75	100.64	101.81	3293.23	0.146	0.0407307	3.59116	0.000329205
ENSG00000135916	ITM2C	W203C_WT	140.12	144.35	135.05	115.67	126.98	115.27	3501.87	0.251104	0.045975	5.46175	4.71476e-08
ENSG00000135916	ITM2C	WT_plvx neo	115.67	126.98	115.27	120.08	118.34	117.58	3387.35	-0.123557	0.0415775	-2.97172	0.00296135
ENSG00000206053	JPT2	shSTBD1_shControl	116.5	120.06	108.71	130.77	122.19	120.2	3787.91	-0.0812	0.0406662	-1.99748	0.045773
ENSG00000206053	JPT2	W203C_WT	84.13	89.49	93.55	99.95	108.89	93.43	3033.02	-0.126156	0.0424268	-2.97349	0.00294433
ENSG00000206053	JPT2	WT_plvx neo	99.95	108.89	93.43	81.18	93.63	89.66	3101.88	0.0994784	0.0419972	2.36869	0.0178513
ENSG00000079999	KEAP1	shSTBD1_shControl	51.62	54.84	49.59	59.56	57.29	64.75	2308.71	-0.211	0.0519666	-4.05349	5.05e-05
ENSG00000079999	KEAP1	W203C_WT	64.83	60.4	55.27	77.89	77.83	79.57	2676.85	-0.366715	0.0483099	-7.59088	3.1773e-14
ENSG00000079999	KEAP1	WT_plvx neo	77.89	77.83	79.57	67.09	63.89	66.5	2854.61	0.204519	0.0482423	4.23942	2.24097e-05
ENSG00000088247	KHSRP	shSTBD1_shControl	356.86	365.35	349.82	416.82	396.78	390.66	10580.8	-0.0903	0.0256691	-3.51757	0.000435524
ENSG00000088247	KHSRP	W203C_WT	347.46	327.47	335.64	402.06	394.77	379.13	7306.86	-0.203485	0.0359777	-5.65585	1.55074e-08
ENSG00000088247	KHSRP	WT_plvx neo	402.06	394.77	379.13	358.45	351.77	365.61	7702.47	0.0838314	0.0350601	2.39108	0.0167989
ENSG00000101350	KIF3B	shSTBD1_shControl	18.6	18.38	18.33	22.16	21.31	22.45	2227.7	-0.196	0.0495226	-3.95273	7.73e-05
ENSG00000101350	KIF3B	W203C_WT	14.56	16.29	15.46	18.86	17.65	17.65	1702.15	-0.192584	0.0610858	-3.15268	0.0016178
ENSG00000101350	KIF3B	WT_plvx neo	18.86	17.65	17.65	16.11	16.67	16.35	1774.28	0.10911	0.0549496	1.98563	0.0470742
ENSG00000127528	KLF2	shSTBD1_shControl	18.45	15.31	19.58	10.46	10.57	13.76	413.161	0.296	0.110152	2.68986	0.00714826
ENSG00000127528	KLF2	W203C_WT	39.52	37.97	43.1	36.76	38.35	33.59	1080.39	0.189745	0.0763089	2.48653	0.0128995
ENSG00000127528	KLF2	WT_plvx neo	36.76	38.35	33.59	44.45	41.33	43.6	1150.06	-0.321534	0.0696176	-4.61857	3.8639e-06
ENSG00000129451	KLK10	shSTBD1_shControl	4.25	3.64	4.45	3.53	2.89	3.76	60.9541	0.674	0.285957	2.35832	0.0183579
ENSG00000129451	KLK10	W203C_WT	7.96	8.95	9.01	5.55	6.49	5.01	145.724	0.511275	0.174396	2.93169	0.0033712
ENSG00000129451	KLK10	WT_plvx neo	5.55	6.49	5.01	9.35	9.12	6.65	153.871	-0.608522	0.18864	-3.22584	0.00125604
ENSG00000167548	KMT2D	shSTBD1_shControl	31.49	32.11	30.1	37.64	35.42	37.05	6328.79	-0.0978	0.0332198	-2.94539	0.00322543
ENSG00000167548	KMT2D	W203C_WT	22.61	22.53	24.87	26.12	26.27	26.95	3740.95	-0.242334	0.0472363	-5.13024	2.89373e-07
ENSG00000167548	KMT2D	WT_plvx neo	26.12	26.27	26.95	24.78	26.08	22.82	3934.09	0.127579	0.0528259	2.41508	0.0157318
ENSG00000155506	LARP1	shSTBD1_shControl	59.78	61.79	58.43	68.92	70.36	65.4	6175.2	-0.152	0.0306577	-4.96735	6.79e-07
ENSG00000155506	LARP1	W203C_WT	48.57	46.65	49.21	60.33	54.94	55.65	4212.86	-0.177086	0.0393386	-4.50157	6.7452e-06
ENSG00000155506	LARP1	WT_plvx neo	60.33	54.94	55.65	46.92	56.19	49.31	4391.75	0.0913552	0.039014	2.3416	0.0192013
ENSG00000134333	LDHA	shSTBD1_shControl	1252.35	1204.77	1229.44	1150.16	1126.49	1140.5	30494	0.141	0.022287	6.30628	2.86e-10
ENSG00000134333	LDHA	W203C_WT	956.99	974.48	938.72	894.53	918.37	949.59	22922.6	0.0979242	0.0369751	2.64838	0.00808784
ENSG00000134333	LDHA	WT_plvx neo	894.53	918.37	949.59	941.18	965.85	967	23096.3	-0.0815908	0.0328877	-2.48089	0.0131054
ENSG00000100097	LGALS1	shSTBD1_shControl	1633.3	1609.98	1551.86	1174.31	1356.24	1387.13	8399.03	0.252	0.0282588	8.9238	4.51e-19
ENSG00000100097	LGALS1	W203C_WT	1753.75	1770.25	1645.01	1189.79	1187.4	1249.65	7824.47	0.514361	0.0426175	12.0693	1.53526e-33
ENSG00000100097	LGALS1	WT_plvx neo	1189.79	1187.4	1249.65	1219.14	1203.82	1234.78	6704.42	-0.074064	0.0361629	-2.04806	0.0405537
ENSG00000113368	LMNB1	shSTBD1_shControl	85.07	81.7	82.14	84.46	94.07	85.97	4142.3	-0.0766	0.0363275	-2.10927	0.0349209
ENSG00000113368	LMNB1	W203C_WT	65.31	68.07	64.39	80.98	79.39	85.35	3237.85	-0.303781	0.046244	-6.56908	5.06264e-11
ENSG00000113368	LMNB1	WT_plvx neo	80.98	79.39	85.35	73.45	75.26	77.37	3517.48	0.0898468	0.0431904	2.08025	0.0375026
ENSG00000111321	LTBR	shSTBD1_shControl	65.67	63.29	63.08	67.41	70.64	72.61	2033.15	-0.115	0.0497632	-2.31909	0.0203902
ENSG00000111321	LTBR	W203C_WT	86.26	81.18	81.36	90.79	93.95	92.08	2367.03	-0.131888	0.0481448	-2.73941	0.00615489
ENSG00000111321	LTBR	WT_plvx neo	90.79	93.95	92.08	81.25	79.94	90.72	2359.86	0.183401	0.0478531	3.83259	0.000126802
ENSG00000251562	MALAT1	shSTBD1_shControl	126.25	140.07	135.43	121.76	93.91	96.48	6219.22	0.265	0.0770514	3.43978	0.000582194
ENSG00000251562	MALAT1	W203C_WT	59.25	83.44	76.55	70.6	48.96	57.05	3838.01	0.391286	0.103759	3.7711	0.000162529
ENSG00000251562	MALAT1	WT_plvx neo	70.6	48.96	57.05	48.2	61.54	71.69	3623.94	-0.205763	0.059296	-3.47011	0.000520254
ENSG00000168175	MAPK1IP1L	shSTBD1_shControl	52.86	49.84	53.35	49.01	53.97	48.49	3027.21	-0.114	0.0428738	-2.65745	0.0078734
ENSG00000168175	MAPK1IP1L	W203C_WT	40.32	40.21	38.19	46.01	44.3	50.35	2132.23	-0.201799	0.0544319	-3.70736	0.000209434
ENSG00000168175	MAPK1IP1L	WT_plvx neo	46.01	44.3	50.35	34.31	45.98	38.37	2206.54	0.139541	0.0507262	2.75087	0.00594365
ENSG00000071655	MBD3	shSTBD1_shControl	36.48	38.29	39.64	46.37	46.67	46.63	862.298	-0.237	0.0779042	-3.03691	0.00239015
ENSG00000071655	MBD3	W203C_WT	54.9	45.27	50.63	54.18	57.52	55.96	2067.06	-0.175805	0.0577592	-3.04376	0.00233639
ENSG00000071655	MBD3	WT_plvx neo	54.18	57.52	55.96	46.52	46.87	48.1	2076.9	0.201128	0.0532473	3.77724	0.000158577
ENSG00000112139	MDGA1	shSTBD1_shControl	2.14	2.64	2.79	2.24	1.96	2.57	264.814	0.386	0.140752	2.74434	0.00606334
ENSG00000112139	MDGA1	W203C_WT	2.2	2.31	3.41	1.44	1.8	1.65	207.248	0.550242	0.147445	3.73185	0.000190079
ENSG00000112139	MDGA1	WT_plvx neo	1.44	1.8	1.65	1.79	2.18	41.79	191.727	-0.318103	0.151049	-2.10596	0.0352076
ENSG00000010165	METTL13	W203C_WT	30.13	27.97	24.94	31.63	30.56	32.04	1269.02	-0.196366	0.0691951	-2.83786	0.00454175
ENSG00000010165	METTL13	WT_plvx neo	31.63	30.56	32.04	30.05	30.66	28.82	1313.91	0.131036	0.0639055	2.05047	0.0403184
ENSG00000074416	MGLL	shSTBD1_shControl	4.34	5.52	5.55	3.59	3.87	4.64	309.55	0.471	0.125816	3.74181	0.0001827
ENSG00000074416	MGLL	W203C_WT	3.21	4.94	3.5	2.8	3.61	2.69	218.571	0.454079	0.145421	3.12252	0.00179308
ENSG00000074416	MGLL	WT_plvx neo	2.8	3.61	2.69	3.8	3.86	3.26	210.579	-0.321047	0.143048	-2.24433	0.0248113
ENSG00000150051	MKX	shSTBD1_shControl	6.68	7.48	6.72	8.97	10.78	11.32	455.332	-0.662	0.104421	-6.3383	2.32e-10
ENSG00000150051	MKX	W203C_WT	6.98	6.3	5.76	10.77	8.85	9.18	337.518	-0.501872	0.122374	-4.10114	4.11127e-05
ENSG00000150051	MKX	WT_plvx neo	10.77	8.85	9.18	7.15	8.05	6.94	363.104	0.306608	0.110318	2.77932	0.00544725
ENSG00000101928	MOSPD1	shSTBD1_shControl	50.23	50	45.17	40	42.06	43.83	1639.95	0.196	0.0556367	3.51882	0.000433465
ENSG00000101928	MOSPD1	W203C_WT	31.75	33.29	29.94	24.52	28.43	24.02	808.276	0.269517	0.077358	3.48402	0.000493948
ENSG00000101928	MOSPD1	WT_plvx neo	24.52	28.43	24.02	27.7	30.63	30.89	827.693	-0.295395	0.0751879	-3.92876	8.53846e-05
ENSG00000150054	MPP7	shSTBD1_shControl	26.92	24.67	24.46	30	30.32	29.1	2758.38	-0.202	0.043785	-4.61633	3.91e-06
ENSG00000150054	MPP7	W203C_WT	16.6	16.82	18.36	21.78	22.72	19.39	1582.97	-0.263835	0.0599422	-4.40149	1.0751e-05
ENSG00000150054	MPP7	WT_plvx neo	21.78	22.72	19.39	18.04	18.99	18.43	1660.46	0.156616	0.0575997	2.71904	0.00654718
ENSG00000211459	MT-RNR1	W203C_WT	1354.54	1523.93	1603.9	2104.65	2052.01	1969.82	21521	-0.432472	0.0428421	-10.0945	5.84006e-24
ENSG00000211459	MT-RNR1	WT_plvx neo	2104.65	2052.01	1969.82	1458.5	1499.02	1575.51	22084.3	0.391094	0.0308197	12.6897	6.74056e-37
ENSG00000119950	MXI1	shSTBD1_shControl	25.82	24.91	23.42	20.57	21.02	23.83	1225.75	0.224	0.0692962	3.23178	0.00123022
ENSG00000119950	MXI1	W203C_WT	31.87	27.09	28.9	19	25.84	22.44	930.351	0.424722	0.0787612	5.39252	6.94757e-08
ENSG00000119950	MXI1	WT_plvx neo	19	25.84	22.44	27.6	27.78	29.56	918.735	-0.359174	0.0781986	-4.5931	4.367e-06
ENSG00000211459	NA	shSTBD1_shControl	1779.16	1658.62	1705.54	2113.94	1853.76	1850.22	21438	-0.0736	0.0241605	-3.04527	0.00232471
ENSG00000166886	NAB2	shSTBD1_shControl	34.77	37.26	37.9	27.96	30.61	31.39	1428.91	0.267	0.0648184	4.126	3.69e-05
ENSG00000166886	NAB2	W203C_WT	31.83	29.45	30.02	27.35	26.54	27.56	1128.97	0.272384	0.0669632	4.06767	4.74849e-05
ENSG00000166886	NAB2	WT_plvx neo	27.35	26.54	27.56	29.2	33.55	33.95	1148.83	-0.284446	0.0654413	-4.34658	1.38278e-05
ENSG00000104320	NBN	shSTBD1_shControl	23.85	23.21	24.3	25.19	25.53	23.34	1882.45	-0.146	0.0526274	-2.77167	0.00557692
ENSG00000104320	NBN	W203C_WT	20.17	15.77	17.34	19.61	20.57	22.35	1176.36	-0.261608	0.0657077	-3.98139	6.85141e-05
ENSG00000104320	NBN	WT_plvx neo	19.61	20.57	22.35	14.24	19.41	17.5	1211.23	0.210417	0.074934	2.80803	0.00498464
ENSG00000125912	NCLN	shSTBD1_shControl	64	66.4	66.41	66.57	76.57	74.76	4190.53	-0.119	0.0374043	-3.19481	0.00139923
ENSG00000125912	NCLN	W203C_WT	75.54	72.08	71.39	79.17	81.37	80.74	4055.59	-0.167276	0.0448455	-3.73005	0.000191441
ENSG00000125912	NCLN	WT_plvx neo	79.17	81.37	80.74	72.97	71.38	73.42	4157.11	0.132708	0.0448315	2.96016	0.00307482
ENSG00000124160	NCOA5	shSTBD1_shControl	18.29	17.33	18.53	20.59	23.33	21.3	1088.05	-0.226	0.0693348	-3.26323	0.00110151
ENSG00000124160	NCOA5	W203C_WT	19.53	20.76	19.92	22.72	23.11	22.52	1065.93	-0.21234	0.0703616	-3.01784	0.00254583
ENSG00000124160	NCOA5	WT_plvx neo	22.72	23.11	22.52	19.48	20.6	19.32	1093.92	0.175686	0.0662449	2.65207	0.00800006
ENSG00000104419	NDRG1	shSTBD1_shControl	217	213.57	222.42	172.63	166.18	182.85	8807.81	0.339	0.0332449	10.2	1.98e-24
ENSG00000104419	NDRG1	W203C_WT	182.85	182.15	168.11	77.69	83.06	75.66	5635.46	1.23549	0.0434018	28.4664	3.05213e-178
ENSG00000104419	NDRG1	WT_plvx neo	77.69	83.06	75.66	115.67	130.56	131.96	4526.94	-0.729864	0.0408394	-17.8716	1.96354e-71
ENSG00000070614	NDST1	shSTBD1_shControl	18.42	19.86	19.55	23.52	20.16	23.38	2120.76	-0.19	0.0522267	-3.62871	0.000284841
ENSG00000070614	NDST1	W203C_WT	10.44	12.6	10.51	11.7	14.48	12.28	1247.77	-0.20057	0.0625393	-3.2071	0.00134079
ENSG00000070614	NDST1	WT_plvx neo	11.7	14.48	12.28	10.6	10.33	11.56	1262.73	0.205516	0.0618006	3.32547	0.000882687
ENSG00000177707	NECTIN3	shSTBD1_shControl	34.73	36.05	37.9	49.22	47.58	44.9	2139.48	-0.221	0.0501315	-4.41739	9.99e-06
ENSG00000177707	NECTIN3	W203C_WT	21.87	25.61	24.92	33.49	35.54	32.89	1416.08	-0.396492	0.061434	-6.45396	1.08964e-10
ENSG00000177707	NECTIN3	WT_plvx neo	33.49	35.54	32.89	28.4	33.06	30.51	1535.51	0.180267	0.0604318	2.98298	0.00285452
ENSG00000109320	NFKB1	shSTBD1_shControl	19.24	18.25	18.31	22.03	22.35	21.39	1373.84	-0.186	0.0618783	-3.01097	0.00260414
ENSG00000109320	NFKB1	W203C_WT	17.51	18.3	17.84	18.66	20.04	19.56	1127.58	-0.131661	0.0650872	-2.02284	0.0430892
ENSG00000109320	NFKB1	WT_plvx neo	18.66	20.04	19.56	12.9	14.29	13.31	1027.42	0.472884	0.0689789	6.85549	7.10707e-12
ENSG00000104967	NOVA2	shSTBD1_shControl	2.42	1.87	1.81	1.65	1.21	1.36	240.33	0.435	0.143752	3.02566	0.00248094
ENSG00000104967	NOVA2	W203C_WT	1.4	1.51	1.55	1.24	1.26	1.06	175.503	0.360588	0.158755	2.27136	0.0231254
ENSG00000104967	NOVA2	WT_plvx neo	1.24	1.26	1.06	1.37	1.48	2.09	177.259	-0.350314	0.157872	-2.21898	0.026488
ENSG00000180530	NRIP1	shSTBD1_shControl	7.05	6.92	7.57	8.69	9.39	8.67	929.271	-0.324	0.0742001	-4.36401	1.28e-05
ENSG00000180530	NRIP1	W203C_WT	5.86	6.8	6.28	8.74	8.82	6.91	873.683	-0.279458	0.0918234	-3.04342	0.00233902
ENSG00000180530	NRIP1	WT_plvx neo	8.74	8.82	6.91	5.49	6.5	5.27	830.36	0.496299	0.0901944	5.50255	3.74342e-08
ENSG00000035681	NSMAF	shSTBD1_shControl	17.6	18.94	21.42	21.77	22.12	21.64	1053.21	-0.14	0.070533	-1.97972	0.0477347
ENSG00000035681	NSMAF	W203C_WT	12.2	12.64	14.32	19.48	19.17	17.8	782.329	-0.345999	0.0785119	-4.40696	1.04831e-05
ENSG00000035681	NSMAF	WT_plvx neo	19.48	19.17	17.8	16.77	15.97	16.68	842.297	0.153558	0.076465	2.00822	0.0446202
ENSG00000185585	OLFML2A	shSTBD1_shControl	3.27	4.4	3.94	3.19	3.32	3.2	366.772	0.253	0.117694	2.15099	0.0314769
ENSG00000185585	OLFML2A	W203C_WT	4.67	3.77	3.43	2.97	2.03	2.14	265.689	0.917691	0.134184	6.83906	7.97141e-12
ENSG00000185585	OLFML2A	WT_plvx neo	2.97	2.03	2.14	2.7	2.72	3.64	210.378	-0.333021	0.145739	-2.28506	0.0223095
ENSG00000164164	OTUD4	shSTBD1_shControl	20.63	18.85	17.4	22.35	23.42	21.64	2375.94	-0.145	0.049442	-2.93176	0.00337052
ENSG00000164164	OTUD4	W203C_WT	12.98	12.81	12.09	14.9	15.17	14.64	1481.45	-0.151361	0.0594594	-2.54563	0.0109082
ENSG00000164164	OTUD4	WT_plvx neo	14.9	15.17	14.64	11.8	13.06	13.05	1515.54	0.122831	0.0596733	2.05839	0.0395527
ENSG00000244165	P2RY11	shSTBD1_shControl	19.36	15.85	17.58	23.3	23.62	21.94	315.357	-0.291	0.129417	-2.24893	0.0245167
ENSG00000244165	P2RY11	W203C_WT	19.87	24.39	23.31	30.04	28.01	28.96	638.783	-0.21256	0.0864574	-2.45856	0.0139496
ENSG00000244165	P2RY11	WT_plvx neo	30.04	28.01	28.96	21.65	20.29	24.8	634.638	0.277434	0.0923962	3.00266	0.00267632
ENSG00000122884	P4HA1	shSTBD1_shControl	29.57	31.14	29.32	27.1	29.48	28.63	1490.36	0.125	0.0606975	2.05478	0.0399002
ENSG00000122884	P4HA1	W203C_WT	28.69	27.08	26.86	17.75	18.87	17.81	971.227	0.635225	0.0746475	8.50967	1.74428e-17
ENSG00000122884	P4HA1	WT_plvx neo	17.75	18.87	17.81	20.27	23.34	22.63	862.397	-0.307622	0.0840023	-3.66207	0.000250189
ENSG00000165494	PCF11	shSTBD1_shControl	19.94	25.21	23.85	19.73	21.57	23.34	1377.99	-0.209	0.0595423	-3.50172	0.000462264
ENSG00000165494	PCF11	W203C_WT	22.92	22.13	23.62	25.04	27.84	23.49	1303.77	-0.195424	0.0605802	-3.22587	0.0012559
ENSG00000165494	PCF11	WT_plvx neo	25.04	27.84	23.49	22.01	23.08	21.95	1349.31	0.130914	0.0625121	2.09422	0.0362403
ENSG00000160299	PCNT	shSTBD1_shControl	18.75	19.35	18.27	23.08	26.05	20.87	2538.14	-0.0951	0.0458476	-2.07434	0.0380477
ENSG00000160299	PCNT	W203C_WT	24.7	19.57	19.77	20.23	25.05	21.41	1970.62	-0.111388	0.0528362	-2.10818	0.0350156
ENSG00000160299	PCNT	WT_plvx neo	20.23	25.05	21.41	19.06	20.12	21.67	1987.13	0.125449	0.0538583	2.32925	0.0198459
ENSG00000197136	PCNX3	shSTBD1_shControl	26.26	26.75	25.89	26.93	29.98	29.83	3202.57	-0.173	0.0414256	-4.17047	3.04e-05
ENSG00000197136	PCNX3	W203C_WT	22.94	22.83	22.74	25.1	23.25	25.91	2164.43	-0.103063	0.0524302	-1.96571	0.0493318
ENSG00000197136	PCNX3	WT_plvx neo	25.1	23.25	25.91	22.36	20.43	24.69	2126.88	0.196509	0.0525802	3.73733	0.000185986
ENSG00000184588	PDE4B	shSTBD1_shControl	35.07	37.72	35.79	42.82	42.85	43.4	2557.56	-0.244	0.0454645	-5.36363	8.16e-08
ENSG00000184588	PDE4B	W203C_WT	39.91	49.15	41.29	55.42	53.13	53.73	2856.35	-0.279656	0.058332	-4.79422	1.63311e-06
ENSG00000184588	PDE4B	WT_plvx neo	55.42	53.13	53.73	48.7	46.8	47.92	3012.91	0.1574	0.0482325	3.26336	0.001101
ENSG00000197461	PDGFA	shSTBD1_shControl	12.56	11.81	13.9	8.31	9.43	11.72	535.68	0.411	0.103051	3.98447	6.76e-05
ENSG00000197461	PDGFA	W203C_WT	10.54	10.52	12.43	5.51	6.49	6.48	190.286	0.81382	0.160284	5.07736	3.8272e-07
ENSG00000197461	PDGFA	WT_plvx neo	5.51	6.49	6.48	8	8.41	9.58	190.371	-0.788392	0.156922	-5.02411	5.05774e-07
ENSG00000247077	PGAM5	shSTBD1_shControl	70.09	64.43	62.37	74.82	68.49	68.88	3069.77	-0.104	0.0440718	-2.35344	0.0186005
ENSG00000247077	PGAM5	W203C_WT	64.59	57.44	56.26	80.8	78.39	77.98	3031.66	-0.384645	0.0513362	-7.49268	6.74814e-14
ENSG00000247077	PGAM5	WT_plvx neo	80.8	78.39	77.98	71.21	71.18	73.75	3368.05	0.0951297	0.0418466	2.2733	0.0230082
ENSG00000142657	PGD	shSTBD1_shControl	152.55	153.4	150.85	179.37	173.34	177.8	4842	-0.148	0.035543	-4.16272	3.14e-05
ENSG00000142657	PGD	W203C_WT	134.11	134.59	134.01	147.88	148.25	144.62	3690.94	-0.111692	0.0397294	-2.81133	0.00493377
ENSG00000142657	PGD	WT_plvx neo	147.88	148.25	144.62	130.67	136.28	129.7	3735.63	0.115789	0.0407074	2.84443	0.0044491
ENSG00000102144	PGK1	shSTBD1_shControl	461.45	420.23	447.62	401.3	424.37	431.03	16248.6	0.102	0.0226369	4.50856	6.53e-06
ENSG00000102144	PGK1	W203C_WT	346.57	354.93	328.31	292.07	287.38	305.54	11318.8	0.224473	0.0323522	6.93842	3.96502e-12
ENSG00000102144	PGK1	WT_plvx neo	292.07	287.38	305.54	312.15	336.81	339.69	11465	-0.222641	0.0289545	-7.68935	1.47886e-14
ENSG00000180957	PITPNB	shSTBD1_shControl	50.47	47.75	48.99	50.61	52.51	52.85	2541.12	-0.0929	0.045394	-2.04667	0.0406906
ENSG00000180957	PITPNB	W203C_WT	39.65	36.91	36.22	44.46	44.15	43.48	1674.23	-0.159879	0.0545544	-2.93064	0.00338267
ENSG00000180957	PITPNB	WT_plvx neo	44.46	44.15	43.48	37.69	39.28	38.5	1720.57	0.118552	0.0541099	2.19094	0.0284562
ENSG00000068654	POLR1A	shSTBD1_shControl	26.42	25.6	24.08	34.87	30.56	27.7	4552.35	-0.148	0.0364576	-4.0666	4.77e-05
ENSG00000068654	POLR1A	W203C_WT	15.72	14.42	15.15	19.09	19.62	17.14	2866.81	-0.230917	0.0481664	-4.79415	1.63369e-06
ENSG00000068654	POLR1A	WT_plvx neo	19.09	19.62	17.14	17.87	16.5	18.49	3002.57	0.128635	0.0490502	2.62251	0.00872849
ENSG00000100413	POLR3H	shSTBD1_shControl	40.99	37.61	41.4	44.4	47.96	45.63	1253.64	-0.228	0.0676223	-3.37436	0.000739877
ENSG00000100413	POLR3H	W203C_WT	42.46	37.05	37.75	52.41	45.46	46.33	1663.12	-0.269627	0.0625933	-4.3076	1.65038e-05
ENSG00000100413	POLR3H	WT_plvx neo	52.41	45.46	46.33	46.08	42.84	37.74	1759.63	0.135278	0.0627611	2.15544	0.0311271
ENSG00000118898	PPL	shSTBD1_shControl	19.25	17.5	18.41	17.54	15.11	15.58	1758.95	0.289	0.0560725	5.15288	2.57e-07
ENSG00000118898	PPL	W203C_WT	16.29	15.42	15.69	12.42	11.6	10.61	1389.32	0.447673	0.0663012	6.75212	1.45705e-11
ENSG00000118898	PPL	WT_plvx neo	12.42	11.6	10.61	13.04	12.65	13.49	1281.84	-0.205063	0.0671756	-3.05265	0.00226833
ENSG00000172531	PPP1CA	shSTBD1_shControl	189.98	191.69	181.87	213.44	200.6	204.18	3376.7	-0.087	0.040921	-2.12486	0.0335981
ENSG00000172531	PPP1CA	W203C_WT	191.45	186.9	176.79	206.12	196.37	205.53	3976.22	-0.0932734	0.0461001	-2.02328	0.0430443
ENSG00000172531	PPP1CA	WT_plvx neo	206.12	196.37	205.53	181.85	182.83	188.64	4031.62	0.0923516	0.0411187	2.24598	0.0247055
ENSG00000142875	PRKACB	shSTBD1_shControl	61.32	56	63.41	69.34	68.99	71.31	4150.24	-0.24	0.0378402	-6.34994	2.15e-10
ENSG00000142875	PRKACB	W203C_WT	26.99	27.07	26.59	32.63	35.13	29.24	1726.1	-0.225842	0.0632371	-3.57135	0.000355147
ENSG00000142875	PRKACB	WT_plvx neo	32.63	35.13	29.24	21.58	27.64	22.01	1699.15	0.318103	0.0681821	4.66549	3.07879e-06
ENSG00000174231	PRPF8	shSTBD1_shControl	130.37	127.77	130.9	150.09	143.66	144.47	14440.5	-0.117	0.023389	-5.00061	5.71e-07
ENSG00000174231	PRPF8	W203C_WT	80.99	79.08	85.4	99.19	94.03	91.73	9303.74	-0.245629	0.0348528	-7.04761	1.82013e-12
ENSG00000174231	PRPF8	WT_plvx neo	99.19	94.03	91.73	83.25	90.05	93.26	9953.45	0.0798158	0.0282715	2.82319	0.00475488
ENSG00000121390	PSPC1	shSTBD1_shControl	55.92	54.22	51.55	57.65	58	58.82	1982.17	-0.143	0.0526389	-2.72288	0.00647162
ENSG00000121390	PSPC1	W203C_WT	42.23	41.68	41.71	51.14	53.46	49.5	1414.43	-0.255868	0.0614175	-4.16604	3.09938e-05
ENSG00000121390	PSPC1	WT_plvx neo	51.14	53.46	49.5	43.1	44.95	44.17	1457.39	0.204968	0.0578623	3.54234	0.000396592
ENSG00000095303	PTGS1	shSTBD1_shControl	3.29	2.89	2.62	1.72	1.85	1.8	186.495	0.46	0.164766	2.79254	0.00522968
ENSG00000095303	PTGS1	W203C_WT	2.31	1.82	2.29	1.48	1.42	1.43	120.073	0.627534	0.191712	3.27331	0.00106296
ENSG00000095303	PTGS1	WT_plvx neo	1.48	1.42	1.43	2.2	1.99	1.77	117.922	-0.552003	0.195287	-2.82662	0.00470416
ENSG00000152894	PTPRK	shSTBD1_shControl	15.14	15.81	13.66	19.62	17.3	18.07	1341.46	-0.235	0.0626205	-3.74781	0.000178385
ENSG00000152894	PTPRK	W203C_WT	10.16	11	12.27	12.62	14.46	13.89	962.962	-0.186899	0.0741982	-2.51891	0.0117718
ENSG00000152894	PTPRK	WT_plvx neo	12.62	14.46	13.89	10.63	10.21	11.55	953.656	0.261108	0.0732872	3.5628	0.000366919
ENSG00000060656	PTPRU	shSTBD1_shControl	25.18	27.17	24.95	26.39	21.15	21.29	2092.28	0.197	0.0520212	3.78998	0.000150659
ENSG00000060656	PTPRU	W203C_WT	26.21	20.76	19.25	16.77	20.16	18.17	1586.63	0.156724	0.0560948	2.79391	0.00520754
ENSG00000060656	PTPRU	WT_plvx neo	16.77	20.16	18.17	21.41	19.14	20.24	1627.04	-0.188258	0.0591684	-3.18174	0.00146394
ENSG00000129646	QRICH2	shSTBD1_shControl	2.11	2.4	2.35	2.54	3.48	2.43	268.955	-0.366	0.136947	-2.67357	0.00750479
ENSG00000129646	QRICH2	W203C_WT	3.11	3.13	3.11	5.78	4.38	5.98	213.923	-0.519418	0.144796	-3.58724	0.000334198
ENSG00000129646	QRICH2	WT_plvx neo	5.78	4.38	5.98	2.56	3.25	3.93	218.029	0.497132	0.143889	3.45496	0.000550367
ENSG00000105514	RAB3D	shSTBD1_shControl	11.21	11.96	12.04	10.54	10.1	10.72	565.327	0.202	0.0955631	2.10964	0.0348892
ENSG00000105514	RAB3D	W203C_WT	8.69	8.73	8.02	7.15	7.75	6.41	544.727	0.292113	0.0965942	3.02413	0.0024935
ENSG00000105514	RAB3D	WT_plvx neo	7.15	7.75	6.41	7.81	9.02	8.16	539.667	-0.23056	0.0947293	-2.43389	0.0149376
ENSG00000154917	RAB6B	shSTBD1_shControl	12.15	14.18	11.98	8.66	7.94	10.15	468.912	0.346	0.105143	3.29268	0.000992379
ENSG00000154917	RAB6B	W203C_WT	16.8	14	13.14	8.48	10.27	9.8	390.902	0.549803	0.111598	4.92663	8.366e-07
ENSG00000154917	RAB6B	WT_plvx neo	8.48	10.27	9.8	11.27	12.59	13.24	360.921	-0.316511	0.117165	-2.70141	0.00690469
ENSG00000116191	RALGPS2	shSTBD1_shControl	19.19	11.81	14.74	11.53	13.69	13.8	1251.36	0.18	0.067991	2.64734	0.00811286
ENSG00000116191	RALGPS2	W203C_WT	8.16	7.24	9.73	6.91	8.38	7.2	707.276	0.207172	0.0873152	2.37269	0.017659
ENSG00000116191	RALGPS2	WT_plvx neo	6.91	8.38	7.2	6.96	7.66	9.25	718.69	-0.214017	0.0844129	-2.53536	0.0112331
ENSG00000239306	RBM14	shSTBD1_shControl	60.91	56.76	56.3	69.53	64.11	66.37	2175.56	-0.162	0.0483267	-3.34875	0.000811768
ENSG00000239306	RBM14	W203C_WT	40.86	40.9	37.82	50.23	49.12	50.64	1786.9	-0.318192	0.0549036	-5.79547	6.81314e-09
ENSG00000239306	RBM14	WT_plvx neo	50.23	49.12	50.64	40.49	43.27	39.7	1844.4	0.25998	0.0534845	4.86085	1.1688e-06
ENSG00000049449	RCN1	shSTBD1_shControl	71.88	70.18	70.06	82.55	86.85	84.69	805.495	-0.259	0.0792748	-3.26539	0.00109312
ENSG00000049449	RCN1	W203C_WT	73.55	75.04	73.31	84.4	86.44	83.46	3193.46	-0.165813	0.0423545	-3.91489	9.04461e-05
ENSG00000049449	RCN1	WT_plvx neo	84.4	86.44	83.46	75.3	79.43	77.87	3313.85	0.095236	0.0404258	2.35582	0.0184816
ENSG00000148908	RGS10	shSTBD1_shControl	116.18	101.13	110	85.93	96.63	101.65	1191.23	0.184	0.0676118	2.71462	0.00663516
ENSG00000148908	RGS10	W203C_WT	105.83	104.31	108.67	93.5	90.17	97.51	958.942	0.19568	0.0714136	2.7401	0.00614211
ENSG00000148908	RGS10	WT_plvx neo	93.5	90.17	97.51	96.84	101.58	109.63	968.278	-0.186372	0.0726444	-2.56554	0.0103016
ENSG00000131941	RHPN2	shSTBD1_shControl	24.02	24.54	22.47	17.95	20.94	18.17	1204.38	0.38	0.0691383	5.49078	4e-08
ENSG00000131941	RHPN2	W203C_WT	22.92	24.66	23.48	20.52	22.65	23.33	1153.98	0.178384	0.0732528	2.43519	0.0148841
ENSG00000131941	RHPN2	WT_plvx neo	20.52	22.65	23.33	22	27.6	23.43	1164.03	-0.16587	0.0673304	-2.46353	0.0137578
ENSG00000142676	RPL11	shSTBD1_shControl	1985.11	1975.89	1993.53	1889.16	1908.54	1916.67	14925.5	0.117	0.0241784	4.85951	1.18e-06
ENSG00000142676	RPL11	W203C_WT	2104.55	2166.78	2040.51	2009.28	2030.98	2037.22	14975.3	0.0882656	0.0343337	2.57081	0.010146
ENSG00000142676	RPL11	WT_plvx neo	2009.28	2030.98	2037.22	2025.71	2086.63	2224.85	15231.8	-0.0977658	0.0303798	-3.21812	0.00129032
ENSG00000197958	RPL12	shSTBD1_shControl	4294.71	4204.16	4165.37	3961.09	4198.79	4066.02	29219.8	0.0653	0.0194539	3.35652	0.000789298
ENSG00000197958	RPL12	W203C_WT	4134.34	4556.59	4256.45	3992.31	3831.7	4073.76	28144	0.125046	0.0374353	3.34034	0.000836769
ENSG00000197958	RPL12	WT_plvx neo	3992.31	3831.7	4073.76	4085.63	4152.89	4153.9	28377.5	-0.110576	0.0292333	-3.78255	0.000155232
ENSG00000071082	RPL31	shSTBD1_shControl	3312.2	3299.47	3216	3017.39	3254.36	3246.49	10399	0.0696	0.0279904	2.48524	0.0129465
ENSG00000071082	RPL31	W203C_WT	4121.78	4393.62	4293.67	3758.46	3752.91	3986.35	12708.7	0.13651	0.0355196	3.84323	0.000121424
ENSG00000071082	RPL31	WT_plvx neo	3758.46	3752.91	3986.35	3433.8	3835.85	3680.89	12600.3	-0.0748712	0.0293889	-2.5476	0.0108466
ENSG00000163125	RPRD2	shSTBD1_shControl	11.34	10.67	11.56	13.75	13.86	13.07	1295.61	-0.225	0.0618074	-3.64731	0.000265005
ENSG00000163125	RPRD2	W203C_WT	7.12	8.9	9.04	11.16	11.35	10.16	936.097	-0.364695	0.0863668	-4.22263	2.41468e-05
ENSG00000163125	RPRD2	WT_plvx neo	11.16	11.35	10.16	8.48	9.63	9.23	998.557	0.203183	0.0726368	2.79725	0.00515396
ENSG00000231500	RPS18	shSTBD1_shControl	4758.62	4738.86	4685.89	4277.52	4707.19	4595.37	29140.7	0.0548	0.0194435	2.8176	0.00483834
ENSG00000231500	RPS18	W203C_WT	5041.54	5501.93	5257.49	4867.73	4867.26	5183.85	32245.7	0.0873958	0.0350414	2.49407	0.0126287
ENSG00000231500	RPS18	WT_plvx neo	4867.73	4867.26	5183.85	5235.37	5285.26	5344.06	33333.9	-0.142171	0.0290945	-4.88652	1.02633e-06
ENSG00000130363	RSPH3	shSTBD1_shControl	8.11	7.98	6.97	6.95	7.16	7.31	672.102	0.295	0.0911825	3.23888	0.00120001
ENSG00000130363	RSPH3	W203C_WT	7.66	7	8.85	6.16	7.07	5.44	428.706	0.460494	0.1051	4.3815	1.17867e-05
ENSG00000130363	RSPH3	WT_plvx neo	6.16	7.07	5.44	6.06	7.8	6.39	399.774	-0.248184	0.107303	-2.31292	0.020727
ENSG00000163191	S100A11	shSTBD1_shControl	376.57	377.2	391.73	291.61	372.55	356.8	2138.31	0.109	0.0512596	2.13153	0.0330454
ENSG00000163191	S100A11	W203C_WT	354.88	391.67	400.66	327.73	329.23	348.76	2126.32	0.193777	0.0539871	3.58932	0.000331537
ENSG00000163191	S100A11	WT_plvx neo	327.73	329.23	348.76	361.09	376.7	390.09	2179.26	-0.222813	0.0501338	-4.44436	8.81521e-06
ENSG00000151835	SACS	shSTBD1_shControl	16.55	16.35	16.54	18.04	18.36	17.37	4817.99	-0.0825	0.0347656	-2.37273	0.0176572
ENSG00000151835	SACS	W203C_WT	7.45	7.47	8.49	8.78	9.45	8.67	2151.58	-0.178016	0.0566718	-3.14118	0.00168271
ENSG00000151835	SACS	WT_plvx neo	8.78	9.45	8.67	7.24	9.07	7.72	2217.6	0.125383	0.0623889	2.0097	0.0444626
ENSG00000160633	SAFB	shSTBD1_shControl	115.79	106.65	107.12	123.14	117.63	119.9	5471.49	-0.131	0.0336967	-3.89559	9.8e-05
ENSG00000160633	SAFB	W203C_WT	107.07	98.2	96.22	123.93	110.03	120.42	4605.1	-0.258555	0.0423402	-6.10661	1.01771e-09
ENSG00000160633	SAFB	WT_plvx neo	123.93	110.03	120.42	106.03	105.59	110.31	4939.78	0.0840038	0.0375707	2.23589	0.0253592
ENSG00000130066	SAT1	shSTBD1_shControl	550.15	534.35	560.35	361.37	478.15	442.94	9101.91	0.294	0.0327627	8.96594	3.08e-19
ENSG00000130066	SAT1	W203C_WT	470.6	476.85	481.22	253.43	258.35	216.15	4797.61	1.00386	0.0508118	19.7565	7.0497e-87
ENSG00000130066	SAT1	WT_plvx neo	253.43	258.35	216.15	276.41	315.26	326.47	3750.71	-0.398131	0.0583062	-6.82828	8.59411e-12
ENSG00000213079	SCAF8	shSTBD1_shControl	13.39	12.23	13.49	15.29	15.36	14.67	990.963	-0.166	0.0729986	-2.27028	0.0231904
ENSG00000213079	SCAF8	W203C_WT	11.36	13.19	10.58	16.3	14.21	13.45	1061.23	-0.296296	0.0731731	-4.04924	5.13835e-05
ENSG00000213079	SCAF8	WT_plvx neo	16.3	14.21	13.45	11.8	13	13.08	1132.21	0.138437	0.067122	2.06246	0.0391636
ENSG00000148396	SEC16A	shSTBD1_shControl	21.23	21.66	23.05	24.02	24.78	24.55	3391.55	-0.104	0.0396949	-2.6255	0.00865218
ENSG00000148396	SEC16A	W203C_WT	17.98	16.68	18.68	20.75	18.75	21.09	2058.74	-0.175491	0.0553879	-3.16839	0.00153286
ENSG00000148396	SEC16A	WT_plvx neo	20.75	18.75	21.09	17.44	19.22	18.89	2115.36	0.131843	0.0504669	2.61246	0.00898936
ENSG00000058262	SEC61A1	shSTBD1_shControl	106.75	107.37	105.07	123.95	122.24	122.2	6013.68	-0.169	0.0321742	-5.25944	1.44e-07
ENSG00000058262	SEC61A1	W203C_WT	92.74	92.3	92.95	116.27	112.49	117.11	5925.51	-0.278913	0.0371048	-7.51689	5.60953e-14
ENSG00000058262	SEC61A1	WT_plvx neo	116.27	112.49	117.11	97.19	100.09	95.46	6154.11	0.201626	0.0385871	5.22522	1.73946e-07
ENSG00000139718	SETD1B	shSTBD1_shControl	6.28	7.01	6.37	7.93	8.32	7.53	1126.47	-0.276	0.0705588	-3.90478	9.43e-05
ENSG00000139718	SETD1B	W203C_WT	7.21	6.57	6.78	8.36	7.89	7.88	953.017	-0.203525	0.0735755	-2.76621	0.00567125
ENSG00000139718	SETD1B	WT_plvx neo	8.36	7.89	7.88	6.65	6.88	6.86	961.416	0.216438	0.0701283	3.08631	0.00202656
ENSG00000168066	SF1	shSTBD1_shControl	174.21	173.79	159.03	201.85	198.92	192.78	7246.32	-0.168	0.0287336	-5.84094	5.19e-09
ENSG00000168066	SF1	W203C_WT	178.45	180.27	175.16	234.53	218.64	205.4	6906	-0.213656	0.0352038	-6.06912	1.28614e-09
ENSG00000168066	SF1	WT_plvx neo	234.53	218.64	205.4	192.64	205.44	196.78	7234.1	0.113566	0.0336561	3.37431	0.000740017
ENSG00000116560	SFPQ	shSTBD1_shControl	200.5	197.62	199.99	230.55	234.21	225.44	12129.1	-0.2	0.0245382	-8.15621	3.46e-16
ENSG00000116560	SFPQ	W203C_WT	181.8	204.21	192.8	230.83	226.49	217.93	8748.37	-0.257344	0.0364245	-7.06513	1.60471e-12
ENSG00000116560	SFPQ	WT_plvx neo	230.83	226.49	217.93	208.95	220.23	215.37	9305.11	0.109266	0.0301298	3.62651	0.000287276
ENSG00000142178	SIK1	shSTBD1_shControl	5.06	3.68	4.72	3.44	5.29	4.68	639.734	-0.188	0.0891807	-2.10425	0.035357
ENSG00000142178	SIK1	W203C_WT	13.12	16.01	16.76	31.18	26.42	25.99	1145.8	-0.833878	0.0794147	-10.5003	8.61007e-26
ENSG00000142178	SIK1	WT_plvx neo	31.18	26.42	25.99	24.77	29.27	25.45	1379.61	0.228124	0.0685477	3.32796	0.000874844
ENSG00000275993	SIK1B	shSTBD1_shControl	3.34	3.97	3.07	3.54	5	4.11	625.098	-0.232	0.0899298	-2.57478	0.0100303
ENSG00000275993	SIK1B	W203C_WT	10.71	12.32	9.19	19.19	18.99	19.47	1063.23	-0.827558	0.0874694	-9.46111	3.04699e-21
ENSG00000275993	SIK1B	WT_plvx neo	19.19	18.99	19.47	14.81	15.72	17.63	1282.38	0.218841	0.0695373	3.1471	0.00164896
ENSG00000164889	SLC4A2	shSTBD1_shControl	133.63	143.47	141.51	142.5	158.41	150.11	4742.76	-0.0935	0.0368977	-2.53329	0.0112998
ENSG00000164889	SLC4A2	W203C_WT	126.67	149.49	132.61	150.17	149.39	152.71	5717.78	-0.2343	0.0398478	-5.87988	4.10574e-09
ENSG00000164889	SLC4A2	WT_plvx neo	150.17	149.39	152.71	145.33	128.62	161.42	5900.38	0.178315	0.0386435	4.61436	3.94315e-06
ENSG00000131389	SLC6A6	shSTBD1_shControl	20.11	17.87	19.18	15.93	18.04	16.7	1879.36	0.236	0.0530687	4.44797	8.67e-06
ENSG00000131389	SLC6A6	W203C_WT	15.39	16.46	16.58	14.42	13.4	12.83	1343.56	0.363287	0.0633843	5.73149	9.95501e-09
ENSG00000131389	SLC6A6	WT_plvx neo	14.42	13.4	12.83	14.76	15.31	15.69	1316.54	-0.274369	0.0620738	-4.42005	9.86776e-06
ENSG00000149639	SOGA1	shSTBD1_shControl	6.1	5.68	6.56	7.89	7.13	7.12	1700.01	-0.254	0.0551508	-4.61387	3.95e-06
ENSG00000149639	SOGA1	W203C_WT	6.68	5.99	7.01	7.24	7.53	7.57	1685.06	-0.126012	0.0629232	-2.00263	0.0452166
ENSG00000149639	SOGA1	WT_plvx neo	7.24	7.53	7.57	5.82	7.15	6.67	1694.3	0.147056	0.0615723	2.38834	0.0169245
ENSG00000123352	SPATS2	shSTBD1_shControl	62.54	57.71	64.74	52.61	54.8	54.84	2778.94	0.21	0.0445691	4.71097	2.47e-06
ENSG00000123352	SPATS2	W203C_WT	47.6	49.57	51.46	43.15	40.79	38.48	1780.28	0.243193	0.0542786	4.48046	7.44834e-06
ENSG00000123352	SPATS2	WT_plvx neo	43.15	40.79	38.48	41	42.67	42.21	1717.85	-0.109437	0.0538386	-2.03269	0.0420842
ENSG00000116096	SPR	shSTBD1_shControl	44.35	45.11	43.98	51.95	52.53	53.05	1082.84	-0.188	0.0674723	-2.78911	0.00528529
ENSG00000116096	SPR	W203C_WT	50.93	54.71	51.81	63.25	65.29	69.09	1254.03	-0.29834	0.0671996	-4.43961	9.01236e-06
ENSG00000116096	SPR	WT_plvx neo	63.25	65.29	69.09	55.48	57.35	56.49	1322.03	0.17626	0.0624631	2.82182	0.00477514
ENSG00000080603	SRCAP	shSTBD1_shControl	28.08	26.16	25.82	34.98	32.48	31.6	191.147	-0.479	0.160611	-2.98117	0.0028715
ENSG00000080603	SRCAP	W203C_WT	18.8	19.03	19.32	22.78	21.79	21.83	2049.58	-0.190614	0.060204	-3.16614	0.00154477
ENSG00000080603	SRCAP	WT_plvx neo	22.78	21.79	21.83	16.49	19.32	19.37	2108.76	0.144161	0.0620649	2.32274	0.020193
ENSG00000167978	SRRM2	shSTBD1_shControl	331.5	329	346.12	362.77	373.65	365.33	26793.5	-0.0535	0.020494	-2.60915	0.0090768
ENSG00000167978	SRRM2	W203C_WT	216.36	247.85	227.84	268.53	247.02	236.2	16878.7	-0.0846566	0.0295768	-2.86227	0.00420621
ENSG00000167978	SRRM2	WT_plvx neo	268.53	247.02	236.2	215.13	222.84	274.16	16844.1	0.131137	0.0323606	4.05235	5.07057e-05
ENSG00000136450	SRSF1	shSTBD1_shControl	229.9	220.76	235.08	269.15	284.31	269.33	5354.14	-0.27	0.0331594	-8.14755	3.71e-16
ENSG00000136450	SRSF1	W203C_WT	176.07	169.8	169.49	207.92	216.23	210.73	6211.06	-0.27998	0.0333879	-8.38567	5.04369e-17
ENSG00000136450	SRSF1	WT_plvx neo	207.92	216.23	210.73	184.27	190.65	180.67	6601.91	0.131943	0.0343614	3.83986	0.000123105
ENSG00000263465	SRSF8	shSTBD1_shControl	23.55	23.52	24.77	23.61	24.96	23.76	979.683	-0.174	0.0733161	-2.37564	0.0175186
ENSG00000263465	SRSF8	W203C_WT	20.66	23.63	21.3	26.2	30.99	24.74	821.053	-0.250991	0.0790498	-3.1751	0.00149785
ENSG00000263465	SRSF8	WT_plvx neo	26.2	30.99	24.74	22.31	22.1	26.56	838.437	0.229012	0.0809877	2.82774	0.00468784
ENSG00000198168	SVIP	shSTBD1_shControl	16.66	19.2	19.7	21.89	19.05	18.39	687.535	-0.181	0.0839698	-2.15996	0.0307757
ENSG00000198168	SVIP	W203C_WT	22.12	23.83	21.52	25.83	24.09	29.54	655.354	-0.254521	0.0950671	-2.67728	0.00742223
ENSG00000198168	SVIP	WT_plvx neo	25.83	24.09	29.54	19.74	26.37	21.39	667.362	0.241483	0.0872705	2.76706	0.00565637
ENSG00000187325	TAF9B	shSTBD1_shControl	15.81	14.16	14.12	19.2	17.83	18.05	801.824	-0.19	0.0781472	-2.42922	0.0151313
ENSG00000187325	TAF9B	W203C_WT	10.33	10.03	10.43	12.84	12.29	13.28	483.505	-0.310151	0.0964554	-3.21549	0.00130224
ENSG00000187325	TAF9B	WT_plvx neo	12.84	12.29	13.28	10.57	11.24	11.48	506.994	0.202952	0.0935261	2.17	0.0300066
ENSG00000112837	TBX18	shSTBD1_shControl	6.81	5.33	6.02	4.75	7.84	7.13	371.128	-0.282	0.113002	-2.49544	0.0125801
ENSG00000112837	TBX18	W203C_WT	6.54	6.45	4.66	8.03	7.71	8.32	263.62	-0.344096	0.132956	-2.58805	0.0096522
ENSG00000112837	TBX18	WT_plvx neo	8.03	7.71	8.32	5.83	7.9	6.71	274.347	0.262861	0.126317	2.08097	0.0374365
ENSG00000169490	TM2D2	shSTBD1_shControl	36.21	40.54	40.64	45.57	51.24	37.88	877.969	-0.181	0.0786467	-2.2984	0.0215392
ENSG00000169490	TM2D2	W203C_WT	48.83	50.5	43.73	55.04	58.62	53.26	917.072	-0.145916	0.0722663	-2.01914	0.0434725
ENSG00000169490	TM2D2	WT_plvx neo	55.04	58.62	53.26	46.73	52.58	48.2	923.636	0.166046	0.0710372	2.33745	0.0194158
ENSG00000170876	TMEM43	shSTBD1_shControl	20.47	19.2	21.34	20.37	21.42	23.94	906.874	-0.177	0.0752066	-2.34745	0.0189023
ENSG00000170876	TMEM43	W203C_WT	20.44	22.89	19.82	24.41	24.34	24.3	1166.33	-0.171019	0.0720182	-2.37467	0.0175646
ENSG00000170876	TMEM43	WT_plvx neo	24.41	24.34	24.3	19.66	22.41	21.08	1181.84	0.174282	0.0644837	2.70272	0.00687745
ENSG00000120802	TMPO	shSTBD1_shControl	158.88	143.49	146.63	156.84	172.32	162.62	7266.05	-0.136	0.0302366	-4.48263	7.37e-06
ENSG00000120802	TMPO	W203C_WT	94.27	94.93	102	113.33	122.27	116.47	6098.49	-0.263095	0.0371651	-7.07909	1.45102e-12
ENSG00000120802	TMPO	WT_plvx neo	113.33	122.27	116.47	105.99	116.26	111.5	6494.67	0.110047	0.0370633	2.96915	0.0029862
ENSG00000121060	TRIM25	shSTBD1_shControl	58.29	58.62	55.23	68.89	66.16	66.38	4320.19	-0.182	0.0380087	-4.79567	1.62e-06
ENSG00000121060	TRIM25	W203C_WT	29.98	29.76	30.3	36.32	35.36	36.86	2679.45	-0.206924	0.045946	-4.50365	6.67973e-06
ENSG00000121060	TRIM25	WT_plvx neo	36.32	35.36	36.86	29.86	30.73	33.65	2777.2	0.139052	0.0451194	3.08186	0.00205709
ENSG00000196367	TRRAP	shSTBD1_shControl	21.41	21.4	20.89	24.96	23.59	23.59	5202.71	-0.0871	0.0331863	-2.62449	0.00867795
ENSG00000196367	TRRAP	W203C_WT	16.8	13.97	15.53	18.87	17.86	19.31	3194.56	-0.218923	0.047134	-4.64469	3.40587e-06
ENSG00000196367	TRRAP	WT_plvx neo	18.87	17.86	19.31	17.16	16.98	16.4	3365.73	0.0993415	0.0450972	2.20283	0.0276066
ENSG00000214021	TTLL3	shSTBD1_shControl	26.53	22.95	23.7	17.44	20.42	21.06	691.042	0.325	0.0907173	3.58373	0.000338717
ENSG00000214021	TTLL3	W203C_WT	18	19.75	19.47	13.47	14.64	12.41	647.215	0.7057	0.0905089	7.79702	6.33871e-15
ENSG00000214021	TTLL3	WT_plvx neo	13.47	14.64	12.41	12.69	14.57	14.79	541.005	-0.225011	0.0989599	-2.27376	0.0229805
ENSG00000143569	UBAP2L	shSTBD1_shControl	137.01	131.2	122.7	140.93	142.81	139.3	5368.8	-0.073	0.0344462	-2.1179	0.0341838
ENSG00000143569	UBAP2L	W203C_WT	96.64	91.9	94.59	119.08	119.92	115.55	3603.63	-0.243556	0.0413106	-5.89573	3.73034e-09
ENSG00000143569	UBAP2L	WT_plvx neo	119.08	119.92	115.55	100.96	110.67	109.65	3845.92	0.0843623	0.0384116	2.19627	0.0280723
ENSG00000214049	UCA1	shSTBD1_shControl	38.76	37.32	41.57	26.48	30.97	29.57	452.197	0.442	0.106967	4.13627	3.53e-05
ENSG00000214049	UCA1	W203C_WT	35.75	40.25	36.34	27.67	29.78	20.49	734.692	0.596687	0.0922824	6.46588	1.00709e-10
ENSG00000214049	UCA1	WT_plvx neo	27.67	29.78	20.49	29.89	28.83	31.25	663.663	-0.306945	0.0933918	-3.28664	0.0010139
ENSG00000124422	USP22	shSTBD1_shControl	81.71	80.63	83.43	92.03	88.71	88.44	5879.23	-0.0812	0.0331658	-2.44836	0.014351
ENSG00000124422	USP22	W203C_WT	66.19	68.27	68.7	82.87	81.87	80.77	5486.93	-0.190792	0.0379498	-5.02748	4.96963e-07
ENSG00000124422	USP22	WT_plvx neo	82.87	81.87	80.77	69.79	74.59	70.41	5699.18	0.116383	0.0370005	3.14545	0.00165831
ENSG00000178252	WDR6	shSTBD1_shControl	99.25	251.8	121.96	236.75	171.62	208.63	4394.19	-0.127	0.0373946	-3.40762	0.000655312
ENSG00000178252	WDR6	W203C_WT	106.04	79.5	141.8	91.98	96.93	178.54	4103.62	-0.123993	0.0395579	-3.13446	0.00172172
ENSG00000178252	WDR6	WT_plvx neo	91.98	96.93	178.54	79.16	77.25	90.87	4166.34	0.119133	0.0401847	2.96463	0.00303049
ENSG00000170027	YWHAG	shSTBD1_shControl	125.71	122.96	119.12	139.72	136.45	135.5	9483.94	-0.119	0.0287935	-4.13639	3.53e-05
ENSG00000170027	YWHAG	W203C_WT	96.93	97.93	97.85	107.78	110.95	105.75	6251.46	-0.117691	0.0332966	-3.53462	0.000408357
ENSG00000170027	YWHAG	WT_plvx neo	107.78	110.95	105.75	96.74	102.09	100.59	6411.09	0.0827101	0.0324392	2.5497	0.0107817
ENSG00000100403	ZC3H7B	shSTBD1_shControl	26.59	25.56	25.86	30.09	29.92	29.7	3131.29	-0.147	0.0413779	-3.55724	0.000374772
ENSG00000100403	ZC3H7B	W203C_WT	22.26	22.62	23.18	27.1	28.1	27.42	2461.6	-0.247818	0.0466133	-5.31647	1.05802e-07
ENSG00000100403	ZC3H7B	WT_plvx neo	27.1	28.1	27.42	23.06	23.13	24.87	2545.84	0.185199	0.0469209	3.94705	7.9119e-05
ENSG00000139800	ZIC5	shSTBD1_shControl	4.4	4.22	4.37	5.1	5.85	5.16	588.985	-0.319	0.089884	-3.551	0.000383769
ENSG00000139800	ZIC5	W203C_WT	3.93	3.28	4.13	5.11	5.36	4.64	335.378	-0.387336	0.122958	-3.15016	0.00163183
ENSG00000139800	ZIC5	WT_plvx neo	5.11	5.36	4.64	3.93	4.24	4.34	355.384	0.238425	0.112118	2.12655	0.0334578
ENSG00000015171	ZMYND11	shSTBD1_shControl	17.03	17.18	15.63	18.56	18.61	17.78	1108.81	-0.157	0.0673648	-2.32514	0.0200645
ENSG00000015171	ZMYND11	W203C_WT	13.47	13.62	12.68	16.55	17.53	17.32	877.102	-0.272956	0.0720552	-3.78815	0.000151776
ENSG00000015171	ZMYND11	WT_plvx neo	16.55	17.53	17.32	13.54	16.17	14.39	914.997	0.181994	0.0723775	2.51451	0.0119196
ENSG00000101493	ZNF516	shSTBD1_shControl	6.96	8.22	7.14	6.59	5.56	7.2	773.268	0.18	0.0807122	2.23264	0.0255724
ENSG00000101493	ZNF516	W203C_WT	5.83	6.43	7.28	7.29	5.66	6.93	629.674	0.273711	0.0871289	3.14145	0.00168114
ENSG00000101493	ZNF516	WT_plvx neo	7.29	5.66	6.93	5.7	7.16	7.1	631.471	-0.24685	0.088126	-2.8011	0.00509292
ENSG00000179195	ZNF664	shSTBD1_shControl	81.05	73.89	74.06	83.37	82	83.75	4706.69	-0.116	0.0353261	-3.27771	0.00104653
ENSG00000179195	ZNF664	W203C_WT	55.25	55.57	55.21	58.08	62.02	59.62	3600.59	-0.0965974	0.0426509	-2.26484	0.0235225
ENSG00000179195	ZNF664	WT_plvx neo	58.08	62.02	59.62	52.01	57.5	56.06	3663.32	0.0850123	0.0419118	2.02836	0.0425232
