# Supplementary material for: Model-based analysis uncovers mutations altering autophagy selectivity in human cancer
Source: Nat Commun. 2021 May 31;12:3258. doi: 10.1038/s41467-021-23539-5 (PMC8166871; doi:10.1038/s41467-021-23539-5)
Supplement: Supplementary file 11 — Supplementary Data 8 [file 41467_2021_23539_MOESM11_ESM.xlsx]

## Sheet: Description
Supplementary Data 8. Related to Figure 6. Overview of metabolites identified in each sample by targeted metabolomic profiling and isotope tracing analysis.
The numbers of metabolites identified in each sample by targeted metabolomic profiling.
shControl-sample 1	shSTBD1-sample 1	shControl-sample 2	shSTBD1-sample 2	shControl-sample 3	shSTBD1-sample 3
194	200	195	200	192	200
The numbers of metabolites identified in each sample by isotope tracing analysiss.
shControl-sample 1	shSTBD1-sample 1	shControl-sample 2	shSTBD1-sample 2	shControl-sample 3	shSTBD1-sample 3
33	33	33	33	33	33

## Sheet: Targeted metabolomic profiling
Compound Name	shControl-sample 1	shControl-sample 2	shControl-sample 3	shSTBD1-sample 1	shSTBD1-sample 2	shSTBD1-sample 3	FC	p value	KEGG	Pathway
Orotic acid	375012	363418	373278	150564	141161	143057	0.391094	1.04507e-06	C00295	Pyrimidine Metabolism
Alpha-Lactose/D-Maltose/sucrose/Trehalose	66339.6	66704.4	66013.9	14457.8	17413.7	17905	0.250061	1.40184e-06	C00243	Lactose Synthesis/Galactose Metabolism
2-Deoxy-2-keto-6-phosphogluconic(ED)	40819.3	39309.8	38034.4	8715.3	8545.73	8723.99	0.219907	2.84145e-06
Oxalacetate	1287312	1314609	1419370	108354	101826	93370	0.0754857	6.78383e-06	C00036	Citric Acid Cycle
Choline	2.18283e+06	2.08456e+06	2.23273e+06	835625	857595	889008	0.397259	9.31923e-06	C00114	Methionine Metabolism/Phospholipid Biosynthesis/Betaine Metabolism
(S)-dihydroorotate	183868	170886	190995	19180.5	13817.9	17904.4	0.0932714	1.11528e-05	C00337	Pyrimidine metabolism
6-Phosphonoglucono-D-lactone	80367.8	90995.6	79351.3	17754	16877.6	14950.4	0.197762	6.15401e-05	C01236	Pentose Phosphate Pathway
Glucose	4.14041e+06	4.00274e+06	4.0991e+06	3.28934e+06	3.16837e+06	3.16962e+06	0.786402	0.000108223	C00031	Glycolysis/Gluconeogenesis/Galactose Metabolism/Warburg Effect
Malate	1.36676e+06	1.34707e+06	1.3861e+06	2.1818e+06	1.99332e+06	2.181e+06	1.5503	0.000294569	C00711	Citric Acid Cycle/Gluconeogenesis
Glycerol 3-phosphate	55896	54223	50372	91995	84069	85623	1.63054	0.00032279	C00093	Glycerolipid Metabolism/Phospholipid Biosynthesis/De Novo Triacylglycerol Biosynthesis/Mitochondrial Electron Transport Chain
Dimethyglycine	321584	274838	293859	139641	146961	135236	0.473825	0.00036743	C01026	Betaine Metabolism/Glycine and Serine Metabolism/Methionine Metabolism
Cadaverine	15864.9	8777.49	6508.08	169867	175505	220242	18.1575	0.000386946	C01672	Glutathione metabolism
N-Acetyl-d-glucosamine/mannosamine	1.34436e+06	1.32024e+06	1.35842e+06	1.10782e+06	1.05644e+06	1.02896e+06	0.79374	0.00042003	C00140	Amino Sugar Metabolism
Homocysteine thiolactone	N/A	7514.89	7175.61	5402.46	5368.81	5347.94	0.731502	0.000595202
4-Acetamidobutanoic acid	782605	787773	785167	634180	574437	618836	0.775809	0.000609388	C02946	Arginine and proline metabolism
Phenylpyruvate	469752	507975	480423	1049072	880175	991919	2.00334	0.000662566	C00166	Phenylalanine and Tyrosine Metabolism
Nicotinic acid	418561	517144	526656	192223	142793	165883	0.342527	0.00101745	C00253	Nicotinate and Nicotinamide Metabolism
Pyridoxal-vb6	360480	381595	469695	880429	819453	1.01373e+06	2.23938	0.00165796	C00250	Valine, Leucine and Isoleucine Degradation/Vitamin B6 Metabolism
N-acetyl-l-phenylalanine	46108.8	49376.4	53820.8	27852.3	27327.9	32477.8	0.587103	0.00176163	C03519	Phenylalanine metabolism
Fumarate	169071	149203	140871	244219	221169	245620	1.54855	0.00188701	C00122	Citric Acid Cycle/Mitochondrial Electron Transport Chain/Urea Cycle/Aspartate Metabolism
Biliverdin	25430	27221.5	23283.3	57812.2	50547.5	45910.5	2.03161	0.00201163	C00500	Porphyrin Metabolism
L-Glutamic acid	39915815	40523138	40640520	36861226	34857315	36251814	0.891731	0.00232575	C00025	Glutamate Metabolism/Purine Metabolism/Folate Metabolism/Glutathione Metabolism/Urea Cycle
2-Hydroxy-3-(4-hydroxyphenyl)propanoate	4.07184e+06	4.38607e+06	4.3986e+06	6.82143e+06	5.94778e+06	6.95722e+06	1.53435	0.00236554	C03672
L-Leucine	882647	895246	914263	824091	831293	836006	0.925426	0.00242412	C00123	Valine, Leucine and Isoleucine Degradation
Pantothenic Acid	2.96077e+07	3.00279e+07	3.0864e+07	2.71102e+07	2.55163e+07	2.59453e+07	0.868201	0.00273329	C00864	Pantothenate and CoA Biosynthesis/Beta-Alanine Metabolism
Glucose 6-phosphate	63136	64926	61415	109982	96945	90143	1.56784	0.00372005	C00668	Glycolysis/Pentose Phosphate Pathway
Oxidized glutathione	104719	130350	107113	163064	162513	168037	1.44255	0.00379457	C00127	Glutathione Metabolism/Glutamate Metabolism/Arachidonic Acid Metabolism
4-Hydroxyphenylacetate	73672.7	72723.2	68904.6	61963.7	60410.8	63088.3	0.861414	0.0038256	C00642	Tyrosine Metabolism
Creatine	257845	225371	266765	156291	169471	132245	0.610692	0.00426422	C00300	Arginine and Proline Metabolism/Glycine and Serine Metabolism
L-carnitine	57009.2	49854.7	50778.3	37370.7	34352.1	40480	0.711756	0.00610094	C15025	Carnitine Synthesis/Fatty acid Metabolism/Oxidation of Branched Chain Fatty Acids
1-Methyladenosine	21687.4	23697.6	25423	47383.9	35862.6	44973.8	1.81082	0.00645581	C02494
Allantoin	248729	260881	254055	272705	273791	279247	1.08129	0.00698569	C01551
(+/-)-2-Hydroxy-4-(methylthio)butanoic acid	41016	47481.7	52754	88419.5	69584.2	85205.4	1.72181	0.00725093
Citrate	3888028	3972876	3565079	3179734	3027909	3211349	0.824349	0.00804257	C00158	Citric Acid Cycle/Warburg Effect
Azelaic acid	37494.9	36818.1	41963	53754.5	51135.9	61277.8	1.42908	0.00844784	C08261
L-Isoleucine/L-Leucine/4-hydroxy-l-proline	135597648	132957425	127889661	122410206	118465749	117488487	0.903946	0.00949591	C00407	Valine, Leucine and Isoleucine Degradation
NAD	N/A	5798.98	10438.1	51147.9	40842.8	36515.8	5.27627	0.00962497	C00003	Nicotinate and Nicotinamide Metabolism/Citric Acid Cycle/Glycolysis/Mitochondrial Electron Transport Chain
Salicylic acid	72744.1	77917.3	79799.4	88933.3	92311.3	99107.8	1.21649	0.0104729	C00805	Phenylalanine metabolism
Pyridoxine-vb6	1.38087e+07	1.41304e+07	1.37213e+07	1.32331e+07	1.26795e+07	1.31127e+07	0.936747	0.0136931	C00314	Vitamin B6 Metabolism
Thiamine	1.40114e+07	1.45914e+07	1.52755e+07	1.96837e+07	1.80389e+07	1.69681e+07	1.24642	0.014353	C00378	Thiamine Metabolism
Tropate	96065.4	108494	112174	191454	145654	202185	1.70267	0.014612	C01456
Isocitrate	42468.2	37836.1	34006.8	24206.2	26126.3	29076.8	0.694678	0.0146646	C00311	Citric Acid Cycle/Warburg Effect
Phthalic acid	67352.5	78931.1	70943.5	84958.1	86782.8	88986.5	1.20025	0.0159758	C01606
Fructose 6-phosphate	10674.7	14388.5	14202.5	22752.3	18663.6	19071.5	1.54046	0.0163257	C00085	Glycolysis/Pentose Phosphate Pathway
Succinate	3.72052e+07	3.77764e+07	3.85705e+07	4.32542e+07	4.01338e+07	4.16536e+07	1.10118	0.0176606	C00042	Citric Acid Cycle
Betaine	2.22904e+06	2.15576e+06	2.35837e+06	2.49775e+06	2.49843e+06	2.45554e+06	1.10508	0.017873	C00719	Methionine Metabolism
Glucosamine/mannosamine/galactosamine	7.37867e+06	7.56374e+06	7.58314e+06	7.76377e+06	8.05819e+06	7.87333e+06	1.05193	0.0224382	C00329	Amino Sugar Metabolism
Uridine diphosphate-N-acetylglucosamine	14203.1	36381	35986.8	58417.8	70417.9	53027.5	2.10074	0.0238237	C00043	Amino Sugar Metabolism
S-Adenosylhomocysteine	65087.5	65917.8	69694.2	60998.2	59521.2	62929.6	0.914048	0.0291302	C00021	Methionine Metabolism/Folate Metabolism
Uracil	290084	284927	307024	330805	314331	316447	1.09019	0.0348584	C00106	Pyrimidine Metabolism/Beta-Alanine Metabolism
Gluconic acid	1.5666e+06	1.49445e+06	1.41309e+06	1.34283e+06	1.37776e+06	1.28271e+06	0.894767	0.0399418	C00257	Pentose phosphate pathway
Norspermidine	17127.1	16099.2	15154.2	14665.6	14300.5	13563.1	0.879056	0.0409234	C03375
Guanidoacetic acid	18620.7	17711.8	N/A	11644.5	7383.31	12973.9	0.587202	0.0423424	C00581	Arginine and Proline Metabolism/Glycine and Serine Metabolism
Adipic acid/mono-methyl glutarate	38312.7	37229.6	40170.3	31319	36327.1	30834.7	0.85108	0.0424325	C06104
L-Arginine	1.15657e+06	1.06391e+06	1.11522e+06	997009	1.04059e+06	1.03361e+06	0.92071	0.0425134	C00062	Arginine and Proline Metabolism/Urea Cycle
Galactitol/L-Iditol/Mannitol/Sorbitol	653988	606075	664361	704757	703973	683805	1.08736	0.0434117	C01697	Galactose Metabolism
Glycolic acid	54054.5	60688.2	60778.1	51946.5	49041.4	52757.2	0.875937	0.0437536	C00160	Glyoxylate and dicarboxylate metabolism
Guanosine	13986.7	6270.87	8342.62	14029.6	19306.8	19904.6	1.86156	0.0503945	C00387	Purine Metabolism
Ribulose 1,5-bisphosphate	15018.7	10197.1	14245.3	8528.71	9400.64	9481.78	0.694636	0.0580415	C01151	Pentose phosphate pathway/Phosphonate and phosphinate metabolism
Phenylacetic acid	49027.8	53834.4	47859.6	43436.2	46822.1	44173.1	0.891918	0.0607582	C07086	Phenylacetate Metabolism
Uridine 5'-diphosphate	29063.6	26143.7	24735.9	22409.6	21412.9	N/A	0.822257	0.0673997	C00015	Starch and Sucrose Metabolism
N-methyl-d-aspartic acid	46950	52227	68665.9	42857.6	31445.5	13834.5	0.525119	0.0676197	C12269
a-ketoglutarate	5.76036e+06	5.76977e+06	6.18435e+06	7.14037e+06	6.12429e+06	6.94957e+06	1.14111	0.07132	C00026	Citric Acid Cycle
Glyceric acid	574879	593093	620669	666425	615847	652026	1.08143	0.0729991	C00258	Glycerolipid Metabolism/Glycine and Serine Metabolism
L-Methionine/3-methyladenine	4.81532e+06	5.37195e+06	5.25751e+06	4.50495e+06	4.60612e+06	4.87357e+06	0.90546	0.0738115	C00073	Methionine Metabolism/Betaine Metabolism/Spermidine and Spermine Biosynthesis
D-ribulose-5-phosphate/Xylulose 5-phosphate/ribose-5-phosphate/Arabinose-5-phosphate	7189.43	8505.46	7740.7	9184.56	14959.1	11498	1.52084	0.0772815	C00199	Pentose Phosphate Pathway
Fructose 1,6-bisphosphate	49868.3	58151.4	38739	35177.8	24521.7	37875.8	0.664869	0.0776429	C00354	Glycolysis
3-(2-Hydroxyphenyl)propionic acid	148271	139383	138535	147444	150397	157086	1.06743	0.0858593	C01198	Phenylalanine metabolism
D-2-Hydroxyglutarate	955695	920522	947201	1040811	955220	1011835	1.06533	0.0872496	C02630
Citrulline	125012	98764.1	94340.8	87835.1	85529.5	79057.1	0.793488	0.0920198	C00327	Aspartate Metabolism/Urea Cycle/Arginine and Proline Metabolism
Guanine	8215.47	5814.89	7565.03	7952.54	18849.9	15896.7	1.97723	0.102345	C00242	Purine Metabolism
6-Phosphogluconic acid	30317.2	33416.2	27388.4	24965.1	28295.1	25879.1	0.8685	0.117013	C00345	Pentose Phosphate Pathway
dADP	7055.94	7732.97	6108.11	9501.67	N/A	8003.21	1.25651	0.119162	C00206	Purine Metabolism
N-formylglycine	3.58815e+06	25729.6	3.54931e+06	108186	35994.2	37417.1	0.0253514	0.120164
Thymine	114378	112162	110263	119675	116007	134941	1.10042	0.129515	C00178	Pyrimidine Metabolism
4-Methyl-2-oxovaleric acid/itaconate	35077.6	38696.2	26318.2	23434.1	23357.2	29602.8	0.76324	0.134336	C00490	Valine, Leucine and Isoleucine Degradation
Propionylcarnitine	538632	524013	493065	504178	468052	488099	0.93869	0.135115	C03017	Oxidation of Branched Chain Fatty Acids
Deoxycarnitine	37910.3	32536.6	41237.9	34460.4	32207.9	25302.9	0.823489	0.154064	C05543
Beta-Alanine	28280.7	536983	506379	1.34689e+06	673880	554449	2.40306	0.166331	C00099	Aspartate Metabolism/Beta-Alanine Metabolism/Histidine Metabolism/Propanoate Metabolism/Pyrimidine Metabolism
N-Alpha-acetyllysine	687089	685397	677901	705231	728615	683518	1.03267	0.169123	C12989	Lysine biosynthesis
L-Alanine	58104.5	41202.7	29916.9	48587.3	106408	67510.4	1.72186	0.175072	C00041	Alanine Metabolism/Urea Cycle/Glutathione Metabolism/Glucose-Alanine Cycle
3-Methylhistamine	17719.8	28751.5	15495.2	20754.5	50104.9	37231.1	1.74434	0.178393
kynurenic acid	15727.4	13411.1	23703.9	9315.17	13816.2	13333	0.690058	0.186514	C01717	Tryptophan Metabolism
Diethanolamine	12218.9	15722.3	25182	14469.9	7934.13	10338.7	0.616355	0.19063		Glycerophospholipid metabolism
L-Acetylcarnitine	1.24183e+06	1.31768e+06	1.41279e+06	1.37635e+06	1.39221e+06	1.51602e+06	1.07861	0.191478	C02571	Beta Oxidation of Very Long Chain Fatty Acids
L-Tyrosine	4.07915e+07	3.99278e+07	3.94858e+07	4.05314e+07	3.65284e+07	3.70673e+07	0.949435	0.197277	C00082	Tyrosine Metabolism/Thyroid hormone synthesis/Phenylalanine and Tyrosine Metabolism/Catecholamine Biosynthesis
Adenine	272034	308600	89009	127133	154678	50461.1	0.496192	0.20687	C00147	Purine Metabolism
Methionine sulfoximine	77913.9	69368.7	69719.9	76908.1	76135.9	76376.2	1.05722	0.213541	C03510
Decanoylcarnitine-C10	41496	43090.1	39052.8	41935.8	44814.2	43159.6	1.05072	0.220282		Acylcarnitines
L-Lactic acid	67974855	69665761	50187705	56098081	54720766	47966270	0.845374	0.222987	C00186	Pyruvate Metabolism/Gluconeogenesis
Folic acid	5.57546e+06	5.03756e+06	4.933e+06	4.79466e+06	4.72362e+06	5.08067e+06	0.93908	0.236653	C00504	Folate Metabolism/Pterine Biosynthesis
Erythritol	39575.5	44239.3	35322.3	41857.7	49084.8	42548.3	1.12048	0.238267	C00503
3,4-Dihydroxyphenylacetic acid	12363.7	8976.84	16652.7	16976.2	13106.7	24003.9	1.42359	0.239624	C01161	Tyrosine Metabolism
Homogentisic acid	12363.7	8976.84	16652.7	16976.2	13106.7	24003.9	1.42359	0.239624	C00544	Tyrosine Metabolism
2,3-Dihydroxybenzoate/Protocatechuic acid	15235.8	25719.7	19182.2	5432.64	11724.2	20775.2	0.630754	0.242438	C00196	Benzoate degradation
Methacholine	6247	6214.74	13174.8	16684	16248.1	7825.03	1.58981	0.244503	C07471
Ascorbic acid-Vc	67267.4	70904.6	64041	68437	56152.5	61230.5	0.918933	0.251343	C00072	Carnitine Synthesis/Catecholamine Biosynthesis/Oxidation of Branched Chain Fatty Acids/Phytanic Acid/Tyrosine Metabolism Peroxisomal Oxidation
Glucose 1-phosphate	10232.8	9207.82	12657.4	10101.4	6457.34	9458.23	0.81055	0.252939	C00103	Glycolysis/Galactose Metabolism/Nucleotide Sugars Metabolism
D-Fructose 2,6-bisphosphate	6774.51	8098.93	5838.17	9358.15	21296	7489.56	1.84166	0.254743	C00665	Fructose and Mannose Degradation
Pyruvate	59503.9	25914.3	55905.2	49086.7	182274	74408.4	2.16361	0.263785	C00022	Glycolysis/Citric Acid Cycle
Tyramine	8472.85	25112.1	32151.8	6595.11	14381.3	15351	0.552619	0.263803	C00483	Tyrosine Metabolism
Pyroglutamic acid	13294367	12916218	13270089	13561134	13059543	14209465	1.03418	0.273381	C01879	Glutathione Metabolism
2',4'-DihydroxyacetopheN/A	29015.6	22295.8	N/A	24529.3	20421.8	17510.7	0.811538	0.275057	C03663
Aconitate	791609	800722	817943	943619	760084	920288	1.08867	0.288096	C00417	Citric Acid Cycle
Deoxyguanosine	12953.1	16050.2	11439.5	11501.1	12789.9	11129.1	0.875808	0.311706	C00330	Purine Metabolism
Adenosine	19323.5	16527.3	16444.4	22418.9	20979.2	16174.7	1.13916	0.314658	C00212	Betaine Metabolism/Methionine Metabolism/Purine Metabolism/Selenoamino Acid Metabolism
Dihydrofolate	13325	12750.9	11390	11079	12661.6	11112.4	0.930258	0.324362	C00415	Folate Metabolism/Pyrimidine Metabolism
Ornithine	5908.23	15934	10886.4	18302.1	13073.7	12614.3	1.34409	0.334151	C00077	Spermidine and Spermine Biosynthesis/Urea Cycle/Glycine and Serine Metabolism/Arginine and Proline Metabolism
3-Hydroxymethylglutaric acid	539214	561512	558784	565280	499106	528312	0.959739	0.336171	C03761	Estrone Metabolism
Cholesterol	8.55273e+06	8.70525e+06	8.53975e+06	8.42737e+06	8.92558e+06	1.37524e+07	1.20574	0.356501	C00187	Bile Acid Biosynthesis/Steroid Biosynthesis
4-Hydroxyproline	27561.1	29507.4	28573.8	21010	30098.8	26170.5	0.90235	0.358767	C01157	Bile Acid Biosynthesis
O-Acetylserine	92218.4	92436.2	110965	104399	8964.11	89861.4	0.687454	0.367325	C00979	Sulfur metabolism/Selenoamino acid metabolism
Glucosaminate	8628.59	9878.39	11440.3	9253.11	8474.2	9580.42	0.91186	0.372517	C00329	Amino Sugar Metabolism
L-Threonine	800652	785693	806412	812719	703015	778943	0.95901	0.378189	C00188	Threonine and 2-Oxobutanoate Degradation
5-Hydroxyindoleacetate	254634	241143	306501	248827	76622.1	280030	0.754699	0.378525	C05635	Tryptophan Metabolism
Dihydroxyacetone phosphate	26674.8	18189.4	20213.5	16439.2	21102.8	18958.2	0.868197	0.3788	C00111	Glycolysis/De Novo Triacylglycerol Biosynthesis
Carcinine	2.60007e+06	2.63986e+06	2.49927e+06	2.57795e+06	2.36911e+06	2.56419e+06	0.970547	0.39257
Serotonin	104698	93298.5	115105	65976.5	97846.7	108837	0.870837	0.399599	C00780	Tryptophan Metabolism
3-Dehydroshikimate	38162.8	35838.5	35049.5	28529.1	39426	32010.8	0.916693	0.416678	C02637
2-Hydroxypyridine	152559	135905	127333	134924	130728	129569	0.950512	0.416834	C02502
dTDP	6605.62	13155.8	9722.1	5913.28	10855.1	6242.45	0.780462	0.432453	C00363	Pyrimidine Metabolism
Caffeic acid	16881.6	12524.9	15781	19304.9	6307.13	8657.97	0.758395	0.435845	C01481
Prostaglandin D2	50975.6	33955.1	N/A	52893.8	12651.8	12488.7	0.612533	0.438766	C00696	Arachidonic Acid Metabolism
Guanosine monophosphate	28715.8	6792.21	N/A	8633.57	5738.7	N/A	0.404761	0.440055	C00144	Purine Metabolism/Glutamate Metabolism
5-Aminolevulinic acid	6266.67	60731.7	54335.5	52438.8	81060	40097	1.43073	0.454201	C00430	Glycine and Serine Metabolism/Porphyrin Metabolism
Normetanephrine	1.60972e+06	1.66695e+06	1.59932e+06	1.55826e+06	1.48461e+06	1.68227e+06	0.969064	0.458723	C05589	Tyrosine Metabolism
Xanthurenic acid	29813.6	68318.8	33244.2	27944.8	34480.2	38793.9	0.770449	0.472953	C02470	Tryptophan Metabolism
L-Histidine	3.5194e+06	3.69874e+06	3.8163e+06	3.70266e+06	3.46705e+06	3.60655e+06	0.976603	0.478248	C00135	Histidine Metabolism/Beta-Alanine Metabolism/Methylhistidine Metabolism/Ammonia Recycling
3-Methoxytyrosine	5553.33	5060.56	6341.36	N/A	5587.29	6767.28	1.09299	0.479268		Vitamin B6 Metabolism
D-Arabitol/D-Xylitol/Ribitol	27288.2	39056.7	32718.2	38052.7	32340	37577.9	1.08992	0.484875	C01904	Phospholipid Biosynthesis
dAMP	23845	20485.4	24298.1	23493.4	17171.3	22631.7	0.922305	0.485628	C00360	Purine Metabolism
Pipecolic acid	2.94864e+06	46505.7	3.25682e+06	242345	143478	2.91966e+06	0.528711	0.512619	C00408	Lysine degradation/Tropane, piperidine and pyridine alkaloid biosynthesis
Uric acid	2.18418e+06	2.32475e+06	2.1333e+06	2.09632e+06	2.36086e+06	2.44071e+06	1.03849	0.512771	C00366	Purine Metabolism
Benzoic acid	46783.1	42978.7	47827.5	51563.9	40102.5	55311.8	1.06824	0.550464	C00180	Phenylalanine metabolism
Kynurenic acid	23730.8	23538	20090.7	21847.4	18995.9	23270	0.951806	0.564597	C01717	Tryptophan Metabolism
L-Selenomethionine	13548.5	7793.92	11180.2	20188	7006.54	12971.4	1.23502	0.573404	C05335	Selenoamino Acid Metabolism
Gluconolactone	11626	12290.4	11389.1	9821.65	11618.2	12417.9	0.958997	0.585063	C00198	Pentose Phosphate Pathway
Tryptophanamide	21668.2	20722.1	22655.1	21211.2	15512.6	23853.5	0.931306	0.586788	C00977
Pimelic acid/2-oxoadipate	80129.8	93310.1	147982	101823	91360.4	92771.4	0.889656	0.603998	C02656	Biotin metabolism
Creatinine	621465	596706	677701	630646	642184	666288	1.02281	0.610965	C00791	Retinol Metabolism
Xanthosine	496286	551123	524342	532088	486151	518971	0.978024	0.611209	C01762	Purine Metabolism
L-Valine	4.33527e+06	4.61179e+06	5.2885e+06	4.04008e+06	4.59122e+06	4.96673e+06	0.955216	0.615321	C00183	Valine, Leucine and Isoleucine Degradation
L-Glutamine	603293	573638	520277	570236	534681	550798	0.975552	0.627701	C00064	Purine Metabolism/Pyrimidine Metabolism/Glutamate Metabolism
L-Dopa	5432.38	5412.52	25493.6	20869.2	23449.1	5528.61	1.37174	0.632843	C00355	Catecholamine Biosynthesis/Tyrosine Metabolism
Glutaric acid	221692	267089	237725	264847	231245	255746	1.03487	0.638801	C00489	Lysine degradation/Fatty acid metabolism
L-Lysine	2169297	2111336	2278628	2201480	2115088	2169495	0.988841	0.681053	C00047	Lysine Degradation/Carnitine Synthesis/Biotin Metabolism
Inosine	N/A	7216.46	6693.79	N/A	7657.61	5007.12	0.91046	0.690048	C00294	Purine Metabolism
D-Glyceraldehyde 3-phosphate	6744.9	77161.2	6922.56	16985.3	20921.2	96020.2	1.4745	0.700878	C00661	Glycolysis
Hypotaurine	6945.15	N/A	6887.73	5283.18	N/A	11088.6	1.18354	0.704576	C00519	Taurine and Hypotaurine Metabolism
Hypoxanthine	16364.1	20089.2	18364.9	15334.4	19363.5	18167.4	0.964375	0.706317	C00262	Purine Metabolism
L-Proline	1.5479e+06	1.56703e+06	1.72535e+06	1.357e+06	1.639e+06	1.70851e+06	0.971949	0.727989	C00148	Arginine and Proline Metabolism
Myoinositol	221405	243687	232603	228898	234778	226328	0.988976	0.729112	C00137	Inositol Metabolism/Inositol Phosphate Metabolism/Phosphatidylinositol Phosphate Metabolism
Aminoadipic acid	149639	147443	133302	162798	133015	145132	1.02454	0.743795	C00956	Lysine Degradation
L-Serine	24618.6	11957.1	8485.03	18618.9	15276.9	15619.7	1.09886	0.781949	C00065	Sphingolipid Metabolism
L-Kynurenine	82257.7	85680.5	82609.7	88629.1	78228.1	86112.9	1.00967	0.819622	C00328	Tryptophan Metabolism
N-Acetylneuraminic acid	175551	176775	176064	184292	162231	177589	0.991903	0.838042	C00270	Amino Sugar Metabolism
D-Erythrose 4-phosphate	56928.4	57848.1	62265.4	62642.3	54532.7	61862.9	1.01127	0.838701	C00279	Pentose Phosphate Pathway
2,3-Diaminopropionic acid	6124.59	N/A	11124.9	7137.51	8935.97	N/A	0.931824	0.845394	C03401
Dodecanoylcarnitine	22687.1	32517	26168.2	28820.1	26544.4	24052.6	0.975974	0.848098		Acylcarnitines
Butyrylcarnitine	136656	139634	136904	116297	112103	172891	0.971193	0.849642	C02862	Acylcarnitines
Purine	245200	217620	224978	243324	218070	219368	0.989771	0.850104	C15587
N1-acetylspermine	19474.5	25354.7	14598.4	9198.12	26012.5	28071	1.06485	0.858075	C02567
DL-Homocystine	74076.6	120175	128653	85211.7	140167	110083	1.03889	0.865802	C01817	Cysteine and methionine metabolism
L-Isoleucine	274468	272355	287587	269367	281403	287484	1.00461	0.866416	C00407	Valine, Leucine and Isoleucine Degradation
Glycine-2	67705.4	41679.6	40920.6	39117	58930.8	46998.2	0.965008	0.87574	C00037	Glycine and Serine Metabolism/Purine Metabolism/Bile Acid Biosynthesis/Porphyrin Metabolism
Imidazoleacetic acid	802627	770712	319645	738924	425472	820075	1.04833	0.884456	C02835	Histidine Metabolism
L-Aspartic acid	136882	155169	113345	145162	131873	122632	0.985869	0.89632	C00049	Purine Metabolism
D-Glucuronic acid	108006	140553	149287	111672	135364	144547	0.984256	0.902033	C00191	Inositol Metabolism/Starch and Sucrose Metabolism
L-Phenylalanine	1.07702e+08	1.07234e+08	1.08098e+08	1.13648e+08	1.02141e+08	1.06075e+08	0.996381	0.913912	C00079	Phenylalanine and Tyrosine Metabolism
Myristoylcarnitine-C14	216846	230932	220842	220880	219022	230276	1.00233	0.928656		Acylcarnitines
4-Hydroxybenzaldehyde	106795	101568	11855	124635	13049	95016	1.05668	0.931419	C00633
Thyrotropin releasing hormone	6474.47	14024.7	6188.24	6836.8	13327.3	7410.34	1.03323	0.932909	C03958
Malonic acid	147283	62933.6	174539	120020	17312.9	229212	0.952668	0.934872	C00383	Fatty Acid Biosynthesis
5-Methylcytosine	24849.3	30912.8	41974.5	15475.4	66594.6	20089.3	1.04525	0.935356	C02376	Pyrimidine metabolism
Cytosine	24865.6	22913	10456.2	10212	N/A	27196	0.96355	0.93963	C00380	Pyrimidine metabolism
Xanthine	816197	767107	852968	844178	755133	828150	0.996383	0.940553	C00385	Purine Metabolism
L-3-Hydroxykynurenine	N/A	5033.36	14676	9116.98	N/A	9784.05	0.958989	0.94097	C03227	Tryptophan metabolism
Phosphoribosyl pyrophosphate	10474.6	9072.55	10151.1	11445.9	9513.24	8917.48	1.00601	0.948966	C00119	Purine Metabolism/Pyrimidine Metabolism
3-Phosphoglycerate/2-Phosphoglycerate	10756.5	11691.8	N/A	7168.17	11236.5	14696.7	0.983042	0.950613	C00197/C00631	Glycolysis
3-Aminoisobutanoic acid	17567.7	N/A	28256.9	16635.6	28398	N/A	0.982739	0.964831	C05145	Pyrimidine Metabolism
Trigonelline	22798	13225	34988.9	16534.5	46118.6	6903.29	0.979503	0.972799	C01004	Nicotinate and nicotinamide metabolism
Prostaglandin E2	8313.94	21254.6	N/A	9349.96	28427.9	7522.77	1.02137	0.976511	C00584	Arachidonic Acid Metabolism
dCTP	112386	102428	111117	114452	113799	97099	0.998217	0.977592	C00458	Pyrimidine Metabolism
Nicotinamide	4837208	4736098	4743826	4941878	4611215	4772883	1.00062	0.978078	C00153	Nicotinate and Nicotinamide Metabolism
Homovanillic acid	6517.56	17981.4	7571.01	11627.4	11344.3	9317.26	1.00683	0.985325	C05582	Tyrosine Metabolism
Cytidine triphosphate	8527.94	6990.69	7809.37	8071.75	7269.27	8001.44	1.00062	0.992953	C00063	Pyrimidine Metabolism/Phosphatidylcholine Biosynthesis/Pantothenate and CoA Biosynthesis
Oxalic acid	1.73277e+06	1.51917e+06	1.78121e+06	1.79473e+06	1.53479e+06	1.70507e+06	1.00029	0.996747	C00209	Glyoxylate and dicarboxylate metabolism
Uridine diphosphate glucose	N/A	N/A	11660.2	48948.7	48698.8	33303.3	3.74353	N/A	C00029	Nucleotide Sugars Metabolism
Pterin	24027.7	22042.5	26219.5	N/A	N/A	N/A	N/A	N/A	C00715	Phytanic Acid Peroxisomal Oxidation
3-Sulfino-l-alanine	23096	N/A	N/A	13716.6	N/A	14435.9	0.609468	N/A	C00606	Cysteine Metabolism/Taurine and Hypotaurine Metabolism
Phosphocreatine	N/A	N/A	7468.27	17038.5	26886.2	18931.2	2.80546	N/A	C02305	Arginine and Proline Metabolism
NADP	N/A	N/A	N/A	8500.45	7787.21	N/A	N/A	N/A	C00006	Nicotinate and Nicotinamide Metabolism/Transfer of Acetyl Groups into Mitochondria/Warburg Effect
Glycerophosphocholine	18592.3	12318.6	10702.9	N/A	5077.85	N/A	0.36607	N/A	C00670	Retinol Metabolism
Uridine diphosphate glucuronic acid	N/A	N/A	N/A	8189.42	11083.5	8304.56	N/A	N/A	C00167	Nucleotide Sugars Metabolism
Putrescine	N/A	N/A	N/A	24066	20565	19878	N/A	N/A	C00134	Spermidine and Spermine Biosynthesis
1-Methylnicotinamide	8211.94	N/A	N/A	N/A	18271.3	8087.84	1.60493	N/A	C02918	Nicotinate and Nicotinamide Metabolism
4-Quinolinecarboxylic acid	7327.81	N/A	N/A	5068.69	N/A	N/A	0.691705	N/A	C06414
5-Hydroxylysine	N/A	N/A	N/A	N/A	N/A	5911.33	N/A	N/A	C16741
5-Thymidylic acid(dTMP)	N/A	N/A	N/A	5121.72	N/A	N/A	N/A	N/A	C00364	Pyrimidine Metabolism
ADP	N/A	N/A	N/A	N/A	5418.67	N/A	N/A	N/A	C00008	Purine Metabolism/Pyrimidine Metabolism/Glycolysis/Citric Acid Cycle/Mitochondrial Electron Transport Chain
Adenosine diphosphate ribose	N/A	N/A	N/A	10112.7	15125.9	9338.08	N/A	N/A	C00301	Nicotinate and Nicotinamide Metabolism/Purine Metabolism/Glutamate Metabolism
Adenosine triphosphate	N/A	N/A	N/A	N/A	N/A	5357.34	N/A	N/A	C00002	Purine Metabolism/Pyrimidine Metabolism/Pentose Phosphate Pathway
CDP-ethanolamine	6843.19	N/A	N/A	N/A	N/A	N/A	N/A	N/A	C00570	Phosphatidylethanolamine Biosynthesis/Plasmalogen Synthesis/Phosphatidylcholine Biosynthesis
Carnosine	N/A	N/A	12330.5	14954.7	12349.1	13934.4	1.11481	N/A	C00386	Histidine Metabolism/Beta-Alanine Metabolism
Cytidine monophosphate N-acetylneuraminic acid	N/A	N/A	N/A	11162.7	7320.2	N/A	N/A	N/A	C00128	Amino Sugar Metabolism
D-Tartaric acid	N/A	5292.38	N/A	N/A	5787.19	N/A	1.0935	N/A	C02107
Dihydrouracil	N/A	N/A	N/A	N/A	5493.75	5406.98	N/A	N/A	C00429	Pyrimidine Metabolism/Beta-Alanine Metabolism
Fructose 1-phosphate/D-Mannose 1-phosphate/M6P	N/A	8028.23	N/A	7261.64	7313.76	7984.49	0.936689	N/A	C01094	Fructose and Mannose Degradation
Glutathione	N/A	N/A	N/A	5810.77	N/A	N/A	N/A	N/A	C00051	Glutathione Metabolism/Pyruvate Metabolism/Arachidonic Acid Metabolism/Pyruvaldehyde Degradation
Isopentenyl pyrophosphate/Dimethylallylpyrophosphate	N/A	20198.5	22320.6	6523.98	N/A	N/A	0.306873	N/A	C00129	Terpenoid backbone biosynthesis
L-Cystine	10261.8	25424.8	11276.4	N/A	N/A	6368.19	0.4068	N/A	C00491	Cysteine and methionine metabolism
L-Tryptophan	N/A	5133.02	N/A	N/A	15335.2	N/A	2.98756	N/A	C00078	Tryptophan Metabolism
L-asparagine	N/A	5099.37	7149.01	N/A	N/A	N/A	N/A	N/A	C00152	Aspartate Metabolism/Ammonia Recycling
N-amidino-l-aspartate	7940.38	10506.3	N/A	N/A	N/A	8632.46	0.935937	N/A	C03139
Sarcosine	N/A	N/A	N/A	N/A	5402.96	N/A	N/A	N/A	C00213	Glycine and Serine Metabolism/Methionine Metabolism
Sedoheptulose 1,7-bisphosphate	N/A	N/A	N/A	N/A	10109.3	N/A	N/A	N/A	C00447
Sedoheptulose 7-phosphate	N/A	N/A	N/A	N/A	N/A	5664.48	N/A	N/A	C00281	Pentose Phosphate Pathway
Selenocystamine	N/A	N/A	5041.02	5561.47	N/A	5272.35	1.07457	N/A
Trimethylamine	N/A	6149.98	5017.28	N/A	N/A	N/A	N/A	N/A	C00565	Methane metabolism
Tryptamine	5119.95	N/A	N/A	N/A	N/A	6875.19	1.34282	N/A	C00398	Tryptophan Metabolism
Uridine triphosphate	5482.65	N/A	N/A	N/A	N/A	N/A	N/A	N/A	C00075	Pyrimidine Metabolism/Nucleotide Sugars Metabolism
dCDP	5192.63	7458.4	N/A	N/A	N/A	N/A	N/A	N/A	C00705	Pyrimidine Metabolism
dUMP	N/A	N/A	6137.03	N/A	N/A	N/A	N/A	N/A	C00365	Pyrimidine Metabolism

## Sheet: Isotope labeling analysis
Compound	Con-nor-3uL	shControl-sample 1	shControl-sample 2	shControl-sample 3	shSTBD1-sample 1	shSTBD1-sample 2	shSTBD1-sample 3	KEGG	Pathway	FC	p value
2-HG (m+0)	815324	677359	717861	620459	736496	747653	779764	C02630		1.12315	0.0562801
2-HG (m+1)	0	26960.4	27428.5	37511.1	0	0	38838			0.422611	0.257191
2-HG (m+2)	0	167869	178966	187929	171608	180957	195856			1.02554	0.644506
2-HG (m+3)	0	15084.7	44451.7	20636.1	28744	23463.7	13901			0.82458	0.663629
2-HG (m+4)	0	27888.3	28622.5	32956.1	25026.3	26297.8	27930.5			0.885855	0.13009
2-HG (m+5)	0	0	6811.77	0	0	0	0			0	0.373901
3PG/2PG (m+0)	4.13881e+06	1.36532e+06	924916	947712	1.72335e+06	1.54084e+06	1.44993e+06	C00197/C00631	Glycolysis	1.4559	0.0400601
3PG/2PG (m+3)	0	1364589	955663	958074	1724556	1573121	1442678			1.44597	0.037083
5-phosphoribosyl 1-pyrophosphate (m+0)	92618.2	21757.6	23124.2	26534.7	13255.2	16125.6	14409.3	C00119	Purine Metabolism/Pyrimidine Metabolism/Pentose phosphate pathway	0.613165	0.00502215
5-phosphoribosyl 1-pyrophosphate (m+5)	0	19931	16417	23656	15599	13224	13197			0.700287	0.0552095
a-ketoglutarate (m+0)	1.6323e+07	7.73161e+06	9.67697e+06	9.16501e+06	1.00292e+07	1.03482e+07	1.1282e+07	C00026	Citric Acid Cycle	1.19138	0.0707275
a-ketoglutarate (m+1)	0	687463	765968	711131	813541	813700	883312			1.15984	0.0246943
a-ketoglutarate (m+2)	0	2.30937e+06	2.60252e+06	2.61024e+06	2.80993e+06	2.88047e+06	3.2076e+06			1.18291	0.0436159
a-ketoglutarate (m+3)	0	525421	601204	645628	667453	660454	784193			1.19176	0.100775
a-ketoglutarate (m+4)	0	383844	441113	455819	502181	478879	568047			1.20951	0.0608447
a-ketoglutarate (m+5)	0	106594	125376	140574	145618	144362	175875			1.25047	0.094245
acetyl-CoA (m+0)	89135.6	32003.7	24452.5	28671.1	15277.7	18982.9	13665.6	C00024	Citric Acid Cycle	0.562994	0.00999359
acetyl-CoA (m+2)	0	22051.8	16015.7	21722.6	12086.2	14341.7	11574			0.635589	0.027272
aconitate (m+0)	5.43063e+06	2.47492e+06	2.25164e+06	2.14227e+06	2.63666e+06	2.52444e+06	2.54775e+06	C00417	Citric Acid Cycle	1.12229	0.054066
aconitate (m+1)	0	279863	275152	294446	311925	270793	282474			1.01852	0.718398
aconitate (m+2)	0	1.34158e+06	1.07085e+06	1.13867e+06	1.58519e+06	1.46558e+06	1.51642e+06			1.28613	0.0186006
aconitate (m+3)	0	524466	486768	501238	608767	560446	577369			1.15479	0.0121012
aconitate (m+4)	0	536081	488219	528034	618529	593603	239573			0.935176	0.799002
aconitate (m+5)	0	242913	220525	220967	291713	264034	169236			1.05929	0.738633
aconitate (m+6)	0	0	0	0	0	0	0			N/A	N/A
ADP/dGDP (m+0)	2.6142e+07	6.12467e+06	7.7227e+06	7.41663e+06	6.51588e+06	8.11176e+06	8.29605e+06	C00008	Purine Metabolism	1.07805	0.500496
ADP/dGDP (m+5)	0	4.31907e+06	5.34825e+06	5.25722e+06	4.93191e+06	6.01182e+06	6.34687e+06			1.15854	0.217191
AMP (m+0)	277842	25693.4	40831.5	49498	99353.5	85294.3	70484.6	C00020	Purine Metabolism	2.19898	0.0129361
AMP (m+5)	0	15162.8	28184.4	34093.3	66434.4	61712.3	48640			2.28287	0.0127485
Asp (m+0)	735522	1.83456e+06	1.9415e+06	1.98656e+06	1.44193e+06	1.4386e+06	1.41078e+06	C00049		0.744679	0.00044364
Asp (m+1)	0	145627	149590	157109	77334.8	61074.5	88017.3			0.500583	0.000907289
Asp (m+2)	0	415494	444399	473396	341045	323166	330164			0.745806	0.00296812
Asp (m+3)	0	210862	212867	226262	195540	167629	185556			0.844203	0.0236396
Asp (m+4)	0	43678.2	44245.7	47084.8	37268.8	33913	36978.9			0.801138	0.00400554
ATP (m+0)	3.16507e+08	1.24084e+08	1.23767e+08	1.0969e+08	1.21611e+08	1.2219e+08	1.34714e+08	C00002	Purine Metabolism	1.05866	0.335193
ATP (m+5)	0	8.97092e+07	8.70888e+07	7.82405e+07	9.09811e+07	8.90287e+07	1.01942e+08			1.10552	0.166351
CDP (m+0)	440463	113016	139100	100672	106583	144595	170171	C00112	Pyrimidine metabolism	1.19434	0.351068
CDP (m+5)	0	87051.5	118057	85168	93379.4	127240	150076			1.27704	0.243629
citrate (m+0)	2.38996e+07	1.0711e+07	1.06962e+07	1.01292e+07	1.15751e+07	1.21952e+07	1.21315e+07	C00158	Citric Acid Cycle	1.13842	0.00610049
citrate (m+1)	0	1.44187e+06	1.36664e+06	1.4367e+06	1.27998e+06	1.23987e+06	1.47764e+06			0.941649	0.346119
citrate (m+2)	0	1.14333e+07	1.14576e+07	1.08433e+07	1.27345e+07	1.23234e+07	1.30658e+07			1.13012	0.00761818
citrate (m+3)	0	3.52545e+06	3.44583e+06	3.42637e+06	3.86724e+06	3.81015e+06	3.99721e+06			1.12281	0.00251819
citrate (m+4)	0	3.24343e+06	3.23823e+06	3.15223e+06	3.63237e+06	3.42346e+06	3.75376e+06			1.12204	0.0177747
citrate (m+5)	0	1.30773e+06	1.26899e+06	1.23457e+06	1.53536e+06	1.48944e+06	1.60998e+06			1.21607	0.00258681
citrate (m+6)	0	196013	213940	206243	249550	241535	249743			1.20226	0.00208296
CTP (m+0)	1.22151e+07	5.24381e+06	5.55491e+06	4.72275e+06	4.88265e+06	5.19953e+06	7.24805e+06	C00063	Pyrimidine metabolism	1.11653	0.482705
CTP (m+5)	0	9.44074e+06	1.00107e+07	6.35723e+06	9.33035e+06	1.00067e+07	1.18185e+07			1.20717	0.259116
dihydroorotate (m+0)	36518.8	7801.76	8350.27	6827.33	34032	21450.1	14340.6	C00337	Pyrimidine metabolism	3.0385	0.0538647
dihydroorotate (m+1)	0	0	0	0	2400.12	1849.34	1534.83			N/A	0.0015886
dihydroorotate (m+2)	0	0	0	0	0	0	0			N/A	N/A
dihydroorotate (m+3)	0	0	0	0	5652.98	4265	2812.44			N/A	0.00663104
dihydroorotate (m+4)	0	0	0	0	0	0	0			N/A	N/A
dihydroorotate (m+5)	0	0	0	0	0	0	0			N/A	N/A
Dihydroxyacetone phosphate (m+0)	480153	154030	90805.7	98851.3	149145	105987	70818.4	C00111	Glycolysis	0.948392	0.854001
Dihydroxyacetone phosphate (m+3)	0	168657	97986	103516	170203	102582	72753			0.933485	0.83395
fructose 1,6-bisphosphate (m+0)	3.67382e+06	1.61868e+06	1.32457e+06	1.32377e+06	1.5071e+06	1.2123e+06	1.36133e+06	C05378	Glycolysis	0.956345	0.65765
fructose 1,6-bisphosphate (m+6)	0	1491857	1242765	1136012	1519193	1279322	1236083			1.04236	0.711033
GDP (m+0)	2.97419e+06	513388	713740	523844	510250	658693	863083	C00035	Purine metabolism	1.16051	0.482831
GDP (m+5)	0	485738	604418	452400	457125	586782	763273			1.17155	0.427544
GDP-glucose (m+0)	242169	34270.7	25149.2	28228.7	24071.4	21297.4	24010.5	C00394		0.791562	0.0978513
GDP-glucose (m+5)	0	461125	448063	441702	506823	501610	522099			1.13298	0.00204302
Glu (m+0)	3.07989e+07	5.15136e+07	4.77139e+07	5.11167e+07	3.83621e+07	3.8304e+07	3.73889e+07	C00025	Glutamate Metabolism/Glutathione Metabolism	0.758625	0.00063093
Glu (m+1)	0	3.58668e+06	3.48962e+06	3.87685e+06	2.63866e+06	2.58232e+06	2.74793e+06			0.727545	0.00139533
Glu (m+2)	0	1.53326e+07	1.39825e+07	1.60778e+07	1.1723e+07	1.14135e+07	1.17408e+07			0.76834	0.00488953
Glu (m+3)	0	0	3.24946e+06	0	2.58965e+06	2.599e+06	2.67839e+06			2.42103	0.228481
Glu (m+4)	0	2.54731e+06	2.31405e+06	290893	2.00553e+06	1.92702e+06	2.02153e+06			1.15563	0.728243
Glu (m+5)	0	0	22684.3	35384.6	559026	441946	447184			24.9386	0.000303899
glucose (m+0)	42244.6	70382.3	29161.5	30816.8	29768.5	17638.6	16461	C00031	Glycolysis	0.489934	0.191777
glucose (m+6)	0	65167	24408	30033	29522	16955	13465			0.501154	0.218915
glycerol 3-phosphate (m+0)	96849	84589.9	80448.7	72110.6	97163.2	55532.5	63106.7	C00093		0.909986	0.621465
glycerol 3-phosphate (m+3)	0	46409	41954	34887	68319	33573	28311			1.05641	0.867084
IMP (m+0)	77365	21156.3	20324.2	18092.5	21253.5	17477.1	19602.6	C00130	Purine Metabolism	0.979188	0.786254
IMP (m+5)	0	23554.3	22455.2	23684.3	18067.1	20326.6	23203.4			0.883826	0.153859
isocitrate (m+0)	363909	180093	130046	122750	199490	202186	173640	C00311	Citric Acid Cycle	1.32901	0.0783806
isocitrate (m+1)	0	21999	17948.4	4697.11	29019.4	17767.7	20417.9			1.50534	0.293997
isocitrate (m+2)	0	175542	133959	114511	201022	210743	166893			1.36472	0.0826208
isocitrate (m+3)	0	35890.9	28413.5	31692.9	52015.5	48438.1	39591.7			1.45885	0.0265184
isocitrate (m+4)	0	66645	46067.7	41853.4	84155.5	75656.1	56535.5			1.39971	0.139712
isocitrate (m+5)	0	16390.3	14052	5568.23	25159	23252.3	17042.2			1.81762	0.0748854
isocitrate (m+6)	0	0	0	0	0	0	0			N/A	N/A
ITP (m+0)	1.30553e+07	1.28835e+07	1.24878e+07	1.14743e+07	1.24905e+07	1.20033e+07	1.3635e+07	C00081	Purine Metabolism	1.03483	0.540657
ITP (m+5)	0	9.11303e+06	8.82967e+06	8.09775e+06	8.82905e+06	8.629e+06	9.96879e+06			1.05324	0.420572
lactate (m+0)	2.40029e+08	4.77547e+07	3.40642e+07	2.70622e+07	4.36149e+07	3.55656e+07	2.68209e+07	C00186	Glycolysis	0.973551	0.907686
lactate (m+3)	0	47488607	31649034	27473644	46150180	39786795	27383503			1.06293	0.798973
malate (m+0)	1.03784e+07	7.98501e+06	7.97037e+06	7.354e+06	9.60712e+06	9.42764e+06	8.3068e+06	C00711	Citric Acid Cycle	1.17299	0.0423178
malate (m+1)	0	807608	747117	783287	896757	848328	901960			1.13218	0.0136531
malate (m+2)	0	2.18064e+06	2.17002e+06	2.07225e+06	2.55983e+06	2.40807e+06	2.34007e+06			1.1378	0.0159798
malate (m+3)	0	1.03115e+06	978733	1.01682e+06	1.35118e+06	1.32948e+06	1.23649e+06			1.2942	0.00152263
malate (m+4)	0	193188	191186	187369	73560.6	240373	215014			0.92515	0.797132
Orotic acid (m+0)	257171	255215	238613	129181	676064	629479	349692	C00295	Pyrimidine metabolism	2.65684	0.0345977
Orotic acid (m+1)	0	6018.12	10108.8	6730.83	25271.5	22541.6	21153.9			3.01723	0.000922298
Orotic acid (m+2)	0	23009.1	22992.9	17204.8	43530.8	34104.9	41796.5			1.88954	0.0057577
Orotic acid (m+3)	0	27626.5	25069.1	14158.7	79777.4	75235.2	43985.2			2.97659	0.0212888
Orotic acid (m+4)	0	0	0	0	3671.97	0	0			N/A	0.373901
Orotic acid (m+5)	0	0	0	0	0	0	0			N/A	N/A
phosphoenolpyruvate (m+0)	2.13408e+06	902940	539428	579349	986346	892925	837145	C00074	Glycolysis	1.34362	0.132993
phosphoenolpyruvate (m+3)	0	778357	420429	462939	995788	900379	864180			1.66113	0.0375149
pyruvate (m+0)	5.6361e+07	7.97323e+06	5.77365e+06	4.20412e+06	1.03376e+07	8.75213e+06	9.86601e+06	C00022	Glycolysis	1.61304	0.0368286
pyruvate (m+3)	0	7995595	5543559	4093043	10749524	9126812	9631681			1.67353	0.0327881
succinate (m+0)	1.6983e+06	1.95571e+06	2.27265e+06	2.98563e+06	1.53538e+06	1.36118e+06	1.82476e+06	C00042	Citric Acid Cycle	0.654467	0.0672241
succinate (m+1)	0	122450	192466	161999	108281	84414.9	146858			0.711982	0.168026
succinate (m+2)	0	488707	623258	705096	371007	357820	505585			0.679345	0.0693214
succinate (m+3)	0	170543	217353	245569	144312	119332	180651			0.701372	0.0890604
succinate (m+4)	0	59280	71866.8	87852.6	45675.8	43998.2	54748.8			0.659467	0.0494146
succinyl-CoA (m+0)	423536	91705.6	70427.1	37834.1	50198.1	66300.1	71269.6	C00091	Citric Acid Cycle	0.938994	0.821755
succinyl-CoA (m+1)	0	7761.13	0	0	0	0	3102.64			0.399766	0.607005
succinyl-CoA (m+2)	0	56141.6	29857.7	6352.09	11278.4	13601.3	42246.2			0.726853	0.655831
succinyl-CoA (m+3)	0	77555.6	62166.5	32343	42540.8	38176.7	68983.2			0.870023	0.67289
succinyl-CoA (m+4)	0	65834.2	52679.7	25006.4	31302.6	31830.9	61234.5			0.866554	0.702889
UDP (m+0)	6.14122e+06	1.09021e+06	1.38787e+06	1.33481e+06	1.06766e+06	1.28073e+06	1.51642e+06	C00015	Pyrimidine metabolism	1.01362	0.918422
UDP (m+5)	0	1.2032e+06	1.46942e+06	1.42259e+06	1.1787e+06	1.40487e+06	1.73443e+06			1.0544	0.702642
UMP (m+0)	1.45966e+06	311404	401079	369566	511908	492570	509948	C00105	Pyrimidine metabolism	1.39959	0.00591327
UMP (m+5)	0	203638	266614	266902	382630	359676	371997			1.51163	0.0046858
