# Supplementary material for: Model-based analysis uncovers mutations altering autophagy selectivity in human cancer
Source: Nat Commun. 2021 May 31;12:3258. doi: 10.1038/s41467-021-23539-5 (PMC8166871; doi:10.1038/s41467-021-23539-5)
Supplement: Supplementary file 12 — Supplementary Data 9 [file 41467_2021_23539_MOESM12_ESM.xlsx]

## Sheet: Supplementary Data 9
Supplementary Data 9. Primers used in qRT-PCR
Gene Name	Forward Primer	Reverse Primer
PFKP	CGCCTACCTCAACGTGGTG	ACCTCCAGAACGAAGGTCCTC
ALDOA	ATGCCCTACCAATATCCAGCA	GCTCCCAGTGGACTCATCTG
ALDOC	ATGCCTCACTCGTACCCAG	TTTCCACCCCAATTTGGCTCA
ENO2	CCGGGAACTCAGACCTCATC	CTCTGCACCTAGTCGCATGG
LDHA	TTGACCTACGTGGCTTGGAAG	GGTAACGGAATCGGGCTGAAT
TUBB	TGGACTCTGTTCGCTCAGGT	TGCCTCCTTCCGTACCACAT
PGK1	TGGACGTTAAAGGGAAGCGG	GCTCATAAGGACTACCGACTTGG
HK1	CAAGAAATTACCCGTGGGATTCA	CAATGTTAGCGTCATAGTCCCC
DLD	GAAATGTCCGAAGTTCGCTTGA	TCAGCTTTCGTAGCAGTGACT
STBD1	GGGAGAATGGGGATTCCAAAAA	CGGTCCTGACTGTTCAAATCAGA
GAA	CATCCTACTCCATGATTTCCTGC	AGCTGGGTGAGTCTCCTCC
