# Supplementary material for: Model-based analysis uncovers mutations altering autophagy selectivity in human cancer
Source: Nat Commun. 2021 May 31;12:3258. doi: 10.1038/s41467-021-23539-5 (PMC8166871; doi:10.1038/s41467-021-23539-5)
Supplement: Supplementary file 14 — Source Data [file 41467_2021_23539_MOESM14_ESM.xlsx]

## Sheet: Fig3
Fig3i

## Sheet: Supp. Fig3
Supp. Fig3c
Pearson's Coefficient	#1	#2	#3	#4	#5	#6	#7	#8	#9	#10	#11	#12	#13	#14	#15	#16	#17	#18	#19	#20	#21	#22	#23	#24	#25	#26	#27	#28	#29	#30	#31	#32	#33	mean	SD
STBD1 WT	0.971	0.792	0.958	0.953	0.703	0.788	0.847	0.633	0.781	0.923	0.957	0.754	0.939	0.902	0.877	0.93	0.905	0.828	0.942	0.926	0.906	0.955	0.913	0.91	0.879	0.861	0.851	0.959	0.951	0.905	0.918	0.935	0.932	0.884364	0.0791032
STBD1 W203C	0.165	0.401	0.133	0.327	0.246	0.432	0.359	0.339	0.372	0.531	0.364	0.464	0.286	0.412	0.381	0.245	0.313	0.437	0.354	0.365	0.439	0.398	0.231	0.356	0.362	0.396	0.334	0.302	0.184	0.274	0.335	0.156		0.334156	0.091878
supp.Fig3f

## Sheet: Fig4
Fig 4a
Pearson's Coefficient	#1	#2	#3	#4	#5	#6	#7	#8	#9	#10	#11	#12	#13	#14	#15	#16	#17	#18	#19	#20	#21	#22	#23	#24	#25	#26	#27	#28	#29	#30	#31	#32	Mean	SD
STBD1 WT	0.877	0.833	0.636	0.924	0.641	0.933	0.83	0.661	0.794	0.901	0.892	0.939	0.856	0.514	0.601	0.505	0.57	0.837	0.656	0.868	0.883	0.75	0.807	0.832	0.885	0.74	0.837	0.802					0.778714	0.127007
STBD1 W203C	0.186	0.485	0.457	0.341	0.194	0.335	0.258	0.169	0.218	0.328	0.241	0.262	0.293	0.227	0.198	0.206	0.36	0.394	0.469	0.365	0.266	0.44	0.267	0.337	0.395	0.368	0.359	0.357	0.171	0.266	0.221	0.416	0.307781	0.0912345
Fig 4b
ug glycogen/ mg cell protein
	plvx neo HCT116	STBD1 HCT116	STBD1 W203C HCT116
#1	0.299041	0.328825	0.36266
#2	0.316632	0.265589	0.365733
#3	0.278938	0.290884	0.40876
mean	0.298204	0.295099	0.379051
SD	0.0154	0.0259874	0.0210452
Fig 4c
Fig 4d
Cell viability
	plvx neo A549	STBD1 WT A549	STBD1 W203C A549
#1	5.34135	4.15081
#2	5.24279	4.058	4.92853
#3	4.80769	4.06961	6.05626
mean	5.13061	4.09281	5.49239
SD	0.231854	0.041288	0.563867
Fig 4e
colony formation
	plvx neo A549	STBD1 WT A549	STBD1 W203C A549
#1	805	588	714
#2	744	620	684
mean	774.5	604	699
SD	30.5	16	15
Fig 4f
Cell viability
	plvx neo H1299	STBD1 WT H1299	STBD1 W203C H1299
#1	3.84219	2.99591	3.72884
#2	4.13438	2.86785	3.50784
#3	3.45469	2.88021	3.52038
mean	3.81042	2.91466	3.58568
SD	0.278389	0.0576782	0.101356
Fig 4g
Cell viability
	plvx neo HGC27	STBD1 WT HGC27	STBD1 W203C HGC27
#1	9.87308	8.05026	10.0958
#2	9.62035	7.84391	10.1418
#3	9.33151	7.62963	9.8156
mean	9.60831	7.84127	10.0177
SD	0.221261	0.171733	0.144159
Fig4h
Fig 4i
Cell viability	shControl A549	shSTBD1 A549
#1	3.24336	3.94213
#2	3.11444	3.93539
#3	3.24191	3.84438
mean	3.1999	3.9073
SD	0.0604362	0.0445772
Fig 4j
colony formation
	shControl A549	shSTBD1 A549
#1	572	1002
#2	604	914
mean	588	958
SD	16	44
Fig 4k
Cell viability
	shControl H1299	shSTBD1 H1299
#1	2.40606	4.17037
#2	3.44093	4.75521
#3	2.99411	4.56233
mean	2.94703	4.49597
SD	0.423791	0.243329
Fig4l
Fig 4m
Cell viability	shControl HCT116	shSTBD1 HCT116
#1	5.76	7.085
#2	6.225	7.3
#3	5.57	7.085
mean	5.85167	7.15667
SD	0.275146	0.101352
Fig 4n
colony formation
	shControl A549	shSTBD1 A549
#1	1592	2478
#2	1684	2683
#3	1629	2489
mean	1635	2550
SD	37.7977	94.1524
Fig 4o
Weight of tumor(g)
shSTBD1 HCT116	+ plvx neo	+ WT	+ W203C
#1	0.773	0.152	0.757
#2	0.792	0.272	0.808
#3	0.387	0.283	0.269
#4	0.965	0.108	0.876
#5	0.616	0.161	0.258
#6	0.46	0.383	0.323
#7	0.823	0.604	0.655
#8	0.645	0.296	0.241
#9	0.876	0.164	0.449
mean	0.704111	0.269222	0.515111
SD	0.181237	0.144704	0.244312
Fig 4p
Volume of tumors(mm3)	+ plvx neo									+ WT									+ W203C
days	#1	#2	#3	#4	#5	#6	#7	#8	#9	#1	#2	#3	#4	#5	#6	#7	#8	#9	#1	#2	#3	#4	#5	#6	#7	#8	#9
0	0	0	0	0	0	0	0	0	0	0	0	0	0	0	0	0	0	0	0	0	0	0	0	0	0	0	0
3	60.2868	77.9439	39.1658	94.9365	37.044	36.8678	108.36	39.3453	38.3828	50.8055	52.0836	32.9696	38.6544	33.3984	44.4349	47.9527	54.9511	38.1125	78.1245	68.2954	43.7642	76.5709	48.9888	48.4075	80.414	78.3758	63.9389
5	94.2638	85.1678	50.6504	145.428	35.2958	89.8383	113.317	62.7225	101.649	38.3828	47.4141	39.2014	38.6544	19.5406	38.3828	93.4779	51.5808	35.7367	88.7542	101.649	79.1697	78.314	38.927	48.4075	99.0709	70.0576	35.7367
7	94.2638	169.549	50.6504	333.136	117.557	103.737	230.374	190.008	91.6116	37.781	48.4522	45.3713	33.7865	26.3672	38.7919	149.399	73.599	40.1891	114.2	112.352	85.4382	125.215	64.5944	60.3198	145.368	74.7376	53.8023
9	190.347	302.216	85.1186	539.657	89.2094	148.355	459.496	144.791	536.256	48.5222	60.2497	72.4172	48.7413	30.0234	56.7965	196.585	102.972	58.2516	230.68	261.415	91.4489	264.67	84.2416	89.1705	199.1	67.8946	92.11
11	254.952	320.945	106.116	828.562	132	172.28	683.992	173.63	310.675	55.296	100.281	92.144	72.7658	64.5627	94.3767	305.438	184.421	77.1728	389.312	358.61	117.463	420.927	140.481	131.382	243.243	83.942	197.724
13	460.624	554.101	218.082	1280.73	181.881	290.298	858.926	378.671	300.716	88.1216	176.607	150.999	92.6446	107.093	189.18	365.018	230.05	136.703	479.46	463.793	153.773	582.309	156.467	155.124	298.258	114.92	238.133
15	657.669	714.815	321.322	1386.24	222.68	366.392	1007.17	458.7	1183.6	119.295	210.095	206.112	116.968	164.97	257.945	536.996	294.247	157.697	704.331	743.072	217.448	726.928	187.136	218.255	415.41	168.591	348.924
17	918.091	1040.22	446.923	1674.37	618.274	536.049	1084.17	710.758	1096.91	202.612	287.139	299.6	172.611	221.921	344.802	636.268	319.39	239.159	875.187	1062.89	297.438	1363.33	259.385	334.973	675.58	242.904	522.762

## Sheet: Supp. Fig4
Supp. Fig4a
Averaged integrated density	#1	#2	#3	#4	#5	#6	#7	#8	#9	#10	#11	#12	#13	#14	#15	#16	#17	#18	#19	#20	#21	#22	#23	#24	#25	#26	#27	mean	SD
Cancer	0.109	0.109	0.257	0.177	0.084	0.163	0.105	0.13	0.143	0.228	0.073	0.137	0.135	0.128	0.134	0.14	0.105	0.195	0.151	0.141	0.108	0.151	0.183	0.099	0.254	0.24	0.162	0.149667	0.0488497
Paracancer	0.316	0.248	0.437	0.212	0.304	0.358	0.192	0.181	0.282	0.36	0.288	0.294	0.31	0.176	0.292	0.38	0.193	0.186	0.186	0.285	0.273	0.182	0.212	0.17	0.323	0.348	0.243	0.267815	0.0719563
Supp. Fig4b
Supp. Fig4c
colony formation
	plvx neo H1299	STBD1 WT H1299	STBD1 W203C H1299
#1	1533	1041	1244
#2	1471	991	1274
mean	1502	1016	1259
SD	31	25	15
supp.Fig4d
Supp. Fig4e
Supp. Fig4f
colony formation
	plvx neo HGC27	STBD1 WT HGC27	STBD1 W203C HGC27
#1	880	667	900
#2	824	719	868
mean	852	693	884
SD	28	26	16
Supp. Fig4g
Supp. Fig4h
colony formation
	shControl HGC27	shSTBD1 H1299
#1	892	1222
#2	924	1240
#3	935	1351
mean	917	1271
SD	18.2392	57.0438
supp.Fig4i
Supp. Fig4j
Cell viability	V2T A549	KO-2 A549	KO-3 A549
#1	8.89606	12.7143	18.0361
#2	9.12756	10.6429	15.5602
#3	9.68976	12.1494	19.5813
mean	9.2378	11.8355	17.7259
SD	0.333271	0.874293	1.6562

## Sheet: Supp.Fig5
Supp. Fig5a
Weight of tumor(g)
	shControl HCT116	shSTBD1 HCT116
#1	0.8628	0.6116
#2	0.7513	1.0164
#3	0.5056	1.0424
#4	0.5705	0.9345
#5	0.3376	1.197
#6	0.3214	0.5212
#7	0.2228	0.666
#8	0.1843	0.3033
#9	0.1779	0.493
mean	0.437133	0.753933
SD	0.236346	0.285643
Supp. Fig5b
Volume of tumors(mm3)	shControl HCT116									shSTBD1 HCT116
days	#1	#2	#3	#4	#5	#6	#7	#8	#9	#1	#2	#3	#4	#5	#6	#7	#8	#9
4	120.19	103.877	136.049	117.495	263.44	172.199	199.397	157.019	132.354	163.464	162.667	145.551	173.714	295.787	293.839	232.505	133.548	149.528
7	148.62	68.8427	129.129	94.1984	340.007	236.142	102.024	183.843	135.262	150.194	147.302	196.471	171.5	332.445	252.559	217.987	343.765	258.435
9	305.35	131.842	138.185	128.109	571.816	556.931	144.599	344.924	133.744	266.33	211.323	381.694	303.24	678.915	661.939	183.93	451.595	380.946
11	526.02	224.156	396.464	230.028	825.851	728.929	148.716	576.104	170.773	646.7	414.112	578.304	384.445	1175.35	989.106	336.312	776.972	717.967
13	814.71	391.889	430.826	271.6	1045.85	963.125	202.641	716.262	279.046	840.369	753.989	1120.78	655.414	1414.53	1147.51	439.748	971.274	990.775
15	833.64	433.961	686.293	519.288	1317.72	1187.28	306.868	996.047	487.948	1215.01	934.659	1184.44	1040.82	1617.89	1500.67	643.966	1384.57	1314.4
Supp. Fig5c
Integrated density	#1	#2	#3	#4	#5	#6	#7	#8	#9	#10	#11	#12	#13	#14	#15	#16	#17	#18	#19	#20	#21	#22	#23	#24	#25	#26	#27	#28	#29	#30	#31	#32	#33	#34	#35	#36	#37	#38	#39	#40	#41	#42	#43	#44	#45	#46	#47	#48	#49
shControl	67533.8	82698	72511.1	79135.6	76185.9	77243.5	100182	110576	73903.9	114252	59799.7	101203	113212	116286	90284.7	123762	108308	113862	106437	129875	77124.6	113565	107982	118446	91609.9	87799.4	98314.5	108700	126841	133792	124655	101776	113318	96268	99690.2	105277	96778.7	105180	92862	122006	116548	95583	102946	90116.2	87213.2	92141.8	102843	115564	94508.4
shSTBD1	125082	114353	108901	101724	103016	135282	141635	122333	101992	105398	140275	106896	104582	124068	134190	125627	104705	117747	119875	109484	104259	134379	136587	129176	117166	119009	120709	111300	110344	115320	81672.7	83137.2	91020.2	95251.1	97373.1	110879	102484	134115	133158	144204	114989	95311.8	122445	103155	87718.5	91128	106430	91215.9	84908.8
Supp. Fig5d
% TUNEL/DAPI	#1	#2	#3	#4	#5	#6	#7	#8	#9	#10	#11	#12	#13	#14	#15	#16	#17	#18	#19	#20	#21	#22	#23	#24	#25	#26	#27	#28	#29	#30	#31	#32	#33	#34	#35	#36	#37	#38	#39	#40	#41	#42	mean	SD
shControl	1.66	2.51	3.1	4.64	2.84	2.6	1.74	2.6	2.8	1.78	2.61	3.05	3.44	4.28	3.1	2.94	3.8	3.17	2.73	0.32	1.77	1.96	0.87	2.25	1.4	2.01	2.88	2.83	1.69	1.85	2.44	2.39	2.4	3.32	1.23	4.07							2.52972	0.911368
shSTBD1	1.68	2.9	5.53	1.9	4.68	2	3.37	2.48	2.37	1.6	2	2.17	1.46	4.56	3.36	2.84	2.97	2.95	2.18	3.01	1.51	2.15	2.15	2.66	1.4	2.28	3.04	3.56	3.47	3.71	2.12	1.91	1.46	1.88	1.02	1.23	1.83	2.23	2.13	2.48	1.9	1.88	2.47643	0.948136
[truncated: 32 more columns]

## Sheet: Supp.Fig6
Supp.Fig 6a
Supp.Fig 6b
Cell viability
shSTBD1 HCT116	+ plvx neo	+ WT	+ W203C
#1	2.66849	2.17606	2.69272
#2	2.92283	2.0493	2.57285
#3	2.88424	2.15493	2.46358
mean	2.82519	2.12676	2.57638
SD	0.111917	0.0554506	0.0935789
Supp. Fig6c
Integrated density	#1	#2	#3	#4	#5	#6	#7	#8	#9	#10	#11	#12	#13	#14	#15	#16	#17	#18	#19	#20	#21	#22	#23	#24	#25	#26	#27	#28	#29	#30	#31	#32	#33	#34	#35	#36	#37	#38	#39	#40	#41	#42	#43	#44	#45	#46	#47	#48	#49
+ plvx neo	44603.9	44902.3	46947.8	43138.6	44165.1	48947.2	48947.2	40678.4	58200.3	46204.7	47469.9	51917	74816.8	65738.1	80803.6	86163.6	83968.6	75691.9	79658.6	71988.3	89722.7	49854.4	46596.7	54268.8	56404.2	45547.4	43585.8	55578.1	42010.2	44902.8	47809.6	58834.9	45676.8	43596.1	50584.2	45771.4	65805.8	65790.9	65395.3	65395.3	77290.4	64962.2	71093.4	63397.4	45885	46862	48097.7	44572.7	47595.7
+ WT	39732.8	26144.4	31226.8	42478.1	47890.1	33051.2	35843.9	44395.2	41482.4	43483.6	49214.7	45989.2	43489.3	52972.1	50824	47843	60940.5	42194.1	34985.1	46460.4	38200.1	43490.6	44012.5	44758.5	53360	46125.6	39716.5	39045.7	66706.9	67311.6	60448.2	67311.6	67311.6	60448.2	63936	68335	68921.9	60658.2
+ W203C	54457.6	56899.2	51446.1	43886.2	51856.9	41502.8	52142.7	44531.8	48054.3	44444.5	58177.6	59475.5	47510.7	50985.8	57244.8	73161.5	68064.4	56791.5	64632.8	71858.5	44554.8	52643.2	45174.2	60253.2	49816.4	52863.4	61636	60724.2	54132.2	60289.2	60884.5	50626.7	43719.2	50905.6	41979.6	46671.7	45705.2	56260	51776.3	51720.3	52909.4	48244	43342.3	53906.5	62290.6	62316.3	50514.9
Supp. Figd6
% TUNEL/DAPI	#1	#2	#3	#4	#5	#6	#7	#8	#9	#10	#11	#12	#13	#14	#15	#16	#17	#18	#19	#20	#21	#22	#23	#24	#25	#26	#27	#28	#29	#30	#31	#32	#33	#34	#35	#36	#37	#38	mean	SD
+ plvx neo	0.6886	0.498753	0.759144	0.684932	0.397276	0.434243	1.03704	0.566394	0.806452	0.638298	0.839695	0.896861	0.546448	0.394737	0.168067	0.284293	0.54757	0.420521	0.60652	0.586081	0.489956	0.627615	0.450161	0.444444	0.297177	0.276753	0.288739	0.694444	0.620262	0.662651	0.496894	0.542215	0.386349	0.451322	0.417246	0.508721	0.405093		0.53681	0.183583
+ WT	0.707339	0.464499	0.417246	0.264026	0.413508	1.07362	0.594354	0.667223	0.680787	0.634697	0.686813	0.697472	0.656934	0.509461	0.460526	0.687023	0.399361	0.761905	0.647482	0.732303	0.887574	1.12166	0.712589	0.464846	0.611451	0.393895	0.386527	0.160772	0.315706	0.839631	0.15748	0.376648	0.186567	0.75188	0.71599	0.497866	0.23015	0.197498	0.556982	0.234321
+ W203C	0.560617	0.410397	0.501074	0.497512	0.690608	0.531632	0.358209	0.417101	1.08969	0.891266	0.364299	0.248756	0.304136	0.269179	0.399202	0.359281	0.366748	0.558971	0.55814	0.698324	1.19048	0.648929	1.01251	0.209644	0.460224	0.562852	0.538503	0.491642	0.828729	0.501393	0.272356	0.296077	0.389864	0.432366	0.373333	0.457928			0.52061	0.230797
[truncated: 2 more columns]

## Sheet: Supp.Fig7
Supp.Fig7a
cDNA expression GAA(normalized)
	siGAA-1 HCT116	siGAA-2 HCT116
#1	62.88	36.35
#2	52.25	30.73
#3	54.02	32.21
mean	56.3833	33.0967
SD	4.65032	2.37848
Supp.Fig7b
cDNA expression GAA(normalized)
	siGAA-1 A549	siGAA-2 A549
#1	39.25	14.32
#2	57.25	18.64
#3	43.93	11.05
mean	46.81	14.67
SD	7.62543	3.10847
Supp.Fig7c
Cell viability
	siControl	siGAA-1 HCT116	siGAA-2 HCT116
#1	7.00599	8.38922	8.96407
#2	6.82635	9.91617	9.84431								.
#3	8.26347	10.6707	10.006
#4	7.36527	9.41317	9.80838
#5	7.58084	8.49701	9.39521
mean	7.40838	9.37725	9.60359
SD	0.502686	0.862051	0.377946
Supp.Fig7d
Cell viability
	siControl A549	siGAA-1 A549	siGAA-2 A549
#1	3.74335	5.33526	7.21965
#2	4.3763	5.32312	7.08092
#3	3.84393	4.71098	6.42197
mean	3.98786	5.12312	6.90751
SD	0.27772	0.291468	0.347975
Supp.Fig7e
colony formation
	siControl HCT116	siGAA-1 HCT116	siGAA-2 HCT116
#1	169	225	230
#2	183	245	244
mean	176	235	237
SD	7	10	7
Supp.Fig7f
colony formation
	siControl	siGAA-1 A549	siGAA-2 A549
#1	246	356	287
#2	224		307
mean	235	356	297
SD	11	0	10

## Sheet: Fig5
Fig 5c
The numbers of differentially expressed genes(DEGs)
Down-regulated	Up-regulated
191	263
Fig 5e
	shSTBD1/shControl			+ plvx neo/+ WT			+ W203C/+ WT
PGK1	1.805	1.914	1.544	1.729	1.621	1.597	2.791	3.35	3.062
ENO2	1.719	1.803	1.762	1.685	1.932	1.378	6.126	8.142	7.327
HK1	1.561	1.647	1.384	1.672	1.583	1.819	3.578	2.777	2.313
ALDOC	1.407	1.509	1.47	2.252	2.004	1.854	4.761	6.179	5.609
PFKP	1.443	1.475	1.197	2.265	1.218	1.626	1.995	2.689	2.592
LDHA	1.5	1.043	1.219	1.435	0.873	1.258	2.316	2.869	2.667
ALDOA	1.307	1.166	1.391	1.571	0.978	1.318	2.203	2.612	2.421
DLD	0.77	1.253	0.823	0.732095	0.633761	0.589162	0.779	0.629	0.84
Fig 5g
Expression (normalized)	shControl HCT116			shSTBD1 HCT116
AKT1	0.732645	0.674545	0.728834	1.21464	1.63887	1.0442
c-Myc	0.446692	0.828543	0.653389	1.25483	2.41261	1.81014
NFKB1	1.04166	0.917258	0.969085	0.514253	0.766467	0.678821

## Sheet: Supp.Fig8
Supp.Fig8c
The numbers of differentially expressed genes(DEGs)
		Down-regulated	Up-regulated
	STBD1 WT vs plvx neo	95	123
	STBD1 W203C vs STBD1 WT	526	361

## Sheet: Supp.Fig9
Supp. Fig9a
Integrated density	#1	#2	#3	#4	#5	#6	#7	#8	#9	#10	#11	#12	#13	#14	#15	#16	#17	#18	#19	#20	#21	#22	#23	#24	#25	#26	#27	#28	#29	#30	#31	#32	#33	#34	#35	#36	#37	#38	#39	#40	#41	#42	#43	#44	#45	#46	#47	#48	#49
shControl	67533.8	82698	72511.1	64023.9	68958.9	69516.3	72535.3	82064.9	47659.4	93939.4	48626.6	61189.8	88588.3	94096.5	107514	107175	86423.8	97386.1	119739	99825.3	137672	80365.4	61523.9	166345	120314	109857	71299.4	98309.7	83726.1	68221.3	93093.6	98607.3	88407.6	58594.3	78843.2	102403	94220.9	61039.1	97589.2	68061.5	84231.4	82317.5	82596.6	68413.2	116353	99665.5	98618.4	116879	118939
shSTBD1	182301	125082	66905.7	80917	130066	100912	123462	132282	148161	108218	149295	141202	152841	121015	118137	120056	167990	233050	190178	160398	160983	146583	64580.9	119963	124885	106110	108970	110309	113483	82768.7	225879	185717	205826	190907	190382	151916	179444	156561	120263	109825	124059	93983.4	211710	157820	171613	287288	262202
Supp. Fig9b
Supp. Fig9c
Integrated density	#1	#2	#3	#4	#5	#6	#7	#8	#9	#10	#11	#12	#13	#14	#15	#16	#17	#18	#19	#20	#21	#22	#23	#24	#25	#26	#27	#28	#29	#30	#31	#32	#33	#34	#35	#36	#37	#38	#39	#40	#41	#42	#43	#44	#45	#46	#47	#48	#49
+ plvx neo	43309.2	45740.4	45748.7	46994.1	46703.2	44904.6	95514.1	93330.5	46939.9	69968.6	79414.4	65674.1	63382	52834.9	50699.4	58047.3	57641.8	70329.9	51881.5	62148.1	64770.4	69338.3	78148.4	78268.3	72221.2	83071.1	87962.2	58514.5	84042.4	76399.4	85356.4	98303	82454.8	78039.1	84928.7	72710.9	63946.3	82354.1	68866.9	72562.4	79119.9	73901.6	60635	42917	55781.9	72900.2	69375.6	88947.4	74317.9
+ WT	69212.4	68307.1	72839.9	74083.5	72830.2	68366.4	73039.9	72846	45984.3	41446.8	36166	39364.7	36452.1	42574.4	32096.3	74199	71764	68589.2	79762.4	58599.8	55441	81798.6	57879.1	76640.9	64219.5	57926.6	71700.1	65726.7	75855.9	75855.9	64494.4	64481.7	48616	51886.5	58590.2	48983.6	44913.6	62028	74533.5	84911	50760.4	66136.8	59906.8	54032.3	56347.2	44075.3	49834.9	48095	84908.8
+ W203C	61293.1	61891.3	62141.6	61271.9	67831.1	75873.8	68516.7	81171.6	75565.2	72186.7	74562.7	74562.7	82835.9	83519.3	95117.5	95168.9	76590	84395.6	53105.6	57672.6	48271.5	54939.1	47989.6	53404.2	51802.1	56948.1	58112	60412.3	53724	58909.7	63207	50868.5	60725.6	43056.1	44239.6	48452.8	55300.3	78686.1	75050.5	78691.4	68449.9	66488.4	67253.8	74609.1	87614.6	100216	120325	106955	129079
Supp. Fig9d
[truncated: 24 more columns]

[truncated: 2 more sheets: Fig6, Supp. Fig10]
